# Supplementary material for: Unraveling the causality between gastroesophageal reflux disease and increased cancer risk: evidence from the UK Biobank and GWAS consortia
Source: BMC Med. 2024 Aug 7;22:323. doi: 10.1186/s12916-024-03526-5 (PMC11304656; doi:10.1186/s12916-024-03526-5)
Supplement: Supplementary file 1 — Additional file 1: Table S1. Overview of data. Table S2. All-selected SNPs in the study. Table S3. Mendelian randomization analysis of GERD association with pan-cancer risk. Table S4. 63 unique potential confounding SNPs. Table S5. Sensitivity analysis for GERD and cancer. Table S6. Outlier analysis and correction of SNPs. Table S7. Reverse MR analysis of cancer on GERD. Table S8. Comparison of effects before and after adjusting variables. Table S9. Mendelian randomization analysis of the major depression, BMI, and smoking initiation association with pan-cancer risk. Table S10. Results from a two-step Mendelian randomization mediation analysis. [file 12916_2024_3526_MOESM1_ESM.xlsx]

## Sheet: Tables S1
Supplementary Table 1. Overview of data
Disease type	Data	Population	Ncase	Control	Link
Exposure
Gastroesophageal reflux disease	Ong JS et al.	European	129080	473524	https://www.ebi.ac.uk/gwas/studies/GCST90000514
Outcome
Lung cancer	ILCCO	European	11348	15861	https://gwas.mrcieu.ac.uk/datasets/ieu-a-966/
Lung cancer	FinnGen	European	3865	259583	https://storage.googleapis.com/finngen-public-data-r8/summary_stats/finngen_R8_C3_LUNG_NONSMALL_EXALLC.gz
Lung cancer	UK biobank	European	535	455813	https://www.ebi.ac.uk/gwas/studies/GCST90043865
Lung cancer	TRICL	European	29863	55586	https://gwas.mrcieu.ac.uk/datasets/ieu-a-987/
Lung adenocarcinoma	ILCCO	European	3442	14894	https://gwas.mrcieu.ac.uk/datasets/ieu-a-965/
Lung adenocarcinoma	TRICL	European	11245	54619	https://gwas.mrcieu.ac.uk/datasets/ieu-a-989/
Lung adenocarcinoma	FinnGen	European	1237	259583	https://storage.googleapis.com/finngen-public-data-r8/summary_stats/finngen_R8_C3_NSCLC_ADENO_EXALLC.gz
					https://storage.googleapis.com/finngen-public-data-
Squamous cell lung cancer	ILCCO	European	3275	15038	https://gwas.mrcieu.ac.uk/datasets/ieu-a-967/
Squamous cell lung cancer	TRICL	European	7704	54763	https://gwas.mrcieu.ac.uk/datasets/ieu-a-989/
Squamous cell lung cancer	FinnGen	European	1210	259583	https://storage.googleapis.com/finngen-public-data-r8/summary_stats/finngen_R8_C3_NSCLC_SQUAM_EXALLC.gz
Oral cavity	Oncoarray oral cavity and oropharyngeal cancer	European	2497	2928	https://gwas.mrcieu.ac.uk/datasets/ieu-b-89/
Breast cancer	UK biobank	European	213	247327	https://www.ebi.ac.uk/gwas/studies/GCST90043928
Breast cancer	BCAC	European	122977	105974	https://gwas.mrcieu.ac.uk/datasets/ieu-a-1126/
Breast cancer	FinnGen	European	14000	149394	https://storage.googleapis.com/finngen-public-data-r8/summary_stats/finngen_R8_C3_BREAST_EXALLC.gz
Ovarian cancer	OCAC	European	25509	40941	https://gwas.mrcieu.ac.uk/datasets/ieu-a-1120/
Ovarian cancer	FinnGen	European	1264	149394	https://storage.googleapis.com/finngen-public-data-r8/summary_stats/finngen_R8_C3_OVARY_EXALLC.gz
Ovarian cancer	UK biobank	European	952	246588	https://www.ebi.ac.uk/gwas/studies/GCST90041850
Pancreatic cancer	FinnGen	European	1249	259583	https://storage.googleapis.com/finngen-public-data-r8/summary_stats/finngen_R8_C3_PANCREAS_EXALLC.gz
Pancreatic cancer	UK biobank	European	587	455761	https://www.ebi.ac.uk/gwas/studies/GCST90041814
Endometrial cancer	O'Mara TA et al.	European	12906	108979	https://gwas.mrcieu.ac.uk/datasets/ebi-a-GCST006464/
Endometrial cancer	UK biobank	European	1143	246365	https://www.ebi.ac.uk/gwas/studies/GCST90041903
Thyroid cancer	FinnGen	European	1525	259583	https://storage.googleapis.com/finngen-public-data-r8/summary_stats/finngen_R8_C3_THYROID_GLAND_EXALLC.gz
Thyroid cancer	UK biobank	European	506	455842	https://www.ebi.ac.uk/gwas/studies/GCST90043902
Prostate cancer	Schumacher FR et al.	European	79148	61106	https://gwas.mrcieu.ac.uk/datasets/ebi-a-GCST006085/
Prostate cancer	FinnGen	European	11590	110189	https://storage.googleapis.com/finngen-public-data-r8/summary_stats/finngen_R8_C3_PROSTATE_EXALLC.gz
Prostate cancer	UK biobank	European	7769	201039	https://www.ebi.ac.uk/gwas/studies/GCST90043894
bladder Cancer	FinnGen	European	2380	259583	https://storage.googleapis.com/finngen-public-data-r8/summary_stats/finngen_R8_C3_BLADDER_EXALLC.gz
bladder Cancer	UK biobank	European	2264	454084	https://www.ebi.ac.uk/gwas/studies/GCST90041857
brain cancer	UK biobank	European	497	455851	https://www.ebi.ac.uk/gwas/studies/GCST90041861
brain cancer	FinnGen	European			https://storage.googleapis.com/finngen-public-data-r8/summary_stats/finngen_R8_C3_BRAIN_EXALLC.gz
oesophageal cancer	UK biobank	European	196	456080	https://www.ebi.ac.uk/gwas/studies/GCST90041891
oesophageal cancer	FinnGen	European	503	259583	https://storage.googleapis.com/finngen-public-data-r8/summary_stats/finngen_R8_C3_OESOPHAGUS_EXALLC.gz
Gastric cancer	FinnGen	European	1227	259583	https://storage.googleapis.com/finngen-public-data-r8/summary_stats/finngen_R8_C3_STOMACH_EXALLC.gz
Gastric cancer	UK biobank	European	569	455779	https://www.ebi.ac.uk/gwas/studies/GCST90041806
Colorectal cancer	FinnGen	European	5458	259583	https://storage.googleapis.com/finngen-public-data-r8/summary_stats/finngen_R8_C3_COLORECTAL_EXALLC.gz
Colorectal cancer	UK biobank	European	636	455640	https://www.ebi.ac.uk/gwas/efotraits/EFO_1001951
Colon cancer	FinnGen	European	3935	287137	https://storage.googleapis.com/finngen-public-data-r9/summary_stats/finngen_R9_C3_COLON_EXALLC.gz
Colon cancer	UK biobank	European	3221	453127	https://www.ebi.ac.uk/gwas/studies/GCST90041807
Cardia cancer	UK biobank	European	192	456156	https://www.ebi.ac.uk/gwas/studies/GCST90043846
cervix cancer	FinnGen	European	2913	149394	https://storage.googleapis.com/finngen-public-data-r8/summary_stats/finngen_R8_C3_CERVIX_UTERI_EXALLC.gz
cervix cancer	UK biobank	European	1866	245642	https://www.ebi.ac.uk/gwas/studies/GCST90041904
liver cancer	UK biobank	European	451	455897	https://storage.googleapis.com/finngen-public-data-r8/summary_stats/finngen_R8_C3_LIVER_INTRAHEPATIC_BILE_DUCTS_EXALLC.gz
Mediator
body mass index	GIANT	European	681275		https://gwas.mrcieu.ac.uk/datasets/ieu-b-40/
smoking initiation	GSCAN	European	311629	321173	https://gwas.mrcieu.ac.uk/datasets/ieu-b-4877/
Physical activity	Within family GWAS consortium	European	78007		https://gwas.mrcieu.ac.uk/datasets/ieu-b-4860/
Major depression	PGC	European	170756	329443	https://gwas.mrcieu.ac.uk/datasets/ieu-b-102/
Drinks	GWAS and Sequencing Consortium of Alcohol and Nicotine use	European	335394		https://gwas.mrcieu.ac.uk/datasets/ieu-b-73/

## Sheet: Tables S2
	Supplementary Table 2: All-Selected SNPs in the Study
Exposure	Outcome	SNP	effect_allele.exposure	other_allele.exposure	effect_allele.outcome	other_allele.outcome	beta.exposure	se.exposure	pval.exposure	beta.outcome	se.outcome	pval.outcome	eaf.exposure	eaf.outcome	remove	palindromic	ambiguous	chr.exposure	pos.exposure	samplesize.exposure	id.exposure	exposure	mr_keep.exposure	mr_keep	mr_keep.outcome
Gastroesophageal reflux disease	Bladder(FinnGen)	rs10010963	T	C	T	C	-0.0269803	0.00494665	4.91779e-08	-0.0338625	0.0315882	0.283722	0.616433	0.666456	FALSE	FALSE	FALSE	4	159839313	602604	ebi-a-GCST90000514	|| id:ebi-a-GCST90000514	TRUE	TRUE	TRUE
Gastroesophageal reflux disease	Bladder(FinnGen)	rs10071982	G	A	G	A	0.0260992	0.00490075	1.00647e-07	-0.020242	0.0311564	0.515893	0.577875	0.641377	FALSE	FALSE	FALSE	5	62703251	602604	ebi-a-GCST90000514	|| id:ebi-a-GCST90000514	TRUE	TRUE	TRUE
Gastroesophageal reflux disease	Bladder(FinnGen)	rs1011407	G	A	G	A	-0.0420618	0.00735917	1.09343e-08	-0.0116518	0.0540117	0.829201	0.121628	0.0820088	FALSE	FALSE	FALSE	2	60665768	602604	ebi-a-GCST90000514	|| id:ebi-a-GCST90000514	TRUE	TRUE	TRUE
Gastroesophageal reflux disease	Bladder(FinnGen)	rs10133111	A	G	A	G	0.0417875	0.00650789	1.35338e-10	-0.0250353	0.0360804	0.487761	0.162996	0.220289	FALSE	FALSE	FALSE	14	103377321	602604	ebi-a-GCST90000514	|| id:ebi-a-GCST90000514	TRUE	TRUE	TRUE
Gastroesophageal reflux disease	Bladder(FinnGen)	rs10156445	G	A	G	A	0.0248501	0.00498902	6.32689e-07	-0.0454804	0.0348046	0.191302	0.630443	0.76547	FALSE	FALSE	FALSE	9	128617244	602604	ebi-a-GCST90000514	|| id:ebi-a-GCST90000514	TRUE	TRUE	TRUE
Gastroesophageal reflux disease	Bladder(FinnGen)	rs10172113	C	T	C	T	-0.0260117	0.00527769	8.28114e-07	0.0142995	0.031426	0.649096	0.706491	0.64541	FALSE	FALSE	FALSE	2	226618383	602604	ebi-a-GCST90000514	|| id:ebi-a-GCST90000514	TRUE	TRUE	TRUE
Gastroesophageal reflux disease	Bladder(FinnGen)	rs1021363	G	A	G	A	-0.031217	0.00502204	5.09976e-10	0.027124	0.0334403	0.417299	0.641992	0.725829	FALSE	FALSE	FALSE	10	106610839	602604	ebi-a-GCST90000514	|| id:ebi-a-GCST90000514	TRUE	TRUE	TRUE
Gastroesophageal reflux disease	Bladder(FinnGen)	rs10242223	G	A	G	A	-0.028221	0.00513068	3.78835e-08	0.0374788	0.0320491	0.242236	0.669798	0.683238	FALSE	FALSE	FALSE	7	3521573	602604	ebi-a-GCST90000514	|| id:ebi-a-GCST90000514	TRUE	TRUE	TRUE
Gastroesophageal reflux disease	Bladder(FinnGen)	rs10251438	A	C	A	C	-0.0245314	0.0048288	3.76973e-07	0.00456281	0.029813	0.878361	0.495297	0.456159	FALSE	FALSE	FALSE	7	137006969	602604	ebi-a-GCST90000514	|| id:ebi-a-GCST90000514	TRUE	TRUE	TRUE
Gastroesophageal reflux disease	Bladder(FinnGen)	rs10269582	C	T	C	T	0.0234037	0.00484333	1.3507e-06	-0.0050955	0.0298201	0.864322	0.435257	0.474546	FALSE	FALSE	FALSE	7	21640361	602604	ebi-a-GCST90000514	|| id:ebi-a-GCST90000514	TRUE	TRUE	TRUE
Gastroesophageal reflux disease	Bladder(FinnGen)	rs10496632	C	G	C	G	-0.0286107	0.00540404	1.1947e-07	0.000879824	0.0321225	0.978149	0.271783	0.313403	FALSE	TRUE	FALSE	2	125014321	602604	ebi-a-GCST90000514	|| id:ebi-a-GCST90000514	TRUE	TRUE	TRUE
Gastroesophageal reflux disease	Bladder(FinnGen)	rs10496880	C	T	C	T	0.0472361	0.00957621	8.11204e-07	-0.0096503	0.0617014	0.875715	0.067305	0.0606671	FALSE	FALSE	FALSE	2	142237435	602604	ebi-a-GCST90000514	|| id:ebi-a-GCST90000514	TRUE	TRUE	TRUE
Gastroesophageal reflux disease	Bladder(FinnGen)	rs1077945	G	T	G	T	0.0299964	0.00574254	1.75542e-07	0.0712453	0.0329661	0.0306824	0.226018	0.286964	FALSE	FALSE	FALSE	2	53193333	602604	ebi-a-GCST90000514	|| id:ebi-a-GCST90000514	TRUE	TRUE	TRUE
Gastroesophageal reflux disease	Bladder(FinnGen)	rs10780329	C	T	C	T	-0.0226048	0.00483611	2.95162e-06	-0.0265277	0.0302453	0.380442	0.550771	0.560893	FALSE	FALSE	FALSE	9	82443098	602604	ebi-a-GCST90000514	|| id:ebi-a-GCST90000514	TRUE	TRUE	TRUE
Gastroesophageal reflux disease	Bladder(FinnGen)	rs10837002	G	C	G	C	0.0276491	0.00503665	4.02893e-08	-0.0166769	0.0319644	0.601858	0.35122	0.31981	FALSE	TRUE	FALSE	11	38565727	602604	ebi-a-GCST90000514	|| id:ebi-a-GCST90000514	TRUE	TRUE	TRUE
Gastroesophageal reflux disease	Bladder(FinnGen)	rs10857811	G	T	G	T	0.0224683	0.00488543	4.24414e-06	-0.027801	0.0312161	0.373144	0.584636	0.642249	FALSE	FALSE	FALSE	1	110617688	602604	ebi-a-GCST90000514	|| id:ebi-a-GCST90000514	TRUE	TRUE	TRUE
Gastroesophageal reflux disease	Bladder(FinnGen)	rs10863754	C	T	C	T	-0.0242135	0.00494112	9.56423e-07	-0.0429806	0.0301598	0.154129	0.38277	0.430224	FALSE	FALSE	FALSE	1	209248014	602604	ebi-a-GCST90000514	|| id:ebi-a-GCST90000514	TRUE	TRUE	TRUE
Gastroesophageal reflux disease	Bladder(FinnGen)	rs10912044	C	T	C	T	0.0258146	0.00525086	8.82165e-07	-0.00883605	0.0336817	0.79306	0.700998	0.732972	FALSE	FALSE	FALSE	1	187268766	602604	ebi-a-GCST90000514	|| id:ebi-a-GCST90000514	TRUE	TRUE	TRUE
Gastroesophageal reflux disease	Bladder(FinnGen)	rs10951781	A	G	A	G	0.0296575	0.00634462	2.94768e-06	0.03643	0.0413247	0.378018	0.173816	0.151329	FALSE	FALSE	FALSE	7	45018263	602604	ebi-a-GCST90000514	|| id:ebi-a-GCST90000514	TRUE	TRUE	TRUE
Gastroesophageal reflux disease	Bladder(FinnGen)	rs10995473	C	T	C	T	0.0271923	0.00545859	6.30725e-07	0.00795232	0.034376	0.817055	0.266642	0.25059	FALSE	FALSE	FALSE	10	52804642	602604	ebi-a-GCST90000514	|| id:ebi-a-GCST90000514	TRUE	TRUE	TRUE
Gastroesophageal reflux disease	Bladder(FinnGen)	rs11011942	T	C	T	C	-0.0281172	0.00578336	1.16362e-06	-0.0450391	0.0404677	0.265724	0.224881	0.160692	FALSE	FALSE	FALSE	10	20587022	602604	ebi-a-GCST90000514	|| id:ebi-a-GCST90000514	TRUE	TRUE	TRUE
Gastroesophageal reflux disease	Bladder(FinnGen)	rs11162752	A	G	A	G	-0.022736	0.00488437	3.24213e-06	0.0681652	0.0310869	0.0283263	0.583118	0.630892	FALSE	FALSE	FALSE	1	80060337	602604	ebi-a-GCST90000514	|| id:ebi-a-GCST90000514	TRUE	TRUE	TRUE
Gastroesophageal reflux disease	Bladder(FinnGen)	rs11174461	A	G	A	G	0.0358723	0.00743368	1.39544e-06	0.048597	0.0540407	0.368511	0.118664	0.081119	FALSE	FALSE	FALSE	12	62797683	602604	ebi-a-GCST90000514	|| id:ebi-a-GCST90000514	TRUE	TRUE	TRUE
Gastroesophageal reflux disease	Bladder(FinnGen)	rs11245450	A	G	A	G	-0.023865	0.00489969	1.11191e-06	-0.00202359	0.0299912	0.946205	0.422296	0.478576	FALSE	FALSE	FALSE	10	126658075	602604	ebi-a-GCST90000514	|| id:ebi-a-GCST90000514	TRUE	TRUE	TRUE
Gastroesophageal reflux disease	Bladder(FinnGen)	rs11525780	C	T	C	T	-0.0229509	0.00493855	3.36302e-06	-0.038435	0.0305689	0.208636	0.385104	0.393481	FALSE	FALSE	FALSE	7	26341007	602604	ebi-a-GCST90000514	|| id:ebi-a-GCST90000514	TRUE	TRUE	TRUE
Gastroesophageal reflux disease	Bladder(FinnGen)	rs11645288	A	G	A	G	0.0339295	0.00610795	2.77664e-08	0.00382692	0.0352205	0.913475	0.191325	0.242944	FALSE	FALSE	FALSE	16	51172677	602604	ebi-a-GCST90000514	|| id:ebi-a-GCST90000514	TRUE	TRUE	TRUE
Gastroesophageal reflux disease	Bladder(FinnGen)	rs11669516	A	G	A	G	0.0334278	0.0061918	6.71197e-08	0.0897986	0.0411587	0.0291266	0.185426	0.15393	FALSE	FALSE	FALSE	19	19532682	602604	ebi-a-GCST90000514	|| id:ebi-a-GCST90000514	TRUE	TRUE	TRUE
Gastroesophageal reflux disease	Bladder(FinnGen)	rs11672660	T	C	T	C	-0.0309768	0.00608668	3.59418e-07	0.025775	0.0339562	0.447812	0.193529	0.256729	FALSE	FALSE	FALSE	19	46180184	602604	ebi-a-GCST90000514	|| id:ebi-a-GCST90000514	TRUE	TRUE	TRUE
Gastroesophageal reflux disease	Bladder(FinnGen)	rs11720523	A	C	A	C	-0.024205	0.00485541	6.19085e-07	0.064608	0.0305321	0.0343392	0.431975	0.395697	FALSE	FALSE	FALSE	3	71545170	602604	ebi-a-GCST90000514	|| id:ebi-a-GCST90000514	TRUE	TRUE	TRUE
Gastroesophageal reflux disease	Bladder(FinnGen)	rs11751928	T	C	T	C	0.0334972	0.00658043	3.57256e-07	0.0294299	0.0458102	0.520594	0.158659	0.124956	FALSE	FALSE	FALSE	6	28335378	602604	ebi-a-GCST90000514	|| id:ebi-a-GCST90000514	TRUE	TRUE	TRUE
Gastroesophageal reflux disease	Bladder(FinnGen)	rs11762636	A	C	A	C	-0.0514827	0.00625598	1.88235e-16	0.0157964	0.0335779	0.638042	0.180282	0.276188	FALSE	FALSE	FALSE	7	2061111	602604	ebi-a-GCST90000514	|| id:ebi-a-GCST90000514	TRUE	TRUE	TRUE
Gastroesophageal reflux disease	Bladder(FinnGen)	rs11790280	C	T	C	T	0.0236427	0.00495933	1.86694e-06	0.0084326	0.0305739	0.782694	0.380101	0.388253	FALSE	FALSE	FALSE	9	14651283	602604	ebi-a-GCST90000514	|| id:ebi-a-GCST90000514	TRUE	TRUE	TRUE
Gastroesophageal reflux disease	Bladder(FinnGen)	rs11852175	G	T	G	T	-0.0239567	0.00484537	7.64364e-07	0.00894309	0.0299245	0.76505	0.437589	0.456466	FALSE	FALSE	FALSE	14	46851069	602604	ebi-a-GCST90000514	|| id:ebi-a-GCST90000514	TRUE	TRUE	TRUE
Gastroesophageal reflux disease	Bladder(FinnGen)	rs11856579	A	G	A	G	-0.0259592	0.00543947	1.82062e-06	0.0148622	0.0362428	0.681751	0.268145	0.216302	FALSE	FALSE	FALSE	15	78012688	602604	ebi-a-GCST90000514	|| id:ebi-a-GCST90000514	TRUE	TRUE	TRUE
Gastroesophageal reflux disease	Bladder(FinnGen)	rs11864054	A	G	A	G	0.0241699	0.00496754	1.14133e-06	-0.0164898	0.0307022	0.591206	0.613137	0.598988	FALSE	FALSE	FALSE	16	30846134	602604	ebi-a-GCST90000514	|| id:ebi-a-GCST90000514	TRUE	TRUE	TRUE
Gastroesophageal reflux disease	Bladder(FinnGen)	rs11953061	T	C	T	C	0.0281599	0.00508694	3.09949e-08	0.00346977	0.0308035	0.910314	0.338908	0.376967	FALSE	FALSE	FALSE	5	120144025	602604	ebi-a-GCST90000514	|| id:ebi-a-GCST90000514	TRUE	TRUE	TRUE
Gastroesophageal reflux disease	Bladder(FinnGen)	rs12107971	C	G	C	G	-0.0270756	0.00505273	8.38687e-08	-0.0201169	0.0327694	0.539286	0.348099	0.287967	FALSE	TRUE	FALSE	3	175935873	602604	ebi-a-GCST90000514	|| id:ebi-a-GCST90000514	TRUE	TRUE	TRUE
Gastroesophageal reflux disease	Bladder(FinnGen)	rs12204714	T	C	T	C	-0.028817	0.00499422	7.9241e-09	-0.048818	0.0311074	0.11657	0.632223	0.63086	FALSE	FALSE	FALSE	6	152235339	602604	ebi-a-GCST90000514	|| id:ebi-a-GCST90000514	TRUE	TRUE	TRUE
Gastroesophageal reflux disease	Bladder(FinnGen)	rs12283653	G	A	G	A	0.0230203	0.0049394	3.1537e-06	-0.0235273	0.0309509	0.447166	0.392183	0.374097	FALSE	FALSE	FALSE	11	46231998	602604	ebi-a-GCST90000514	|| id:ebi-a-GCST90000514	TRUE	TRUE	TRUE
Gastroesophageal reflux disease	Bladder(FinnGen)	rs12357321	A	G	A	G	0.0317159	0.00523077	1.33325e-09	0.00330944	0.0327994	0.91963	0.311087	0.298308	FALSE	FALSE	FALSE	10	21790476	602604	ebi-a-GCST90000514	|| id:ebi-a-GCST90000514	TRUE	TRUE	TRUE
Gastroesophageal reflux disease	Bladder(FinnGen)	rs12453010	T	C	T	C	0.0296967	0.00493315	1.74606e-09	-0.0333762	0.0307571	0.277852	0.394803	0.369397	FALSE	FALSE	FALSE	17	50316131	602604	ebi-a-GCST90000514	|| id:ebi-a-GCST90000514	TRUE	TRUE	TRUE
Gastroesophageal reflux disease	Bladder(FinnGen)	rs12506575	C	A	C	A	-0.0284034	0.00599176	2.13295e-06	-0.0566421	0.0329925	0.0860122	0.201059	0.287852	FALSE	FALSE	FALSE	4	104091605	602604	ebi-a-GCST90000514	|| id:ebi-a-GCST90000514	TRUE	TRUE	TRUE
Gastroesophageal reflux disease	Bladder(FinnGen)	rs12521983	C	G	C	G	-0.0278013	0.00606615	4.58321e-06	0.0499032	0.0409104	0.222535	0.19709	0.158148	FALSE	TRUE	FALSE	5	82884917	602604	ebi-a-GCST90000514	|| id:ebi-a-GCST90000514	TRUE	TRUE	TRUE
Gastroesophageal reflux disease	Bladder(FinnGen)	rs12522305	A	G	A	G	-0.0292779	0.00635603	4.09864e-06	-0.0414312	0.0442162	0.348751	0.173958	0.131808	FALSE	FALSE	FALSE	5	45146361	602604	ebi-a-GCST90000514	|| id:ebi-a-GCST90000514	TRUE	TRUE	TRUE
Gastroesophageal reflux disease	Bladder(FinnGen)	rs12598916	G	C	G	C	-0.0332614	0.00539171	6.8729e-10	0.0179095	0.0341021	0.599462	0.274798	0.259637	FALSE	TRUE	FALSE	16	60658751	602604	ebi-a-GCST90000514	|| id:ebi-a-GCST90000514	TRUE	TRUE	TRUE
Gastroesophageal reflux disease	Bladder(FinnGen)	rs12620828	G	A	G	A	-0.0299211	0.0055527	7.10199e-08	-0.0098132	0.0322754	0.761093	0.749533	0.688428	FALSE	FALSE	FALSE	2	67806472	602604	ebi-a-GCST90000514	|| id:ebi-a-GCST90000514	TRUE	TRUE	TRUE
Gastroesophageal reflux disease	Bladder(FinnGen)	rs12695186	A	G	A	G	0.0227527	0.00481646	2.31318e-06	0.00662974	0.0300645	0.825468	0.527999	0.497684	FALSE	FALSE	FALSE	3	108467819	602604	ebi-a-GCST90000514	|| id:ebi-a-GCST90000514	TRUE	TRUE	TRUE
Gastroesophageal reflux disease	Bladder(FinnGen)	rs12807357	T	C	T	C	0.0252214	0.00517229	1.08123e-06	-0.00375414	0.0309876	0.903572	0.316407	0.363035	FALSE	FALSE	FALSE	11	57656902	602604	ebi-a-GCST90000514	|| id:ebi-a-GCST90000514	TRUE	TRUE	TRUE
Gastroesophageal reflux disease	Bladder(FinnGen)	rs12908034	C	T	C	T	0.0500719	0.00926947	6.59736e-08	0.0183749	0.0547562	0.737191	0.072824	0.0797137	FALSE	FALSE	FALSE	15	66790599	602604	ebi-a-GCST90000514	|| id:ebi-a-GCST90000514	TRUE	TRUE	TRUE
Gastroesophageal reflux disease	Bladder(FinnGen)	rs12967855	G	A	G	A	-0.0365451	0.00513354	1.08793e-12	-0.00833557	0.0335764	0.803936	0.670435	0.73396	FALSE	FALSE	FALSE	18	35138245	602604	ebi-a-GCST90000514	|| id:ebi-a-GCST90000514	TRUE	TRUE	TRUE
Gastroesophageal reflux disease	Bladder(FinnGen)	rs12997558	A	G	A	G	0.0278184	0.00502214	3.03941e-08	-0.0239985	0.0311608	0.441212	0.358751	0.356106	FALSE	FALSE	FALSE	2	41704580	602604	ebi-a-GCST90000514	|| id:ebi-a-GCST90000514	TRUE	TRUE	TRUE
Gastroesophageal reflux disease	Bladder(FinnGen)	rs13039956	C	G	C	G	-0.0334053	0.00621944	7.82546e-08	-0.0420742	0.040633	0.300449	0.183592	0.156106	FALSE	TRUE	FALSE	20	51100012	602604	ebi-a-GCST90000514	|| id:ebi-a-GCST90000514	TRUE	TRUE	TRUE
Gastroesophageal reflux disease	Bladder(FinnGen)	rs13103931	G	T	G	T	0.0353941	0.00710277	6.25619e-07	-0.056925	0.0614887	0.35456	0.131497	0.0603557	FALSE	FALSE	FALSE	4	17892400	602604	ebi-a-GCST90000514	|| id:ebi-a-GCST90000514	TRUE	TRUE	TRUE
Gastroesophageal reflux disease	Bladder(FinnGen)	rs13107325	T	C	T	C	0.0701443	0.00918312	2.19938e-14	-0.0042347	0.122393	0.972399	0.074445	0.0139752	FALSE	FALSE	FALSE	4	103188709	602604	ebi-a-GCST90000514	|| id:ebi-a-GCST90000514	TRUE	TRUE	TRUE
Gastroesophageal reflux disease	Bladder(FinnGen)	rs13296354	C	A	C	A	-0.0342854	0.0070483	1.14834e-06	-0.0324512	0.045329	0.474051	0.134605	0.118415	FALSE	FALSE	FALSE	9	37603519	602604	ebi-a-GCST90000514	|| id:ebi-a-GCST90000514	TRUE	TRUE	TRUE
Gastroesophageal reflux disease	Bladder(FinnGen)	rs1334297	A	G	A	G	-0.0387984	0.00545512	1.1413e-12	0.0446933	0.0336478	0.184089	0.734249	0.728929	FALSE	FALSE	FALSE	13	58335375	602604	ebi-a-GCST90000514	|| id:ebi-a-GCST90000514	TRUE	TRUE	TRUE
Gastroesophageal reflux disease	Bladder(FinnGen)	rs1336980	C	G	C	G	0.0227394	0.00497828	4.93072e-06	-0.019845	0.0308311	0.51979	0.372484	0.383389	FALSE	TRUE	FALSE	9	129377855	602604	ebi-a-GCST90000514	|| id:ebi-a-GCST90000514	TRUE	TRUE	TRUE
Gastroesophageal reflux disease	Bladder(FinnGen)	rs13409451	G	A	G	A	-0.0277081	0.00493183	1.92943e-08	-0.0104971	0.031624	0.739937	0.392403	0.334768	FALSE	FALSE	FALSE	2	144257639	602604	ebi-a-GCST90000514	|| id:ebi-a-GCST90000514	TRUE	TRUE	TRUE
Gastroesophageal reflux disease	Bladder(FinnGen)	rs13416655	C	T	C	T	0.0220577	0.00481872	4.70544e-06	0.00656205	0.0299837	0.826764	0.465298	0.438225	FALSE	FALSE	FALSE	2	107621925	602604	ebi-a-GCST90000514	|| id:ebi-a-GCST90000514	TRUE	TRUE	TRUE
Gastroesophageal reflux disease	Bladder(FinnGen)	rs1349265	G	A	G	A	-0.0243879	0.00523357	3.16373e-06	0.0084492	0.0314372	0.78811	0.694589	0.652301	FALSE	FALSE	FALSE	3	24159387	602604	ebi-a-GCST90000514	|| id:ebi-a-GCST90000514	TRUE	TRUE	TRUE
Gastroesophageal reflux disease	Bladder(FinnGen)	rs1371274	C	A	C	A	0.0362848	0.00696281	1.87599e-07	0.0137573	0.0392727	0.726113	0.137959	0.172202	FALSE	FALSE	FALSE	18	1837007	602604	ebi-a-GCST90000514	|| id:ebi-a-GCST90000514	TRUE	TRUE	TRUE
Gastroesophageal reflux disease	Bladder(FinnGen)	rs1376443	C	T	C	T	0.0226285	0.00488325	3.58839e-06	-0.00517596	0.0312056	0.868262	0.579397	0.650493	FALSE	FALSE	FALSE	2	99995804	602604	ebi-a-GCST90000514	|| id:ebi-a-GCST90000514	TRUE	TRUE	TRUE
Gastroesophageal reflux disease	Bladder(FinnGen)	rs1431196	G	A	G	A	0.0324197	0.00486448	2.65461e-11	0.0361243	0.0302813	0.232887	0.428432	0.414343	FALSE	FALSE	FALSE	18	50832102	602604	ebi-a-GCST90000514	|| id:ebi-a-GCST90000514	TRUE	TRUE	TRUE
Gastroesophageal reflux disease	Bladder(FinnGen)	rs1445533	C	T	C	T	0.0273048	0.00588144	3.44144e-06	0.0453012	0.0348174	0.193221	0.213756	0.248246	FALSE	FALSE	FALSE	8	115485119	602604	ebi-a-GCST90000514	|| id:ebi-a-GCST90000514	TRUE	TRUE	TRUE
Gastroesophageal reflux disease	Bladder(FinnGen)	rs1452378	C	T	C	T	-0.0307313	0.00647503	2.07348e-06	-0.0333249	0.0385847	0.387762	0.832274	0.815585	FALSE	FALSE	FALSE	15	74100132	602604	ebi-a-GCST90000514	|| id:ebi-a-GCST90000514	TRUE	TRUE	TRUE
Gastroesophageal reflux disease	Bladder(FinnGen)	rs1458062	A	G	A	G	-0.0237089	0.00481582	8.51746e-07	0.0126441	0.0303209	0.67667	0.508371	0.59707	FALSE	FALSE	FALSE	3	56016020	602604	ebi-a-GCST90000514	|| id:ebi-a-GCST90000514	TRUE	TRUE	TRUE
Gastroesophageal reflux disease	Bladder(FinnGen)	rs1475546	C	T	C	T	-0.0234753	0.0048272	1.15547e-06	0.0164389	0.0299157	0.582657	0.5359	0.496233	FALSE	FALSE	FALSE	9	120533422	602604	ebi-a-GCST90000514	|| id:ebi-a-GCST90000514	TRUE	TRUE	TRUE
Gastroesophageal reflux disease	Bladder(FinnGen)	rs1478800	C	A	C	A	0.0288055	0.00545412	1.28192e-07	0.0584405	0.034822	0.0932954	0.733567	0.75741	FALSE	FALSE	FALSE	6	129436996	602604	ebi-a-GCST90000514	|| id:ebi-a-GCST90000514	TRUE	TRUE	TRUE
Gastroesophageal reflux disease	Bladder(FinnGen)	rs1479405	T	C	T	C	0.0314843	0.0051514	9.85213e-10	0.0244544	0.0325101	0.451926	0.3217	0.300236	FALSE	FALSE	FALSE	12	15387519	602604	ebi-a-GCST90000514	|| id:ebi-a-GCST90000514	TRUE	TRUE	TRUE
Gastroesophageal reflux disease	Bladder(FinnGen)	rs1483796	A	G	A	G	-0.0247188	0.00491605	4.95131e-07	0.0480889	0.0311373	0.122488	0.399183	0.366884	FALSE	FALSE	FALSE	7	49871114	602604	ebi-a-GCST90000514	|| id:ebi-a-GCST90000514	TRUE	TRUE	TRUE
Gastroesophageal reflux disease	Bladder(FinnGen)	rs1484375	G	A	G	A	-0.0285377	0.00579986	8.63615e-07	-0.000183358	0.0369251	0.996038	0.779	0.792777	FALSE	FALSE	FALSE	9	109067561	602604	ebi-a-GCST90000514	|| id:ebi-a-GCST90000514	TRUE	TRUE	TRUE
Gastroesophageal reflux disease	Bladder(FinnGen)	rs1490384	T	C	T	C	-0.0246115	0.00481065	3.12011e-07	-0.0209263	0.0298562	0.483364	0.497799	0.47749	FALSE	FALSE	FALSE	6	126851160	602604	ebi-a-GCST90000514	|| id:ebi-a-GCST90000514	TRUE	TRUE	TRUE
Gastroesophageal reflux disease	Bladder(FinnGen)	rs1492061	G	A	G	A	0.0307641	0.0059406	2.23532e-07	0.0335689	0.0343788	0.328846	0.79335	0.75017	FALSE	FALSE	FALSE	1	69270472	602604	ebi-a-GCST90000514	|| id:ebi-a-GCST90000514	TRUE	TRUE	TRUE
Gastroesophageal reflux disease	Bladder(FinnGen)	rs1507153	A	C	A	C	0.0257234	0.00496353	2.18958e-07	-0.0139733	0.0305624	0.647521	0.377697	0.393965	FALSE	FALSE	FALSE	6	79484386	602604	ebi-a-GCST90000514	|| id:ebi-a-GCST90000514	TRUE	TRUE	TRUE
Gastroesophageal reflux disease	Bladder(FinnGen)	rs1510719	C	T	C	T	-0.0388844	0.00494701	3.83619e-15	-0.0365966	0.0310871	0.239105	0.383439	0.361002	FALSE	FALSE	FALSE	4	140938116	602604	ebi-a-GCST90000514	|| id:ebi-a-GCST90000514	TRUE	TRUE	TRUE
Gastroesophageal reflux disease	Bladder(FinnGen)	rs1592757	C	G	C	G	0.0311051	0.00502465	5.9975e-10	-0.0170428	0.0313447	0.586635	0.355772	0.34877	FALSE	TRUE	FALSE	5	103889998	602604	ebi-a-GCST90000514	|| id:ebi-a-GCST90000514	TRUE	TRUE	TRUE
Gastroesophageal reflux disease	Bladder(FinnGen)	rs1596747	G	A	G	A	0.0310869	0.00480742	1.00344e-10	0.0313291	0.0299	0.294734	0.494136	0.499108	FALSE	FALSE	FALSE	2	193802478	602604	ebi-a-GCST90000514	|| id:ebi-a-GCST90000514	TRUE	TRUE	TRUE
Gastroesophageal reflux disease	Bladder(FinnGen)	rs16825008	G	A	G	A	0.0255649	0.00515268	6.99584e-07	0.0324899	0.0318016	0.30695	0.32205	0.334852	FALSE	FALSE	FALSE	2	212304841	602604	ebi-a-GCST90000514	|| id:ebi-a-GCST90000514	TRUE	TRUE	TRUE
Gastroesophageal reflux disease	Bladder(FinnGen)	rs16825917	T	C	T	C	-0.0285911	0.00609007	2.66993e-06	-0.0307226	0.0363927	0.398559	0.193111	0.213612	FALSE	FALSE	FALSE	2	198805185	602604	ebi-a-GCST90000514	|| id:ebi-a-GCST90000514	TRUE	TRUE	TRUE
Gastroesophageal reflux disease	Bladder(FinnGen)	rs16880905	C	G	C	G	-0.0409908	0.00792645	2.32349e-07	-0.0303591	0.0394818	0.441928	0.102813	0.18562	FALSE	TRUE	FALSE	6	50925210	602604	ebi-a-GCST90000514	|| id:ebi-a-GCST90000514	TRUE	TRUE	TRUE
Gastroesophageal reflux disease	Bladder(FinnGen)	rs1689410	G	A	G	A	0.0318369	0.00611662	1.94013e-07	-0.023277	0.0417185	0.576875	0.191473	0.151019	FALSE	FALSE	FALSE	12	89751641	602604	ebi-a-GCST90000514	|| id:ebi-a-GCST90000514	TRUE	TRUE	TRUE
Gastroesophageal reflux disease	Bladder(FinnGen)	rs1697233	A	T	A	T	-0.0236513	0.00506613	3.03389e-06	-0.0191155	0.0303623	0.52897	0.656736	0.596668	FALSE	TRUE	FALSE	12	67678739	602604	ebi-a-GCST90000514	|| id:ebi-a-GCST90000514	TRUE	TRUE	TRUE
Gastroesophageal reflux disease	Bladder(FinnGen)	rs17035669	G	C	G	C	0.0518192	0.0110336	2.64643e-06	-0.00158993	0.0677347	0.981273	0.050218	0.0512107	FALSE	TRUE	FALSE	12	104910445	602604	ebi-a-GCST90000514	|| id:ebi-a-GCST90000514	TRUE	TRUE	TRUE
Gastroesophageal reflux disease	Bladder(FinnGen)	rs1716171	T	C	T	C	0.0383981	0.00590382	7.82528e-11	-0.0284542	0.036738	0.438625	0.790024	0.788745	FALSE	FALSE	FALSE	12	123716376	602604	ebi-a-GCST90000514	|| id:ebi-a-GCST90000514	TRUE	TRUE	TRUE
Gastroesophageal reflux disease	Bladder(FinnGen)	rs17224289	T	C	T	C	0.0365364	0.00740996	8.19276e-07	-0.032964	0.0466742	0.480028	0.119591	0.114626	FALSE	FALSE	FALSE	8	74703133	602604	ebi-a-GCST90000514	|| id:ebi-a-GCST90000514	TRUE	TRUE	TRUE
Gastroesophageal reflux disease	Bladder(FinnGen)	rs17295394	T	G	T	G	-0.025181	0.00535816	2.60717e-06	-0.0359447	0.0317233	0.257184	0.28181	0.329674	FALSE	FALSE	FALSE	3	131506937	602604	ebi-a-GCST90000514	|| id:ebi-a-GCST90000514	TRUE	TRUE	TRUE
Gastroesophageal reflux disease	Bladder(FinnGen)	rs17374337	G	T	G	T	-0.023057	0.00504571	4.88619e-06	0.0189789	0.0299673	0.526525	0.650713	0.533494	FALSE	FALSE	FALSE	3	123559835	602604	ebi-a-GCST90000514	|| id:ebi-a-GCST90000514	TRUE	TRUE	TRUE
Gastroesophageal reflux disease	Bladder(FinnGen)	rs17379561	T	A	T	A	0.0530714	0.00686573	1.07622e-14	-0.0431387	0.0357284	0.227276	0.144391	0.225079	FALSE	TRUE	FALSE	1	98340139	602604	ebi-a-GCST90000514	|| id:ebi-a-GCST90000514	TRUE	TRUE	TRUE
Gastroesophageal reflux disease	Bladder(FinnGen)	rs17391694	T	C	T	C	0.0356856	0.00692264	2.53752e-07	-0.0113603	0.0437742	0.795233	0.140078	0.132317	FALSE	FALSE	FALSE	1	78623626	602604	ebi-a-GCST90000514	|| id:ebi-a-GCST90000514	TRUE	TRUE	TRUE
Gastroesophageal reflux disease	Bladder(FinnGen)	rs17473118	A	G	A	G	0.0333892	0.00709663	2.53939e-06	0.0546735	0.0397828	0.169348	0.132081	0.17166	FALSE	FALSE	FALSE	3	43443534	602604	ebi-a-GCST90000514	|| id:ebi-a-GCST90000514	TRUE	TRUE	TRUE
Gastroesophageal reflux disease	Bladder(FinnGen)	rs1754360	A	C	A	C	0.0273681	0.00534249	3.01162e-07	0.00470323	0.0326988	0.885631	0.717719	0.707887	FALSE	FALSE	FALSE	1	174744963	602604	ebi-a-GCST90000514	|| id:ebi-a-GCST90000514	TRUE	TRUE	TRUE
Gastroesophageal reflux disease	Bladder(FinnGen)	rs17574571	A	G	A	G	-0.0605089	0.0123793	1.01915e-06	-0.132313	0.116506	0.256095	0.039539	0.0155761	FALSE	FALSE	FALSE	2	220319481	602604	ebi-a-GCST90000514	|| id:ebi-a-GCST90000514	TRUE	TRUE	TRUE
Gastroesophageal reflux disease	Bladder(FinnGen)	rs17622948	T	C	T	C	-0.0436806	0.00833279	1.58833e-07	-0.015756	0.0560124	0.778485	0.092921	0.0791998	FALSE	FALSE	FALSE	1	75614734	602604	ebi-a-GCST90000514	|| id:ebi-a-GCST90000514	TRUE	TRUE	TRUE
Gastroesophageal reflux disease	Bladder(FinnGen)	rs17625606	C	T	C	T	-0.0279567	0.00515963	6.01506e-08	-0.0363745	0.0306396	0.235159	0.320947	0.397645	FALSE	FALSE	FALSE	4	23550676	602604	ebi-a-GCST90000514	|| id:ebi-a-GCST90000514	TRUE	TRUE	TRUE
Gastroesophageal reflux disease	Bladder(FinnGen)	rs17701934	C	T	C	T	-0.0264892	0.00484616	4.60235e-08	-0.00576441	0.0308995	0.852011	0.437104	0.362839	FALSE	FALSE	FALSE	14	89394474	602604	ebi-a-GCST90000514	|| id:ebi-a-GCST90000514	TRUE	TRUE	TRUE
Gastroesophageal reflux disease	Bladder(FinnGen)	rs17809565	G	A	G	A	-0.02653	0.00538052	8.19106e-07	0.0264753	0.0325088	0.415413	0.277782	0.307509	FALSE	FALSE	FALSE	3	20738089	602604	ebi-a-GCST90000514	|| id:ebi-a-GCST90000514	TRUE	TRUE	TRUE
Gastroesophageal reflux disease	Bladder(FinnGen)	rs1788783	T	C	T	C	-0.0239575	0.00482028	6.69021e-07	0.00135804	0.0297198	0.963553	0.497763	0.502853	FALSE	FALSE	FALSE	18	21161134	602604	ebi-a-GCST90000514	|| id:ebi-a-GCST90000514	TRUE	TRUE	TRUE
Gastroesophageal reflux disease	Bladder(FinnGen)	rs1836883	C	T	C	T	-0.0232594	0.00482543	1.43427e-06	-0.0361312	0.0301194	0.230295	0.460485	0.425495	FALSE	FALSE	FALSE	11	89265167	602604	ebi-a-GCST90000514	|| id:ebi-a-GCST90000514	TRUE	TRUE	TRUE
Gastroesophageal reflux disease	Bladder(FinnGen)	rs184654	G	C	G	C	0.032293	0.00655458	8.35969e-07	-0.0569433	0.0344344	0.0981929	0.161504	0.25267	FALSE	TRUE	FALSE	11	72364405	602604	ebi-a-GCST90000514	|| id:ebi-a-GCST90000514	TRUE	TRUE	TRUE
Gastroesophageal reflux disease	Bladder(FinnGen)	rs1871756	A	G	A	G	0.0285747	0.00576519	7.18026e-07	-0.00759846	0.0337895	0.822075	0.223496	0.270094	FALSE	FALSE	FALSE	11	116953645	602604	ebi-a-GCST90000514	|| id:ebi-a-GCST90000514	TRUE	TRUE	TRUE
Gastroesophageal reflux disease	Bladder(FinnGen)	rs1883842	G	T	G	T	0.0308332	0.00536826	9.26766e-09	-0.0189953	0.038167	0.618704	0.279255	0.185114	FALSE	FALSE	FALSE	20	41223062	602604	ebi-a-GCST90000514	|| id:ebi-a-GCST90000514	TRUE	TRUE	TRUE
Gastroesophageal reflux disease	Bladder(FinnGen)	rs1886753	T	C	T	C	0.0242681	0.00493481	8.75508e-07	0.030704	0.0302726	0.310464	0.390325	0.426577	FALSE	FALSE	FALSE	6	40327096	602604	ebi-a-GCST90000514	|| id:ebi-a-GCST90000514	TRUE	TRUE	TRUE
Gastroesophageal reflux disease	Bladder(FinnGen)	rs1889561	G	A	G	A	-0.0226301	0.00486134	3.2381e-06	-0.00521934	0.030119	0.862423	0.558541	0.440928	FALSE	FALSE	FALSE	6	119335865	602604	ebi-a-GCST90000514	|| id:ebi-a-GCST90000514	TRUE	TRUE	TRUE
Gastroesophageal reflux disease	Bladder(FinnGen)	rs1937450	G	T	G	T	0.0315845	0.00484484	7.06806e-11	0.0157195	0.0302704	0.603551	0.537739	0.568024	FALSE	FALSE	FALSE	1	66478840	602604	ebi-a-GCST90000514	|| id:ebi-a-GCST90000514	TRUE	TRUE	TRUE
Gastroesophageal reflux disease	Bladder(FinnGen)	rs1942262	A	G	A	G	0.0315014	0.00528979	2.59872e-09	-0.0337843	0.0351707	0.336763	0.291426	0.239212	FALSE	FALSE	FALSE	18	52873317	602604	ebi-a-GCST90000514	|| id:ebi-a-GCST90000514	TRUE	TRUE	TRUE
Gastroesophageal reflux disease	Bladder(FinnGen)	rs197374	T	C	T	C	0.0244678	0.00494899	7.65332e-07	0.0222683	0.0298112	0.455077	0.379962	0.459912	FALSE	FALSE	FALSE	1	112289983	602604	ebi-a-GCST90000514	|| id:ebi-a-GCST90000514	TRUE	TRUE	TRUE
Gastroesophageal reflux disease	Bladder(FinnGen)	rs2016933	G	C	G	C	-0.0310253	0.00542057	1.04275e-08	-0.0235424	0.0349586	0.50067	0.730053	0.759764	FALSE	TRUE	FALSE	3	65653157	602604	ebi-a-GCST90000514	|| id:ebi-a-GCST90000514	TRUE	TRUE	TRUE
Gastroesophageal reflux disease	Bladder(FinnGen)	rs2023847	G	T	G	T	-0.0238323	0.00513386	3.44747e-06	-0.0542489	0.0320666	0.0906922	0.328066	0.313129	FALSE	FALSE	FALSE	7	82461293	602604	ebi-a-GCST90000514	|| id:ebi-a-GCST90000514	TRUE	TRUE	TRUE
Gastroesophageal reflux disease	Bladder(FinnGen)	rs2023878	T	C	T	C	-0.0362846	0.00611913	3.03501e-09	0.010917	0.0340741	0.748673	0.192377	0.261006	FALSE	FALSE	FALSE	19	18834124	602604	ebi-a-GCST90000514	|| id:ebi-a-GCST90000514	TRUE	TRUE	TRUE
Gastroesophageal reflux disease	Bladder(FinnGen)	rs2043539	A	G	A	G	0.0272058	0.00486485	2.24042e-08	-0.0013449	0.030813	0.965186	0.41866	0.367073	FALSE	FALSE	FALSE	7	12253880	602604	ebi-a-GCST90000514	|| id:ebi-a-GCST90000514	TRUE	TRUE	TRUE
Gastroesophageal reflux disease	Bladder(FinnGen)	rs205262	G	A	G	A	0.0348137	0.00542422	1.37899e-10	-0.0551161	0.0335914	0.100843	0.267217	0.281174	FALSE	FALSE	FALSE	6	34563164	602604	ebi-a-GCST90000514	|| id:ebi-a-GCST90000514	TRUE	TRUE	TRUE
Gastroesophageal reflux disease	Bladder(FinnGen)	rs2075703	G	A	G	A	-0.0283212	0.00556364	3.57298e-07	0.0328288	0.0335987	0.328526	0.248662	0.273986	FALSE	FALSE	FALSE	2	166151876	602604	ebi-a-GCST90000514	|| id:ebi-a-GCST90000514	TRUE	TRUE	TRUE
Gastroesophageal reflux disease	Bladder(FinnGen)	rs2097532	T	C	T	C	-0.0229346	0.0050106	4.71194e-06	0.00885979	0.0311272	0.775927	0.641132	0.649588	FALSE	FALSE	FALSE	1	20551745	602604	ebi-a-GCST90000514	|| id:ebi-a-GCST90000514	TRUE	TRUE	TRUE
Gastroesophageal reflux disease	Bladder(FinnGen)	rs2108959	G	C	G	C	-0.0245347	0.00514486	1.85345e-06	-0.0253749	0.0306632	0.407933	0.330738	0.402312	FALSE	TRUE	FALSE	17	11487030	602604	ebi-a-GCST90000514	|| id:ebi-a-GCST90000514	TRUE	TRUE	TRUE
Gastroesophageal reflux disease	Bladder(FinnGen)	rs2154298	G	A	G	A	0.0267129	0.00526718	3.94539e-07	0.00859473	0.0371803	0.817188	0.295667	0.198504	FALSE	FALSE	FALSE	1	80791787	602604	ebi-a-GCST90000514	|| id:ebi-a-GCST90000514	TRUE	TRUE	TRUE
Gastroesophageal reflux disease	Bladder(FinnGen)	rs215614	A	G	A	G	-0.0328541	0.00497715	4.08413e-11	0.0197467	0.0330066	0.549662	0.629725	0.718138	FALSE	FALSE	FALSE	7	32347335	602604	ebi-a-GCST90000514	|| id:ebi-a-GCST90000514	TRUE	TRUE	TRUE
Gastroesophageal reflux disease	Bladder(FinnGen)	rs2164300	T	C	T	C	-0.0264751	0.00482677	4.13352e-08	-0.0267534	0.0299801	0.372194	0.523279	0.469339	FALSE	FALSE	FALSE	4	67813017	602604	ebi-a-GCST90000514	|| id:ebi-a-GCST90000514	TRUE	TRUE	TRUE
Gastroesophageal reflux disease	Bladder(FinnGen)	rs2183588	G	A	G	A	0.028848	0.00506363	1.21868e-08	-0.0179447	0.0301687	0.551969	0.649445	0.584108	FALSE	FALSE	FALSE	21	42626882	602604	ebi-a-GCST90000514	|| id:ebi-a-GCST90000514	TRUE	TRUE	TRUE
Gastroesophageal reflux disease	Bladder(FinnGen)	rs2186782	A	G	A	G	-0.0231985	0.00498133	3.2073e-06	0.0637485	0.0343628	0.0635741	0.372638	0.254032	FALSE	FALSE	FALSE	11	95649543	602604	ebi-a-GCST90000514	|| id:ebi-a-GCST90000514	TRUE	TRUE	TRUE
Gastroesophageal reflux disease	Bladder(FinnGen)	rs2225302	T	A	T	A	0.0238874	0.00506547	2.40857e-06	0.034298	0.0304412	0.259872	0.657843	0.600276	FALSE	TRUE	FALSE	20	14868353	602604	ebi-a-GCST90000514	|| id:ebi-a-GCST90000514	TRUE	TRUE	TRUE
Gastroesophageal reflux disease	Bladder(FinnGen)	rs2240326	A	G	A	G	-0.0471681	0.00481335	1.13214e-22	-0.00203234	0.0299836	0.945959	0.473775	0.541081	FALSE	FALSE	FALSE	3	50128386	602604	ebi-a-GCST90000514	|| id:ebi-a-GCST90000514	TRUE	TRUE	TRUE
Gastroesophageal reflux disease	Bladder(FinnGen)	rs2272727	G	A	G	A	0.0517167	0.00991703	1.83874e-07	0.0192914	0.0665512	0.771914	0.063158	0.0535164	FALSE	FALSE	FALSE	8	61769195	602604	ebi-a-GCST90000514	|| id:ebi-a-GCST90000514	TRUE	TRUE	TRUE
Gastroesophageal reflux disease	Bladder(FinnGen)	rs2333326	A	G	A	G	0.0337121	0.00705966	1.79436e-06	0.0724021	0.0435989	0.0967854	0.134091	0.137198	FALSE	FALSE	FALSE	4	176845204	602604	ebi-a-GCST90000514	|| id:ebi-a-GCST90000514	TRUE	TRUE	TRUE
Gastroesophageal reflux disease	Bladder(FinnGen)	rs2344357	T	C	T	C	0.0227897	0.00491334	3.51229e-06	-0.0573777	0.0298754	0.0547861	0.401576	0.495694	FALSE	FALSE	FALSE	13	86465475	602604	ebi-a-GCST90000514	|| id:ebi-a-GCST90000514	TRUE	TRUE	TRUE
Gastroesophageal reflux disease	Bladder(FinnGen)	rs2360994	C	T	C	T	0.0315032	0.00665183	2.17957e-06	-0.0382814	0.0369474	0.300153	0.15566	0.211043	FALSE	FALSE	FALSE	14	76791166	602604	ebi-a-GCST90000514	|| id:ebi-a-GCST90000514	TRUE	TRUE	TRUE
Gastroesophageal reflux disease	Bladder(FinnGen)	rs2396133	G	A	G	A	0.0293547	0.00481787	1.10889e-09	0.0187152	0.0300735	0.533734	0.475329	0.456157	FALSE	FALSE	FALSE	7	109197067	602604	ebi-a-GCST90000514	|| id:ebi-a-GCST90000514	TRUE	TRUE	TRUE
Gastroesophageal reflux disease	Bladder(FinnGen)	rs2396766	A	G	A	G	0.0322057	0.00481878	2.33507e-11	-0.0245294	0.0299666	0.413038	0.47308	0.455938	FALSE	FALSE	FALSE	7	114318071	602604	ebi-a-GCST90000514	|| id:ebi-a-GCST90000514	TRUE	TRUE	TRUE
Gastroesophageal reflux disease	Bladder(FinnGen)	rs240995	C	T	C	T	-0.0304294	0.00627769	1.25196e-06	-0.00715464	0.0332205	0.82948	0.82085	0.713637	FALSE	FALSE	FALSE	6	111676513	602604	ebi-a-GCST90000514	|| id:ebi-a-GCST90000514	TRUE	TRUE	TRUE
Gastroesophageal reflux disease	Bladder(FinnGen)	rs2418925	T	C	T	C	0.0222949	0.00481269	3.61235e-06	0.0444939	0.0300336	0.138482	0.50947	0.566451	FALSE	FALSE	FALSE	3	153751912	602604	ebi-a-GCST90000514	|| id:ebi-a-GCST90000514	TRUE	TRUE	TRUE
Gastroesophageal reflux disease	Bladder(FinnGen)	rs242093	A	G	A	G	0.0252392	0.00488876	2.43433e-07	-0.00078447	0.0304098	0.97942	0.570022	0.591106	FALSE	FALSE	FALSE	14	69481343	602604	ebi-a-GCST90000514	|| id:ebi-a-GCST90000514	TRUE	TRUE	TRUE
Gastroesophageal reflux disease	Bladder(FinnGen)	rs247975	C	T	C	T	0.0262273	0.00482007	5.29054e-08	0.0570443	0.0300672	0.0577976	0.530561	0.567443	FALSE	FALSE	FALSE	3	173107443	602604	ebi-a-GCST90000514	|| id:ebi-a-GCST90000514	TRUE	TRUE	TRUE
Gastroesophageal reflux disease	Bladder(FinnGen)	rs2543622	C	A	C	A	-0.0340676	0.00633077	7.39639e-08	-0.0489209	0.041807	0.241936	0.821168	0.847391	FALSE	FALSE	FALSE	8	30863604	602604	ebi-a-GCST90000514	|| id:ebi-a-GCST90000514	TRUE	TRUE	TRUE
Gastroesophageal reflux disease	Bladder(FinnGen)	rs2587363	A	G	A	G	-0.0242793	0.00485316	5.65093e-07	0.0907842	0.0301167	0.00257478	0.56785	0.566474	FALSE	FALSE	FALSE	13	53915933	602604	ebi-a-GCST90000514	|| id:ebi-a-GCST90000514	TRUE	TRUE	TRUE
Gastroesophageal reflux disease	Bladder(FinnGen)	rs2616192	T	G	T	G	0.0255632	0.00514145	6.62735e-07	-0.00715506	0.0307209	0.815835	0.672491	0.61199	FALSE	FALSE	FALSE	8	20668624	602604	ebi-a-GCST90000514	|| id:ebi-a-GCST90000514	TRUE	TRUE	TRUE
Gastroesophageal reflux disease	Bladder(FinnGen)	rs2650705	G	A	G	A	0.0313619	0.00652901	1.55941e-06	0.0200255	0.0465756	0.667226	0.838095	0.88559	FALSE	FALSE	FALSE	10	63239803	602604	ebi-a-GCST90000514	|| id:ebi-a-GCST90000514	TRUE	TRUE	TRUE
Gastroesophageal reflux disease	Bladder(FinnGen)	rs2734839	T	C	T	C	-0.0283478	0.00492778	8.78537e-09	0.00642008	0.0299233	0.830117	0.606693	0.521575	FALSE	FALSE	FALSE	11	113286490	602604	ebi-a-GCST90000514	|| id:ebi-a-GCST90000514	TRUE	TRUE	TRUE
Gastroesophageal reflux disease	Bladder(FinnGen)	rs2782641	A	G	A	G	0.0270882	0.00494583	4.32643e-08	-0.00369777	0.0305674	0.903714	0.612669	0.604634	FALSE	FALSE	FALSE	1	44013355	602604	ebi-a-GCST90000514	|| id:ebi-a-GCST90000514	TRUE	TRUE	TRUE
Gastroesophageal reflux disease	Bladder(FinnGen)	rs2786765	T	C	T	C	0.0243991	0.00483178	4.42446e-07	-0.0243931	0.0306745	0.426482	0.553198	0.605981	FALSE	FALSE	FALSE	1	168741270	602604	ebi-a-GCST90000514	|| id:ebi-a-GCST90000514	TRUE	TRUE	TRUE
Gastroesophageal reflux disease	Bladder(FinnGen)	rs2815749	G	A	G	A	0.0388767	0.0060216	1.07359e-10	0.0436525	0.0425935	0.305427	0.800974	0.860051	FALSE	FALSE	FALSE	1	72814783	602604	ebi-a-GCST90000514	|| id:ebi-a-GCST90000514	TRUE	TRUE	TRUE
Gastroesophageal reflux disease	Bladder(FinnGen)	rs2824420	C	T	C	T	-0.0269328	0.00573559	2.65662e-06	-0.0830386	0.0369691	0.0246933	0.228382	0.207439	FALSE	FALSE	FALSE	21	19026337	602604	ebi-a-GCST90000514	|| id:ebi-a-GCST90000514	TRUE	TRUE	TRUE
Gastroesophageal reflux disease	Bladder(FinnGen)	rs2834005	C	T	C	T	0.0296997	0.0051734	9.42041e-09	-0.0427455	0.0335831	0.20308	0.315	0.271053	FALSE	FALSE	FALSE	21	34291708	602604	ebi-a-GCST90000514	|| id:ebi-a-GCST90000514	TRUE	TRUE	TRUE
Gastroesophageal reflux disease	Bladder(FinnGen)	rs2838771	C	G	C	G	-0.0280984	0.00506571	2.90964e-08	-0.0153655	0.0328042	0.639498	0.646721	0.709464	FALSE	TRUE	FALSE	21	46501576	602604	ebi-a-GCST90000514	|| id:ebi-a-GCST90000514	TRUE	TRUE	TRUE
Gastroesophageal reflux disease	Bladder(FinnGen)	rs2850367	A	T	A	T	0.0282351	0.00527149	8.49963e-08	0.0125536	0.0307646	0.683233	0.294816	0.391738	FALSE	TRUE	FALSE	4	102231463	602604	ebi-a-GCST90000514	|| id:ebi-a-GCST90000514	TRUE	TRUE	TRUE
Gastroesophageal reflux disease	Bladder(FinnGen)	rs2859263	T	C	T	C	0.0246679	0.00483488	3.35954e-07	0.0378561	0.0306043	0.216105	0.547666	0.601609	FALSE	FALSE	FALSE	12	121072799	602604	ebi-a-GCST90000514	|| id:ebi-a-GCST90000514	TRUE	TRUE	TRUE
Gastroesophageal reflux disease	Bladder(FinnGen)	rs288181	T	C	T	C	-0.0243826	0.00512398	1.95011e-06	-0.0125436	0.03101	0.685843	0.330325	0.373601	FALSE	FALSE	FALSE	5	107349285	602604	ebi-a-GCST90000514	|| id:ebi-a-GCST90000514	TRUE	TRUE	TRUE
Gastroesophageal reflux disease	Bladder(FinnGen)	rs2963028	G	C	G	C	0.0251183	0.00489094	2.81119e-07	-0.0157385	0.0302687	0.603093	0.587437	0.583643	FALSE	TRUE	FALSE	5	108753139	602604	ebi-a-GCST90000514	|| id:ebi-a-GCST90000514	TRUE	TRUE	TRUE
Gastroesophageal reflux disease	Bladder(FinnGen)	rs3003615	A	G	A	G	-0.0231354	0.00487578	2.0855e-06	0.0411487	0.030058	0.171007	0.548748	0.494698	FALSE	FALSE	FALSE	9	130997892	602604	ebi-a-GCST90000514	|| id:ebi-a-GCST90000514	TRUE	TRUE	TRUE
Gastroesophageal reflux disease	Bladder(FinnGen)	rs3122032	C	T	C	T	-0.023193	0.0050177	3.79612e-06	-0.0375762	0.0314269	0.231825	0.641824	0.661567	FALSE	FALSE	FALSE	1	25040383	602604	ebi-a-GCST90000514	|| id:ebi-a-GCST90000514	TRUE	TRUE	TRUE
Gastroesophageal reflux disease	Bladder(FinnGen)	rs3172494	T	G	T	G	-0.0453526	0.00782224	6.71491e-09	-0.0078095	0.0368869	0.83233	0.107031	0.215961	FALSE	FALSE	FALSE	3	48731487	602604	ebi-a-GCST90000514	|| id:ebi-a-GCST90000514	TRUE	TRUE	TRUE
Gastroesophageal reflux disease	Bladder(FinnGen)	rs324769	T	C	T	C	-0.0267699	0.00483328	3.04775e-08	-0.0639949	0.0305958	0.036472	0.449179	0.613256	FALSE	FALSE	FALSE	12	83969240	602604	ebi-a-GCST90000514	|| id:ebi-a-GCST90000514	TRUE	TRUE	TRUE
Gastroesophageal reflux disease	Bladder(FinnGen)	rs329122	A	G	A	G	-0.0289529	0.00488358	3.05485e-09	-0.0116842	0.0300422	0.697331	0.419631	0.421531	FALSE	FALSE	FALSE	5	133864599	602604	ebi-a-GCST90000514	|| id:ebi-a-GCST90000514	TRUE	TRUE	TRUE
Gastroesophageal reflux disease	Bladder(FinnGen)	rs341521	A	G	A	G	0.0243278	0.0052749	3.98823e-06	-0.0675884	0.0340782	0.0473304	0.701959	0.746439	FALSE	FALSE	FALSE	13	60399045	602604	ebi-a-GCST90000514	|| id:ebi-a-GCST90000514	TRUE	TRUE	TRUE
Gastroesophageal reflux disease	Bladder(FinnGen)	rs3749313	G	A	G	A	0.0245689	0.00516674	1.98235e-06	-0.0154337	0.0306837	0.614969	0.323755	0.392362	FALSE	FALSE	FALSE	3	18568261	602604	ebi-a-GCST90000514	|| id:ebi-a-GCST90000514	TRUE	TRUE	TRUE
Gastroesophageal reflux disease	Bladder(FinnGen)	rs3766823	A	G	A	G	0.0393599	0.00638545	7.09316e-10	0.000945654	0.0363145	0.979225	0.171467	0.219843	FALSE	FALSE	FALSE	1	32197257	602604	ebi-a-GCST90000514	|| id:ebi-a-GCST90000514	TRUE	TRUE	TRUE
Gastroesophageal reflux disease	Bladder(FinnGen)	rs3793577	G	A	G	A	0.0270309	0.00484976	2.49436e-08	0.0183435	0.0300632	0.541753	0.538279	0.509697	FALSE	FALSE	FALSE	9	23737627	602604	ebi-a-GCST90000514	|| id:ebi-a-GCST90000514	TRUE	TRUE	TRUE
Gastroesophageal reflux disease	Bladder(FinnGen)	rs3828917	T	G	T	G	0.0671113	0.0120054	2.26945e-08	-0.01797	0.117618	0.87857	0.041826	0.015817	FALSE	FALSE	FALSE	6	31465917	602604	ebi-a-GCST90000514	|| id:ebi-a-GCST90000514	TRUE	TRUE	TRUE
Gastroesophageal reflux disease	Bladder(FinnGen)	rs3863241	T	C	T	C	0.0324982	0.00481521	1.48799e-11	-0.033036	0.0302428	0.274675	0.52696	0.584168	FALSE	FALSE	FALSE	8	73890335	602604	ebi-a-GCST90000514	|| id:ebi-a-GCST90000514	TRUE	TRUE	TRUE
Gastroesophageal reflux disease	Bladder(FinnGen)	rs389883	T	G	T	G	0.0235283	0.00512955	4.50039e-06	-0.024327	0.0330708	0.461972	0.674405	0.718056	FALSE	FALSE	FALSE	6	31947460	602604	ebi-a-GCST90000514	|| id:ebi-a-GCST90000514	TRUE	TRUE	TRUE
Gastroesophageal reflux disease	Bladder(FinnGen)	rs3914722	A	G	A	G	0.036734	0.00767913	1.72167e-06	0.0246271	0.0480205	0.608059	0.11028	0.108291	FALSE	FALSE	FALSE	2	50991039	602604	ebi-a-GCST90000514	|| id:ebi-a-GCST90000514	TRUE	TRUE	TRUE
Gastroesophageal reflux disease	Bladder(FinnGen)	rs42302	G	A	G	A	0.027521	0.00508136	6.09256e-08	0.0188928	0.0304924	0.535527	0.661085	0.6109	FALSE	FALSE	FALSE	5	74965554	602604	ebi-a-GCST90000514	|| id:ebi-a-GCST90000514	TRUE	TRUE	TRUE
Gastroesophageal reflux disease	Bladder(FinnGen)	rs4257994	A	G	A	G	-0.0229096	0.00490818	3.04705e-06	0.00897963	0.0317718	0.777462	0.402733	0.331748	FALSE	FALSE	FALSE	8	60847657	602604	ebi-a-GCST90000514	|| id:ebi-a-GCST90000514	TRUE	TRUE	TRUE
Gastroesophageal reflux disease	Bladder(FinnGen)	rs4300861	T	C	T	C	0.0307132	0.00494886	5.431e-10	-0.0131157	0.0301875	0.663943	0.38208	0.438777	FALSE	FALSE	FALSE	2	22549441	602604	ebi-a-GCST90000514	|| id:ebi-a-GCST90000514	TRUE	TRUE	TRUE
Gastroesophageal reflux disease	Bladder(FinnGen)	rs4382592	G	T	G	T	-0.0302679	0.00525091	8.19917e-09	-0.027801	0.033636	0.408506	0.699524	0.724598	FALSE	FALSE	FALSE	9	134870755	602604	ebi-a-GCST90000514	|| id:ebi-a-GCST90000514	TRUE	TRUE	TRUE
Gastroesophageal reflux disease	Bladder(FinnGen)	rs4461735	G	A	G	A	-0.0346245	0.00564815	8.77526e-10	-0.0356035	0.0404197	0.378401	0.237974	0.161537	FALSE	FALSE	FALSE	6	16946758	602604	ebi-a-GCST90000514	|| id:ebi-a-GCST90000514	TRUE	TRUE	TRUE
Gastroesophageal reflux disease	Bladder(FinnGen)	rs464509	G	A	G	A	0.0363429	0.00742768	9.93574e-07	0.0256588	0.0395796	0.516802	0.120042	0.182613	FALSE	FALSE	FALSE	21	27588835	602604	ebi-a-GCST90000514	|| id:ebi-a-GCST90000514	TRUE	TRUE	TRUE
Gastroesophageal reflux disease	Bladder(FinnGen)	rs4671358	A	T	A	T	0.023223	0.00490302	2.17475e-06	0.0289647	0.0331364	0.382061	0.593159	0.718176	FALSE	TRUE	FALSE	2	60164634	602604	ebi-a-GCST90000514	|| id:ebi-a-GCST90000514	TRUE	TRUE	TRUE
Gastroesophageal reflux disease	Bladder(FinnGen)	rs4681852	T	A	T	A	0.0330532	0.00660821	5.67858e-07	0.0590537	0.0398351	0.138219	0.156652	0.165359	FALSE	TRUE	FALSE	3	58409173	602604	ebi-a-GCST90000514	|| id:ebi-a-GCST90000514	TRUE	TRUE	TRUE
Gastroesophageal reflux disease	Bladder(FinnGen)	rs4713692	T	C	T	C	-0.0276128	0.00498634	3.06507e-08	-0.00854481	0.0306803	0.780621	0.367808	0.386339	FALSE	FALSE	FALSE	6	33807638	602604	ebi-a-GCST90000514	|| id:ebi-a-GCST90000514	TRUE	TRUE	TRUE
Gastroesophageal reflux disease	Bladder(FinnGen)	rs4714290	C	T	C	T	-0.0260909	0.00533229	9.93116e-07	-0.0144525	0.0315606	0.647004	0.285694	0.339347	FALSE	FALSE	FALSE	6	40003502	602604	ebi-a-GCST90000514	|| id:ebi-a-GCST90000514	TRUE	TRUE	TRUE
Gastroesophageal reflux disease	Bladder(FinnGen)	rs4755720	T	C	T	C	-0.0236158	0.0049331	1.69114e-06	-0.0228022	0.0307652	0.45859	0.607199	0.624554	FALSE	FALSE	FALSE	11	43628749	602604	ebi-a-GCST90000514	|| id:ebi-a-GCST90000514	TRUE	TRUE	TRUE
Gastroesophageal reflux disease	Bladder(FinnGen)	rs4837952	A	G	A	G	-0.0222292	0.00481986	3.98814e-06	0.0475921	0.0301897	0.114925	0.465781	0.43321	FALSE	FALSE	FALSE	9	119619937	602604	ebi-a-GCST90000514	|| id:ebi-a-GCST90000514	TRUE	TRUE	TRUE
Gastroesophageal reflux disease	Bladder(FinnGen)	rs4851239	T	C	T	C	-0.0328536	0.00495136	3.23892e-11	-0.0110848	0.0311176	0.721674	0.379581	0.347259	FALSE	FALSE	FALSE	2	100489966	602604	ebi-a-GCST90000514	|| id:ebi-a-GCST90000514	TRUE	TRUE	TRUE
Gastroesophageal reflux disease	Bladder(FinnGen)	rs4890357	T	C	T	C	-0.0306964	0.0061648	6.38175e-07	-0.0436217	0.042261	0.301979	0.187223	0.143063	FALSE	FALSE	FALSE	18	39304176	602604	ebi-a-GCST90000514	|| id:ebi-a-GCST90000514	TRUE	TRUE	TRUE
Gastroesophageal reflux disease	Bladder(FinnGen)	rs4999609	G	A	G	A	-0.0237086	0.00491045	1.37775e-06	-0.00747035	0.0303648	0.805667	0.588587	0.594555	FALSE	FALSE	FALSE	17	78917730	602604	ebi-a-GCST90000514	|| id:ebi-a-GCST90000514	TRUE	TRUE	TRUE
Gastroesophageal reflux disease	Bladder(FinnGen)	rs511048	G	A	G	A	0.0302761	0.00640415	2.27222e-06	0.0656699	0.0402161	0.102485	0.170572	0.166307	FALSE	FALSE	FALSE	16	63056804	602604	ebi-a-GCST90000514	|| id:ebi-a-GCST90000514	TRUE	TRUE	TRUE
Gastroesophageal reflux disease	Bladder(FinnGen)	rs524874	G	A	G	A	-0.0254339	0.00481996	1.31474e-07	-0.0556669	0.0302424	0.0656674	0.520058	0.420608	FALSE	FALSE	FALSE	11	88712383	602604	ebi-a-GCST90000514	|| id:ebi-a-GCST90000514	TRUE	TRUE	TRUE
Gastroesophageal reflux disease	Bladder(FinnGen)	rs538740	C	T	C	T	0.0280672	0.00583413	1.50283e-06	0.00797973	0.0384736	0.835691	0.217937	0.183644	FALSE	FALSE	FALSE	3	118157095	602604	ebi-a-GCST90000514	|| id:ebi-a-GCST90000514	TRUE	TRUE	TRUE
Gastroesophageal reflux disease	Bladder(FinnGen)	rs569356	G	A	G	A	-0.037919	0.00690971	4.07005e-08	-0.0807045	0.0435885	0.0640959	0.140835	0.130376	FALSE	FALSE	FALSE	1	29136686	602604	ebi-a-GCST90000514	|| id:ebi-a-GCST90000514	TRUE	TRUE	TRUE
Gastroesophageal reflux disease	Bladder(FinnGen)	rs6011155	C	T	C	T	-0.0236132	0.00498384	2.15884e-06	-0.00652411	0.0313729	0.835265	0.373507	0.344592	FALSE	FALSE	FALSE	20	62450664	602604	ebi-a-GCST90000514	|| id:ebi-a-GCST90000514	TRUE	TRUE	TRUE
Gastroesophageal reflux disease	Bladder(FinnGen)	rs6030819	T	A	T	A	-0.032105	0.00611893	1.54736e-07	-0.00561439	0.0403507	0.88934	0.805939	0.831071	FALSE	TRUE	FALSE	20	42016041	602604	ebi-a-GCST90000514	|| id:ebi-a-GCST90000514	TRUE	TRUE	TRUE
Gastroesophageal reflux disease	Bladder(FinnGen)	rs603165	T	C	T	C	0.0230699	0.0048133	1.64343e-06	-0.0260497	0.0298523	0.382871	0.474138	0.548603	FALSE	FALSE	FALSE	15	37675583	602604	ebi-a-GCST90000514	|| id:ebi-a-GCST90000514	TRUE	TRUE	TRUE
Gastroesophageal reflux disease	Bladder(FinnGen)	rs613872	T	G	T	G	0.0322185	0.00634731	3.85594e-07	0.0835046	0.0409442	0.0414028	0.825775	0.841379	FALSE	FALSE	FALSE	18	53210302	602604	ebi-a-GCST90000514	|| id:ebi-a-GCST90000514	TRUE	TRUE	TRUE
Gastroesophageal reflux disease	Bladder(FinnGen)	rs631143	A	G	A	G	0.0235824	0.00510014	3.76643e-06	-0.00859974	0.0337911	0.799112	0.664985	0.726049	FALSE	FALSE	FALSE	1	241799538	602604	ebi-a-GCST90000514	|| id:ebi-a-GCST90000514	TRUE	TRUE	TRUE
Gastroesophageal reflux disease	Bladder(FinnGen)	rs6441814	A	G	A	G	-0.0284239	0.00482577	3.86145e-09	-0.0240399	0.0307181	0.433864	0.470632	0.388236	FALSE	FALSE	FALSE	3	44049114	602604	ebi-a-GCST90000514	|| id:ebi-a-GCST90000514	TRUE	TRUE	TRUE
Gastroesophageal reflux disease	Bladder(FinnGen)	rs6486935	A	T	A	T	0.0294074	0.00555202	1.17918e-07	0.00725585	0.0352868	0.837084	0.747659	0.768806	FALSE	TRUE	FALSE	12	19209501	602604	ebi-a-GCST90000514	|| id:ebi-a-GCST90000514	TRUE	TRUE	TRUE
Gastroesophageal reflux disease	Bladder(FinnGen)	rs6510697	G	A	G	A	-0.0269977	0.00515064	1.59173e-07	-0.0159336	0.030593	0.602489	0.32823	0.403466	FALSE	FALSE	FALSE	19	2691314	602604	ebi-a-GCST90000514	|| id:ebi-a-GCST90000514	TRUE	TRUE	TRUE
Gastroesophageal reflux disease	Bladder(FinnGen)	rs6569382	T	C	T	C	0.0267702	0.00542207	7.92264e-07	-0.022119	0.0318024	0.486734	0.731887	0.672491	FALSE	FALSE	FALSE	6	98709685	602604	ebi-a-GCST90000514	|| id:ebi-a-GCST90000514	TRUE	TRUE	TRUE
Gastroesophageal reflux disease	Bladder(FinnGen)	rs6711584	A	G	A	G	0.0322545	0.00483974	2.65583e-11	0.000761983	0.0299297	0.979689	0.452019	0.456367	FALSE	FALSE	FALSE	2	104421692	602604	ebi-a-GCST90000514	|| id:ebi-a-GCST90000514	TRUE	TRUE	TRUE
Gastroesophageal reflux disease	Bladder(FinnGen)	rs6722661	A	G	A	G	-0.0322543	0.00500354	1.14623e-10	0.0138367	0.0312488	0.657917	0.364669	0.355921	FALSE	FALSE	FALSE	2	100806588	602604	ebi-a-GCST90000514	|| id:ebi-a-GCST90000514	TRUE	TRUE	TRUE
Gastroesophageal reflux disease	Bladder(FinnGen)	rs6744653	G	A	G	A	0.0326907	0.00638997	3.12184e-07	0.0119603	0.0397969	0.763769	0.829308	0.837183	FALSE	FALSE	FALSE	2	628524	602604	ebi-a-GCST90000514	|| id:ebi-a-GCST90000514	TRUE	TRUE	TRUE
Gastroesophageal reflux disease	Bladder(FinnGen)	rs6771469	C	T	C	T	-0.0260731	0.00490849	1.08523e-07	0.0156357	0.0297216	0.598838	0.403215	0.48539	FALSE	FALSE	FALSE	3	65173884	602604	ebi-a-GCST90000514	|| id:ebi-a-GCST90000514	TRUE	TRUE	TRUE
Gastroesophageal reflux disease	Bladder(FinnGen)	rs6780459	T	A	T	A	0.0305507	0.0055211	3.13993e-08	-0.0151178	0.0363526	0.677507	0.746622	0.788516	FALSE	TRUE	FALSE	3	104624105	602604	ebi-a-GCST90000514	|| id:ebi-a-GCST90000514	TRUE	TRUE	TRUE
Gastroesophageal reflux disease	Bladder(FinnGen)	rs6881636	A	G	A	G	-0.0239793	0.0048144	6.33417e-07	-0.0271829	0.029891	0.363137	0.47321	0.480741	FALSE	FALSE	FALSE	5	106542461	602604	ebi-a-GCST90000514	|| id:ebi-a-GCST90000514	TRUE	TRUE	TRUE
Gastroesophageal reflux disease	Bladder(FinnGen)	rs6902631	G	A	G	A	-0.0249064	0.00500128	6.35829e-07	-0.0385182	0.0299506	0.198422	0.36556	0.444476	FALSE	FALSE	FALSE	6	165293940	602604	ebi-a-GCST90000514	|| id:ebi-a-GCST90000514	TRUE	TRUE	TRUE
Gastroesophageal reflux disease	Bladder(FinnGen)	rs6937950	A	G	A	G	-0.0286402	0.00613726	3.06225e-06	-0.0613009	0.0382337	0.108863	0.190154	0.189231	FALSE	FALSE	FALSE	6	97399927	602604	ebi-a-GCST90000514	|| id:ebi-a-GCST90000514	TRUE	TRUE	TRUE
Gastroesophageal reflux disease	Bladder(FinnGen)	rs6941837	C	T	C	T	0.0228633	0.00481286	2.0295e-06	-0.00130979	0.0300815	0.96527	0.508474	0.460219	FALSE	FALSE	FALSE	6	43101670	602604	ebi-a-GCST90000514	|| id:ebi-a-GCST90000514	TRUE	TRUE	TRUE
Gastroesophageal reflux disease	Bladder(FinnGen)	rs6971417	T	G	T	G	-0.0281439	0.00604394	3.21544e-06	0.0835242	0.0412684	0.0429774	0.802653	0.848949	FALSE	FALSE	FALSE	7	133166169	602604	ebi-a-GCST90000514	|| id:ebi-a-GCST90000514	TRUE	TRUE	TRUE
Gastroesophageal reflux disease	Bladder(FinnGen)	rs7032155	A	C	A	C	0.02775	0.00491358	1.62686e-08	-0.0111226	0.0308063	0.718064	0.59185	0.627223	FALSE	FALSE	FALSE	9	122672771	602604	ebi-a-GCST90000514	|| id:ebi-a-GCST90000514	TRUE	TRUE	TRUE
Gastroesophageal reflux disease	Bladder(FinnGen)	rs7038072	C	T	C	T	-0.0225676	0.00493476	4.80352e-06	0.0258658	0.0307169	0.399748	0.612753	0.629419	FALSE	FALSE	FALSE	9	25326440	602604	ebi-a-GCST90000514	|| id:ebi-a-GCST90000514	TRUE	TRUE	TRUE
Gastroesophageal reflux disease	Bladder(FinnGen)	rs7044402	G	A	G	A	-0.0336609	0.00648346	2.08252e-07	-0.0451292	0.0413243	0.274801	0.833104	0.84462	FALSE	FALSE	FALSE	9	14157468	602604	ebi-a-GCST90000514	|| id:ebi-a-GCST90000514	TRUE	TRUE	TRUE
Gastroesophageal reflux disease	Bladder(FinnGen)	rs7094372	A	G	A	G	0.0232109	0.00486917	1.87073e-06	0.00658432	0.0299816	0.826174	0.564442	0.487972	FALSE	FALSE	FALSE	10	134091509	602604	ebi-a-GCST90000514	|| id:ebi-a-GCST90000514	TRUE	TRUE	TRUE
Gastroesophageal reflux disease	Bladder(FinnGen)	rs7104724	A	T	A	T	0.0416348	0.00751408	3.00912e-08	-0.085323	0.0459743	0.0634702	0.116739	0.117857	FALSE	TRUE	FALSE	11	112837559	602604	ebi-a-GCST90000514	|| id:ebi-a-GCST90000514	TRUE	TRUE	TRUE
Gastroesophageal reflux disease	Bladder(FinnGen)	rs7125588	G	A	G	A	-0.0250238	0.00485053	2.48302e-07	-0.0456724	0.033279	0.169937	0.443278	0.287097	FALSE	FALSE	FALSE	11	113436072	602604	ebi-a-GCST90000514	|| id:ebi-a-GCST90000514	TRUE	TRUE	TRUE
Gastroesophageal reflux disease	Bladder(FinnGen)	rs718348	T	A	T	A	0.027393	0.0053233	2.66293e-07	-0.0284583	0.032553	0.382002	0.289041	0.302324	FALSE	TRUE	FALSE	8	68256888	602604	ebi-a-GCST90000514	|| id:ebi-a-GCST90000514	TRUE	TRUE	TRUE
Gastroesophageal reflux disease	Bladder(FinnGen)	rs7186573	C	T	C	T	0.0238271	0.00494496	1.44674e-06	0.0756541	0.0299927	0.0116549	0.383053	0.452365	FALSE	FALSE	FALSE	16	28587389	602604	ebi-a-GCST90000514	|| id:ebi-a-GCST90000514	TRUE	TRUE	TRUE
Gastroesophageal reflux disease	Bladder(FinnGen)	rs7190158	A	G	A	G	0.0256837	0.00505165	3.69131e-07	0.00374048	0.0320329	0.907042	0.350016	0.318501	FALSE	FALSE	FALSE	16	77150912	602604	ebi-a-GCST90000514	|| id:ebi-a-GCST90000514	TRUE	TRUE	TRUE
Gastroesophageal reflux disease	Bladder(FinnGen)	rs7206608	G	C	G	C	0.0291541	0.005145	1.45761e-08	-0.0458392	0.0312992	0.143044	0.322927	0.35436	FALSE	TRUE	FALSE	16	82872628	602604	ebi-a-GCST90000514	|| id:ebi-a-GCST90000514	TRUE	TRUE	TRUE
Gastroesophageal reflux disease	Bladder(FinnGen)	rs7228782	A	T	A	T	0.0287082	0.00625033	4.36777e-06	-0.0544012	0.0414135	0.188977	0.180773	0.152398	FALSE	TRUE	FALSE	18	42877832	602604	ebi-a-GCST90000514	|| id:ebi-a-GCST90000514	TRUE	TRUE	TRUE
Gastroesophageal reflux disease	Bladder(FinnGen)	rs7241572	A	G	A	G	0.0365511	0.00597464	9.49336e-10	0.0318884	0.0366343	0.384053	0.209101	0.216644	FALSE	FALSE	FALSE	18	77580712	602604	ebi-a-GCST90000514	|| id:ebi-a-GCST90000514	TRUE	TRUE	TRUE
Gastroesophageal reflux disease	Bladder(FinnGen)	rs7324952	T	C	T	C	-0.0373824	0.00755791	7.57059e-07	-0.00994379	0.0450347	0.825246	0.116177	0.126842	FALSE	FALSE	FALSE	13	91990799	602604	ebi-a-GCST90000514	|| id:ebi-a-GCST90000514	TRUE	TRUE	TRUE
Gastroesophageal reflux disease	Bladder(FinnGen)	rs7332653	A	C	A	C	-0.0236309	0.00513323	4.15422e-06	-0.00185	0.0338915	0.956468	0.326252	0.266246	FALSE	FALSE	FALSE	13	97517119	602604	ebi-a-GCST90000514	|| id:ebi-a-GCST90000514	TRUE	TRUE	TRUE
Gastroesophageal reflux disease	Bladder(FinnGen)	rs741959	G	A	G	A	-0.0245348	0.00487982	4.96112e-07	0.0507962	0.0307203	0.0982268	0.581102	0.617046	FALSE	FALSE	FALSE	1	47676233	602604	ebi-a-GCST90000514	|| id:ebi-a-GCST90000514	TRUE	TRUE	TRUE
Gastroesophageal reflux disease	Bladder(FinnGen)	rs7426688	T	C	T	C	-0.0262113	0.00564004	3.36217e-06	0.0688086	0.0420995	0.102169	0.239812	0.146751	FALSE	FALSE	FALSE	3	77240830	602604	ebi-a-GCST90000514	|| id:ebi-a-GCST90000514	TRUE	TRUE	TRUE
Gastroesophageal reflux disease	Bladder(FinnGen)	rs748832	G	A	G	A	0.0234056	0.0049979	2.82579e-06	-0.0158636	0.0309865	0.608684	0.364117	0.364635	FALSE	FALSE	FALSE	3	16851202	602604	ebi-a-GCST90000514	|| id:ebi-a-GCST90000514	TRUE	TRUE	TRUE
Gastroesophageal reflux disease	Bladder(FinnGen)	rs7527682	G	A	G	A	-0.026684	0.00482174	3.12831e-08	-0.00719384	0.0306668	0.814534	0.53725	0.622477	FALSE	FALSE	FALSE	1	189172684	602604	ebi-a-GCST90000514	|| id:ebi-a-GCST90000514	TRUE	TRUE	TRUE
Gastroesophageal reflux disease	Bladder(FinnGen)	rs7541875	G	A	G	A	0.0273972	0.00484976	1.61213e-08	0.0447559	0.0306378	0.144067	0.426069	0.383787	FALSE	FALSE	FALSE	1	190957589	602604	ebi-a-GCST90000514	|| id:ebi-a-GCST90000514	TRUE	TRUE	TRUE
Gastroesophageal reflux disease	Bladder(FinnGen)	rs7581524	T	C	T	C	0.0263899	0.00538921	9.7407e-07	0.0803076	0.0357511	0.0246848	0.276081	0.230328	FALSE	FALSE	FALSE	2	113234316	602604	ebi-a-GCST90000514	|| id:ebi-a-GCST90000514	TRUE	TRUE	TRUE
Gastroesophageal reflux disease	Bladder(FinnGen)	rs7600261	T	C	T	C	0.0338034	0.00522051	9.47327e-11	0.0312678	0.032496	0.335946	0.306391	0.304085	FALSE	FALSE	FALSE	2	212622818	602604	ebi-a-GCST90000514	|| id:ebi-a-GCST90000514	TRUE	TRUE	TRUE
Gastroesophageal reflux disease	Bladder(FinnGen)	rs7612999	A	G	A	G	0.0305231	0.00559546	4.89824e-08	0.00859175	0.0351262	0.806769	0.245338	0.23218	FALSE	FALSE	FALSE	3	35678337	602604	ebi-a-GCST90000514	|| id:ebi-a-GCST90000514	TRUE	TRUE	TRUE
Gastroesophageal reflux disease	Bladder(FinnGen)	rs7616110	T	C	T	C	0.0298274	0.00630939	2.27337e-06	0.0265855	0.0351753	0.449768	0.176765	0.233058	FALSE	FALSE	FALSE	3	26735083	602604	ebi-a-GCST90000514	|| id:ebi-a-GCST90000514	TRUE	TRUE	TRUE
Gastroesophageal reflux disease	Bladder(FinnGen)	rs761777	G	A	G	A	0.0345341	0.00554469	4.71455e-10	0.0227973	0.0336311	0.497859	0.254034	0.274536	FALSE	FALSE	FALSE	10	134938075	602604	ebi-a-GCST90000514	|| id:ebi-a-GCST90000514	TRUE	TRUE	TRUE
Gastroesophageal reflux disease	Bladder(FinnGen)	rs7633157	G	A	G	A	-0.0258958	0.00517533	5.62393e-07	-0.0533237	0.0310102	0.0855145	0.315114	0.364615	FALSE	FALSE	FALSE	3	117529266	602604	ebi-a-GCST90000514	|| id:ebi-a-GCST90000514	TRUE	TRUE	TRUE
Gastroesophageal reflux disease	Bladder(FinnGen)	rs7639752	A	G	A	G	0.0235086	0.00481379	1.04169e-06	-0.0478562	0.0298919	0.109382	0.49475	0.455451	FALSE	FALSE	FALSE	3	195973244	602604	ebi-a-GCST90000514	|| id:ebi-a-GCST90000514	TRUE	TRUE	TRUE
Gastroesophageal reflux disease	Bladder(FinnGen)	rs7653315	A	G	A	G	0.0226713	0.00492965	4.24571e-06	0.0154564	0.0309804	0.617846	0.392585	0.365328	FALSE	FALSE	FALSE	3	131964467	602604	ebi-a-GCST90000514	|| id:ebi-a-GCST90000514	TRUE	TRUE	TRUE
Gastroesophageal reflux disease	Bladder(FinnGen)	rs7675588	A	C	A	C	-0.0335228	0.00595438	1.80264e-08	-0.0154921	0.0402103	0.700032	0.794635	0.834273	FALSE	FALSE	FALSE	4	80734978	602604	ebi-a-GCST90000514	|| id:ebi-a-GCST90000514	TRUE	TRUE	TRUE
Gastroesophageal reflux disease	Bladder(FinnGen)	rs7680820	G	A	G	A	0.0257971	0.00546378	2.34142e-06	-0.00684397	0.0336122	0.838654	0.268699	0.275915	FALSE	FALSE	FALSE	4	67082181	602604	ebi-a-GCST90000514	|| id:ebi-a-GCST90000514	TRUE	TRUE	TRUE
Gastroesophageal reflux disease	Bladder(FinnGen)	rs7685686	G	A	G	A	-0.0279222	0.00489191	1.14427e-08	0.0256377	0.029976	0.392399	0.422353	0.524884	FALSE	FALSE	FALSE	4	3207142	602604	ebi-a-GCST90000514	|| id:ebi-a-GCST90000514	TRUE	TRUE	TRUE
Gastroesophageal reflux disease	Bladder(FinnGen)	rs773109	A	G	A	G	-0.0380572	0.00510213	8.71365e-14	-0.0777757	0.032328	0.0161358	0.335269	0.303011	FALSE	FALSE	FALSE	12	56374695	602604	ebi-a-GCST90000514	|| id:ebi-a-GCST90000514	TRUE	TRUE	TRUE
Gastroesophageal reflux disease	Bladder(FinnGen)	rs7740684	G	A	G	A	0.0228004	0.00491797	3.54985e-06	-0.0321822	0.0318045	0.311597	0.398026	0.333486	FALSE	FALSE	FALSE	6	142973335	602604	ebi-a-GCST90000514	|| id:ebi-a-GCST90000514	TRUE	TRUE	TRUE
Gastroesophageal reflux disease	Bladder(FinnGen)	rs7758630	A	T	A	T	-0.0227578	0.00490585	3.50235e-06	-0.0370755	0.0309008	0.230208	0.407278	0.370517	FALSE	TRUE	FALSE	6	101387304	602604	ebi-a-GCST90000514	|| id:ebi-a-GCST90000514	TRUE	TRUE	TRUE
Gastroesophageal reflux disease	Bladder(FinnGen)	rs7813372	G	T	G	T	0.0248242	0.00541422	4.53994e-06	-0.0185169	0.0342516	0.588773	0.727771	0.74627	FALSE	FALSE	FALSE	8	112741133	602604	ebi-a-GCST90000514	|| id:ebi-a-GCST90000514	TRUE	TRUE	TRUE
Gastroesophageal reflux disease	Bladder(FinnGen)	rs7837430	T	C	T	C	0.026062	0.00543258	1.60779e-06	-0.0415122	0.0379184	0.273615	0.266952	0.189	FALSE	FALSE	FALSE	8	130061829	602604	ebi-a-GCST90000514	|| id:ebi-a-GCST90000514	TRUE	TRUE	TRUE
Gastroesophageal reflux disease	Bladder(FinnGen)	rs7854693	C	T	C	T	0.0264878	0.00518857	3.30742e-07	0.0132213	0.0306305	0.666004	0.311547	0.388924	FALSE	FALSE	FALSE	9	103083594	602604	ebi-a-GCST90000514	|| id:ebi-a-GCST90000514	TRUE	TRUE	TRUE
Gastroesophageal reflux disease	Bladder(FinnGen)	rs7942368	T	C	T	C	-0.0339683	0.00591917	9.54135e-09	0.0406521	0.0366118	0.266846	0.214659	0.208312	FALSE	FALSE	FALSE	11	76465362	602604	ebi-a-GCST90000514	|| id:ebi-a-GCST90000514	TRUE	TRUE	TRUE
Gastroesophageal reflux disease	Bladder(FinnGen)	rs8034783	T	C	T	C	0.0390428	0.00800036	1.06016e-06	0.0129617	0.0484284	0.788973	0.101076	0.104965	FALSE	FALSE	FALSE	15	47763726	602604	ebi-a-GCST90000514	|| id:ebi-a-GCST90000514	TRUE	TRUE	TRUE
Gastroesophageal reflux disease	Bladder(FinnGen)	rs8078510	A	G	A	G	-0.0292824	0.00543187	7.01245e-08	-0.0133571	0.0341422	0.695634	0.272538	0.250736	FALSE	FALSE	FALSE	17	47045862	602604	ebi-a-GCST90000514	|| id:ebi-a-GCST90000514	TRUE	TRUE	TRUE
Gastroesophageal reflux disease	Bladder(FinnGen)	rs8096225	C	A	C	A	0.0272103	0.00521875	1.84859e-07	-0.060277	0.0345011	0.0806195	0.692914	0.756876	FALSE	FALSE	FALSE	18	36921851	602604	ebi-a-GCST90000514	|| id:ebi-a-GCST90000514	TRUE	TRUE	TRUE
Gastroesophageal reflux disease	Bladder(FinnGen)	rs844596	A	G	A	G	-0.0246056	0.00515845	1.84264e-06	-0.00780536	0.0319445	0.806967	0.681009	0.672444	FALSE	FALSE	FALSE	6	147967368	602604	ebi-a-GCST90000514	|| id:ebi-a-GCST90000514	TRUE	TRUE	TRUE
Gastroesophageal reflux disease	Bladder(FinnGen)	rs861575	C	T	C	T	0.0276168	0.00489031	1.63046e-08	0.02727	0.0299361	0.362326	0.424146	0.474109	FALSE	FALSE	FALSE	1	184725099	602604	ebi-a-GCST90000514	|| id:ebi-a-GCST90000514	TRUE	TRUE	TRUE
Gastroesophageal reflux disease	Bladder(FinnGen)	rs903678	A	G	A	G	0.0277378	0.00508463	4.89091e-08	0.00845125	0.0328394	0.796908	0.339412	0.294894	FALSE	FALSE	FALSE	1	201809918	602604	ebi-a-GCST90000514	|| id:ebi-a-GCST90000514	TRUE	TRUE	TRUE
Gastroesophageal reflux disease	Bladder(FinnGen)	rs903959	A	T	A	T	0.0291631	0.00491608	2.9893e-09	-0.0157837	0.0307238	0.607442	0.399262	0.378195	FALSE	TRUE	FALSE	8	142630782	602604	ebi-a-GCST90000514	|| id:ebi-a-GCST90000514	TRUE	TRUE	TRUE
Gastroesophageal reflux disease	Bladder(FinnGen)	rs9177	G	A	G	A	0.0247618	0.00486713	3.6271e-07	0.00682751	0.0303631	0.822087	0.489899	0.435256	FALSE	FALSE	FALSE	7	1787236	602604	ebi-a-GCST90000514	|| id:ebi-a-GCST90000514	TRUE	TRUE	TRUE
Gastroesophageal reflux disease	Bladder(FinnGen)	rs919593	C	G	C	G	-0.0248733	0.00540109	4.11993e-06	-0.00333932	0.0348995	0.923772	0.273344	0.241523	FALSE	TRUE	FALSE	15	86926129	602604	ebi-a-GCST90000514	|| id:ebi-a-GCST90000514	TRUE	TRUE	TRUE
Gastroesophageal reflux disease	Bladder(FinnGen)	rs9345737	G	A	G	A	-0.0252666	0.00484427	1.8305e-07	0.00490916	0.030374	0.871602	0.43945	0.406729	FALSE	FALSE	FALSE	6	66676938	602604	ebi-a-GCST90000514	|| id:ebi-a-GCST90000514	TRUE	TRUE	TRUE
Gastroesophageal reflux disease	Bladder(FinnGen)	rs9358901	T	G	T	G	-0.032661	0.00521159	3.68078e-10	-0.0571266	0.0317272	0.0717728	0.693255	0.674436	FALSE	FALSE	FALSE	6	26024436	602604	ebi-a-GCST90000514	|| id:ebi-a-GCST90000514	TRUE	TRUE	TRUE
Gastroesophageal reflux disease	Bladder(FinnGen)	rs9372625	A	G	A	G	-0.037727	0.0049537	2.61818e-14	-0.000478963	0.0321773	0.988124	0.383042	0.318519	FALSE	FALSE	FALSE	6	98344031	602604	ebi-a-GCST90000514	|| id:ebi-a-GCST90000514	TRUE	TRUE	TRUE
Gastroesophageal reflux disease	Bladder(FinnGen)	rs9373363	G	A	G	A	-0.0326836	0.00555966	4.13457e-09	-0.0258691	0.0317099	0.414611	0.253631	0.33364	FALSE	FALSE	FALSE	6	143150043	602604	ebi-a-GCST90000514	|| id:ebi-a-GCST90000514	TRUE	TRUE	TRUE
Gastroesophageal reflux disease	Bladder(FinnGen)	rs9377684	G	A	G	A	-0.0281798	0.00603197	2.98648e-06	-0.0435843	0.0397585	0.27298	0.198124	0.164663	FALSE	FALSE	FALSE	6	105445364	602604	ebi-a-GCST90000514	|| id:ebi-a-GCST90000514	TRUE	TRUE	TRUE
Gastroesophageal reflux disease	Bladder(FinnGen)	rs942065	A	G	A	G	0.0307384	0.00500925	8.44559e-10	-0.0237598	0.0308055	0.440539	0.634045	0.626689	FALSE	FALSE	FALSE	14	94032065	602604	ebi-a-GCST90000514	|| id:ebi-a-GCST90000514	TRUE	TRUE	TRUE
Gastroesophageal reflux disease	Bladder(FinnGen)	rs947791	A	G	A	G	0.0294264	0.00583296	4.53879e-07	0.122963	0.051507	0.0169727	0.218283	0.0897522	FALSE	FALSE	FALSE	11	65302893	602604	ebi-a-GCST90000514	|| id:ebi-a-GCST90000514	TRUE	TRUE	TRUE
Gastroesophageal reflux disease	Bladder(FinnGen)	rs9521258	G	A	G	A	-0.0535484	0.010999	1.12448e-06	-0.0221455	0.0597044	0.710698	0.051017	0.0679127	FALSE	FALSE	FALSE	13	109899395	602604	ebi-a-GCST90000514	|| id:ebi-a-GCST90000514	TRUE	TRUE	TRUE
Gastroesophageal reflux disease	Bladder(FinnGen)	rs9540720	G	A	G	A	0.0266991	0.00481874	3.0128e-08	0.0372307	0.0301264	0.216526	0.47886	0.534392	FALSE	FALSE	FALSE	13	66922705	602604	ebi-a-GCST90000514	|| id:ebi-a-GCST90000514	TRUE	TRUE	TRUE
Gastroesophageal reflux disease	Bladder(FinnGen)	rs9542729	G	C	G	C	-0.0363194	0.00599914	1.41205e-09	-0.00714248	0.0335525	0.831425	0.20244	0.272258	FALSE	TRUE	FALSE	13	31833578	602604	ebi-a-GCST90000514	|| id:ebi-a-GCST90000514	TRUE	TRUE	TRUE
Gastroesophageal reflux disease	Bladder(FinnGen)	rs9615905	T	C	T	C	0.0275657	0.0048378	1.21233e-08	-0.033495	0.030001	0.264224	0.458193	0.43711	FALSE	FALSE	FALSE	22	48875699	602604	ebi-a-GCST90000514	|| id:ebi-a-GCST90000514	TRUE	TRUE	TRUE
Gastroesophageal reflux disease	Bladder(FinnGen)	rs9636202	A	G	A	G	-0.035044	0.00547191	1.51022e-10	-0.00974805	0.0357346	0.785015	0.26663	0.221206	FALSE	FALSE	FALSE	19	18449238	602604	ebi-a-GCST90000514	|| id:ebi-a-GCST90000514	TRUE	TRUE	TRUE
Gastroesophageal reflux disease	Bladder(FinnGen)	rs9940128	A	G	A	G	0.0332513	0.00486305	8.05749e-12	0.0329245	0.0300616	0.273414	0.421755	0.429203	FALSE	FALSE	FALSE	16	53800754	602604	ebi-a-GCST90000514	|| id:ebi-a-GCST90000514	TRUE	TRUE	TRUE
Gastroesophageal reflux disease	Bladder(UK Biobank)	rs10010963	T	C	T	C	-0.0269803	0.00494665	4.91779e-08	-0.0144148	0.0308135	0.639921	0.616433	0.616645	FALSE	FALSE	FALSE	4	159839313	602604	ebi-a-GCST90000514	|| id:ebi-a-GCST90000514	TRUE	TRUE	TRUE
Gastroesophageal reflux disease	Bladder(UK Biobank)	rs10071982	G	A	G	A	0.0260992	0.00490075	1.00647e-07	-0.0486321	0.0308675	0.115138	0.577875	0.575833	FALSE	FALSE	FALSE	5	62703251	602604	ebi-a-GCST90000514	|| id:ebi-a-GCST90000514	TRUE	TRUE	TRUE
Gastroesophageal reflux disease	Bladder(UK Biobank)	rs1011407	G	A	G	A	-0.0420618	0.00735917	1.09343e-08	-0.0674092	0.0458177	0.141224	0.121628	0.120789	FALSE	FALSE	FALSE	2	60665768	602604	ebi-a-GCST90000514	|| id:ebi-a-GCST90000514	TRUE	TRUE	TRUE
Gastroesophageal reflux disease	Bladder(UK Biobank)	rs10133111	A	G	A	G	0.0417875	0.00650789	1.35338e-10	0.0271006	0.0403904	0.502241	0.162996	0.163295	FALSE	FALSE	FALSE	14	103377321	602604	ebi-a-GCST90000514	|| id:ebi-a-GCST90000514	TRUE	TRUE	TRUE
Gastroesophageal reflux disease	Bladder(UK Biobank)	rs10156445	G	A	G	A	0.0248501	0.00498902	6.32689e-07	-0.00325352	0.0310701	0.916602	0.630443	0.63087	FALSE	FALSE	FALSE	9	128617244	602604	ebi-a-GCST90000514	|| id:ebi-a-GCST90000514	TRUE	TRUE	TRUE
Gastroesophageal reflux disease	Bladder(UK Biobank)	rs10172113	C	T	C	T	-0.0260117	0.00527769	8.28114e-07	-0.0422413	0.0329497	0.199845	0.706491	0.707241	FALSE	FALSE	FALSE	2	226618383	602604	ebi-a-GCST90000514	|| id:ebi-a-GCST90000514	TRUE	TRUE	TRUE
Gastroesophageal reflux disease	Bladder(UK Biobank)	rs1021363	G	A	G	A	-0.031217	0.00502204	5.09976e-10	0.00264405	0.0314109	0.932916	0.641992	0.643088	FALSE	FALSE	FALSE	10	106610839	602604	ebi-a-GCST90000514	|| id:ebi-a-GCST90000514	TRUE	TRUE	TRUE
Gastroesophageal reflux disease	Bladder(UK Biobank)	rs10242223	G	A	G	A	-0.028221	0.00513068	3.78835e-08	-0.0521993	0.0321952	0.104945	0.669798	0.672329	FALSE	FALSE	FALSE	7	3521573	602604	ebi-a-GCST90000514	|| id:ebi-a-GCST90000514	TRUE	TRUE	TRUE
Gastroesophageal reflux disease	Bladder(UK Biobank)	rs10251438	A	C	A	C	-0.0245314	0.0048288	3.76973e-07	0.0121787	0.0304473	0.689161	0.495297	0.494825	FALSE	FALSE	FALSE	7	137006969	602604	ebi-a-GCST90000514	|| id:ebi-a-GCST90000514	TRUE	TRUE	TRUE
Gastroesophageal reflux disease	Bladder(UK Biobank)	rs10269582	C	T	C	T	0.0234037	0.00484333	1.3507e-06	0.0424992	0.0301632	0.158843	0.435257	0.435082	FALSE	FALSE	FALSE	7	21640361	602604	ebi-a-GCST90000514	|| id:ebi-a-GCST90000514	TRUE	TRUE	TRUE
Gastroesophageal reflux disease	Bladder(UK Biobank)	rs10496632	C	G	C	G	-0.0286107	0.00540404	1.1947e-07	-0.033254	0.0335115	0.321043	0.271783	0.273197	FALSE	TRUE	FALSE	2	125014321	602604	ebi-a-GCST90000514	|| id:ebi-a-GCST90000514	TRUE	TRUE	TRUE
Gastroesophageal reflux disease	Bladder(UK Biobank)	rs10496880	C	T	C	T	0.0472361	0.00957621	8.11204e-07	-0.0132207	0.0599262	0.825392	0.067305	0.0668018	FALSE	FALSE	FALSE	2	142237435	602604	ebi-a-GCST90000514	|| id:ebi-a-GCST90000514	TRUE	TRUE	TRUE
Gastroesophageal reflux disease	Bladder(UK Biobank)	rs1077945	G	T	G	T	0.0299964	0.00574254	1.75542e-07	0.0259051	0.0358295	0.469673	0.226018	0.225602	FALSE	FALSE	FALSE	2	53193333	602604	ebi-a-GCST90000514	|| id:ebi-a-GCST90000514	TRUE	TRUE	TRUE
Gastroesophageal reflux disease	Bladder(UK Biobank)	rs10780329	C	T	C	T	-0.0226048	0.00483611	2.95162e-06	0.0260128	0.0301688	0.388555	0.550771	0.552043	FALSE	FALSE	FALSE	9	82443098	602604	ebi-a-GCST90000514	|| id:ebi-a-GCST90000514	TRUE	TRUE	TRUE
Gastroesophageal reflux disease	Bladder(UK Biobank)	rs10837002	G	C	G	C	0.0276491	0.00503665	4.02893e-08	0.0371047	0.0313102	0.235991	0.35122	0.351379	FALSE	TRUE	FALSE	11	38565727	602604	ebi-a-GCST90000514	|| id:ebi-a-GCST90000514	TRUE	TRUE	TRUE
Gastroesophageal reflux disease	Bladder(UK Biobank)	rs10857811	G	T	G	T	0.0224683	0.00488543	4.24414e-06	0.0478304	0.0303654	0.115219	0.584636	0.585313	FALSE	FALSE	FALSE	1	110617688	602604	ebi-a-GCST90000514	|| id:ebi-a-GCST90000514	TRUE	TRUE	TRUE
Gastroesophageal reflux disease	Bladder(UK Biobank)	rs10863754	C	T	C	T	-0.0242135	0.00494112	9.56423e-07	-0.0288884	0.030778	0.347932	0.38277	0.381637	FALSE	FALSE	FALSE	1	209248014	602604	ebi-a-GCST90000514	|| id:ebi-a-GCST90000514	TRUE	TRUE	TRUE
Gastroesophageal reflux disease	Bladder(UK Biobank)	rs10912044	C	T	C	T	0.0258146	0.00525086	8.82165e-07	-0.00152909	0.0327086	0.962713	0.700998	0.701389	FALSE	FALSE	FALSE	1	187268766	602604	ebi-a-GCST90000514	|| id:ebi-a-GCST90000514	TRUE	TRUE	TRUE
Gastroesophageal reflux disease	Bladder(UK Biobank)	rs10951781	A	G	A	G	0.0296575	0.00634462	2.94768e-06	0.0812527	0.0397011	0.0406964	0.173816	0.17186	FALSE	FALSE	FALSE	7	45018263	602604	ebi-a-GCST90000514	|| id:ebi-a-GCST90000514	TRUE	TRUE	TRUE
Gastroesophageal reflux disease	Bladder(UK Biobank)	rs10995473	C	T	C	T	0.0271923	0.00545859	6.30725e-07	-0.0227334	0.0343655	0.508281	0.266642	0.263638	FALSE	FALSE	FALSE	10	52804642	602604	ebi-a-GCST90000514	|| id:ebi-a-GCST90000514	TRUE	TRUE	TRUE
Gastroesophageal reflux disease	Bladder(UK Biobank)	rs11011942	T	C	T	C	-0.0281172	0.00578336	1.16362e-06	0.0099358	0.0359632	0.782335	0.224881	0.224823	FALSE	FALSE	FALSE	10	20587022	602604	ebi-a-GCST90000514	|| id:ebi-a-GCST90000514	TRUE	TRUE	TRUE
Gastroesophageal reflux disease	Bladder(UK Biobank)	rs11162752	A	G	A	G	-0.022736	0.00488437	3.24213e-06	0.00507956	0.0304647	0.867578	0.583118	0.583435	FALSE	FALSE	FALSE	1	80060337	602604	ebi-a-GCST90000514	|| id:ebi-a-GCST90000514	TRUE	TRUE	TRUE
Gastroesophageal reflux disease	Bladder(UK Biobank)	rs11174461	A	G	A	G	0.0358723	0.00743368	1.39544e-06	0.00572186	0.0462705	0.901584	0.118664	0.118814	FALSE	FALSE	FALSE	12	62797683	602604	ebi-a-GCST90000514	|| id:ebi-a-GCST90000514	TRUE	TRUE	TRUE
Gastroesophageal reflux disease	Bladder(UK Biobank)	rs11245450	A	G	A	G	-0.023865	0.00489969	1.11191e-06	0.01043	0.0309248	0.735913	0.422296	0.420384	FALSE	FALSE	FALSE	10	126658075	602604	ebi-a-GCST90000514	|| id:ebi-a-GCST90000514	TRUE	TRUE	TRUE
Gastroesophageal reflux disease	Bladder(UK Biobank)	rs11525780	C	T	C	T	-0.0229509	0.00493855	3.36302e-06	0.0247856	0.0307705	0.420532	0.385104	0.384021	FALSE	FALSE	FALSE	7	26341007	602604	ebi-a-GCST90000514	|| id:ebi-a-GCST90000514	TRUE	TRUE	TRUE
Gastroesophageal reflux disease	Bladder(UK Biobank)	rs11645288	A	G	A	G	0.0339295	0.00610795	2.77664e-08	0.0238218	0.0379694	0.530401	0.191325	0.192631	FALSE	FALSE	FALSE	16	51172677	602604	ebi-a-GCST90000514	|| id:ebi-a-GCST90000514	TRUE	TRUE	TRUE
Gastroesophageal reflux disease	Bladder(UK Biobank)	rs11669516	A	G	A	G	0.0334278	0.0061918	6.71197e-08	-0.0339438	0.0384547	0.3774	0.185426	0.18528	FALSE	FALSE	FALSE	19	19532682	602604	ebi-a-GCST90000514	|| id:ebi-a-GCST90000514	TRUE	TRUE	TRUE
Gastroesophageal reflux disease	Bladder(UK Biobank)	rs11672660	T	C	T	C	-0.0309768	0.00608668	3.59418e-07	-0.00254457	0.0378431	0.946391	0.193529	0.19388	FALSE	FALSE	FALSE	19	46180184	602604	ebi-a-GCST90000514	|| id:ebi-a-GCST90000514	TRUE	TRUE	TRUE
Gastroesophageal reflux disease	Bladder(UK Biobank)	rs11720523	A	C	A	C	-0.024205	0.00485541	6.19085e-07	-0.031696	0.0302612	0.294909	0.431975	0.430985	FALSE	FALSE	FALSE	3	71545170	602604	ebi-a-GCST90000514	|| id:ebi-a-GCST90000514	TRUE	TRUE	TRUE
Gastroesophageal reflux disease	Bladder(UK Biobank)	rs11751928	T	C	T	C	0.0334972	0.00658043	3.57256e-07	-0.00246878	0.0408339	0.95179	0.158659	0.159315	FALSE	FALSE	FALSE	6	28335378	602604	ebi-a-GCST90000514	|| id:ebi-a-GCST90000514	TRUE	TRUE	TRUE
Gastroesophageal reflux disease	Bladder(UK Biobank)	rs11762636	A	C	A	C	-0.0514827	0.00625598	1.88235e-16	0.00833709	0.0388542	0.8301	0.180282	0.180945	FALSE	FALSE	FALSE	7	2061111	602604	ebi-a-GCST90000514	|| id:ebi-a-GCST90000514	TRUE	TRUE	TRUE
Gastroesophageal reflux disease	Bladder(UK Biobank)	rs11790280	C	T	C	T	0.0236427	0.00495933	1.86694e-06	-0.0224649	0.031004	0.468711	0.380101	0.379579	FALSE	FALSE	FALSE	9	14651283	602604	ebi-a-GCST90000514	|| id:ebi-a-GCST90000514	TRUE	TRUE	TRUE
Gastroesophageal reflux disease	Bladder(UK Biobank)	rs11852175	G	T	G	T	-0.0239567	0.00484537	7.64364e-07	-0.0256576	0.0301748	0.39516	0.437589	0.436394	FALSE	FALSE	FALSE	14	46851069	602604	ebi-a-GCST90000514	|| id:ebi-a-GCST90000514	TRUE	TRUE	TRUE
Gastroesophageal reflux disease	Bladder(UK Biobank)	rs11856579	A	G	A	G	-0.0259592	0.00543947	1.82062e-06	0.0201911	0.0339892	0.552481	0.268145	0.266017	FALSE	FALSE	FALSE	15	78012688	602604	ebi-a-GCST90000514	|| id:ebi-a-GCST90000514	TRUE	TRUE	TRUE
Gastroesophageal reflux disease	Bladder(UK Biobank)	rs11864054	A	G	A	G	0.0241699	0.00496754	1.14133e-06	-0.0296703	0.0310766	0.339706	0.613137	0.613942	FALSE	FALSE	FALSE	16	30846134	602604	ebi-a-GCST90000514	|| id:ebi-a-GCST90000514	TRUE	TRUE	TRUE
Gastroesophageal reflux disease	Bladder(UK Biobank)	rs11953061	T	C	T	C	0.0281599	0.00508694	3.09949e-08	-0.00674013	0.0318978	0.83265	0.338908	0.337603	FALSE	FALSE	FALSE	5	120144025	602604	ebi-a-GCST90000514	|| id:ebi-a-GCST90000514	TRUE	TRUE	TRUE
Gastroesophageal reflux disease	Bladder(UK Biobank)	rs12107971	C	G	C	G	-0.0270756	0.00505273	8.38687e-08	-0.0479558	0.0315973	0.129085	0.348099	0.347805	FALSE	TRUE	FALSE	3	175935873	602604	ebi-a-GCST90000514	|| id:ebi-a-GCST90000514	TRUE	TRUE	TRUE
Gastroesophageal reflux disease	Bladder(UK Biobank)	rs12204714	T	C	T	C	-0.028817	0.00499422	7.9241e-09	-0.0199094	0.0310695	0.521651	0.632223	0.632763	FALSE	FALSE	FALSE	6	152235339	602604	ebi-a-GCST90000514	|| id:ebi-a-GCST90000514	TRUE	TRUE	TRUE
Gastroesophageal reflux disease	Bladder(UK Biobank)	rs12283653	G	A	G	A	0.0230203	0.0049394	3.1537e-06	0.0249163	0.0308995	0.420033	0.392183	0.391448	FALSE	FALSE	FALSE	11	46231998	602604	ebi-a-GCST90000514	|| id:ebi-a-GCST90000514	TRUE	TRUE	TRUE
Gastroesophageal reflux disease	Bladder(UK Biobank)	rs12357321	A	G	A	G	0.0317159	0.00523077	1.33325e-09	0.0466492	0.0328844	0.156021	0.311087	0.309863	FALSE	FALSE	FALSE	10	21790476	602604	ebi-a-GCST90000514	|| id:ebi-a-GCST90000514	TRUE	TRUE	TRUE
Gastroesophageal reflux disease	Bladder(UK Biobank)	rs12453010	T	C	T	C	0.0296967	0.00493315	1.74606e-09	-0.0126723	0.0308782	0.681516	0.394803	0.39331	FALSE	FALSE	FALSE	17	50316131	602604	ebi-a-GCST90000514	|| id:ebi-a-GCST90000514	TRUE	TRUE	TRUE
Gastroesophageal reflux disease	Bladder(UK Biobank)	rs12506575	C	A	C	A	-0.0284034	0.00599176	2.13295e-06	-0.0368328	0.037278	0.323125	0.201059	0.200597	FALSE	FALSE	FALSE	4	104091605	602604	ebi-a-GCST90000514	|| id:ebi-a-GCST90000514	TRUE	TRUE	TRUE
Gastroesophageal reflux disease	Bladder(UK Biobank)	rs12521983	C	G	C	G	-0.0278013	0.00606615	4.58321e-06	-0.000144686	0.0381136	0.996971	0.19709	0.194713	FALSE	TRUE	FALSE	5	82884917	602604	ebi-a-GCST90000514	|| id:ebi-a-GCST90000514	TRUE	TRUE	TRUE
Gastroesophageal reflux disease	Bladder(UK Biobank)	rs12522305	A	G	A	G	-0.0292779	0.00635603	4.09864e-06	-0.0367875	0.0397611	0.354855	0.173958	0.173555	FALSE	FALSE	FALSE	5	45146361	602604	ebi-a-GCST90000514	|| id:ebi-a-GCST90000514	TRUE	TRUE	TRUE
Gastroesophageal reflux disease	Bladder(UK Biobank)	rs12598916	G	C	G	C	-0.0332614	0.00539171	6.8729e-10	-0.0290901	0.0335549	0.385975	0.274798	0.274098	FALSE	TRUE	FALSE	16	60658751	602604	ebi-a-GCST90000514	|| id:ebi-a-GCST90000514	TRUE	TRUE	TRUE
Gastroesophageal reflux disease	Bladder(UK Biobank)	rs12620828	G	A	G	A	-0.0299211	0.0055527	7.10199e-08	-0.0330773	0.0345413	0.338257	0.749533	0.748968	FALSE	FALSE	FALSE	2	67806472	602604	ebi-a-GCST90000514	|| id:ebi-a-GCST90000514	TRUE	TRUE	TRUE
Gastroesophageal reflux disease	Bladder(UK Biobank)	rs12695186	A	G	A	G	0.0227527	0.00481646	2.31318e-06	-0.010373	0.0300237	0.729723	0.527999	0.526739	FALSE	FALSE	FALSE	3	108467819	602604	ebi-a-GCST90000514	|| id:ebi-a-GCST90000514	TRUE	TRUE	TRUE
Gastroesophageal reflux disease	Bladder(UK Biobank)	rs12807357	T	C	T	C	0.0252214	0.00517229	1.08123e-06	0.00428639	0.0323185	0.894486	0.316407	0.315688	FALSE	FALSE	FALSE	11	57656902	602604	ebi-a-GCST90000514	|| id:ebi-a-GCST90000514	TRUE	TRUE	TRUE
Gastroesophageal reflux disease	Bladder(UK Biobank)	rs12908034	C	T	C	T	0.0500719	0.00926947	6.59736e-08	0.0812101	0.0574182	0.157256	0.072824	0.073429	FALSE	FALSE	FALSE	15	66790599	602604	ebi-a-GCST90000514	|| id:ebi-a-GCST90000514	TRUE	TRUE	TRUE
Gastroesophageal reflux disease	Bladder(UK Biobank)	rs12967855	G	A	G	A	-0.0365451	0.00513354	1.08793e-12	-0.0243036	0.032099	0.448964	0.670435	0.671093	FALSE	FALSE	FALSE	18	35138245	602604	ebi-a-GCST90000514	|| id:ebi-a-GCST90000514	TRUE	TRUE	TRUE
Gastroesophageal reflux disease	Bladder(UK Biobank)	rs12997558	A	G	A	G	0.0278184	0.00502214	3.03941e-08	0.0170327	0.0313871	0.58736	0.358751	0.358308	FALSE	FALSE	FALSE	2	41704580	602604	ebi-a-GCST90000514	|| id:ebi-a-GCST90000514	TRUE	TRUE	TRUE
Gastroesophageal reflux disease	Bladder(UK Biobank)	rs13039956	C	G	C	G	-0.0334053	0.00621944	7.82546e-08	-0.0967209	0.0387736	0.0126132	0.183592	0.182762	FALSE	TRUE	FALSE	20	51100012	602604	ebi-a-GCST90000514	|| id:ebi-a-GCST90000514	TRUE	TRUE	TRUE
Gastroesophageal reflux disease	Bladder(UK Biobank)	rs13103931	G	T	G	T	0.0353941	0.00710277	6.25619e-07	0.0173354	0.0440491	0.693915	0.131497	0.132569	FALSE	FALSE	FALSE	4	17892400	602604	ebi-a-GCST90000514	|| id:ebi-a-GCST90000514	TRUE	TRUE	TRUE
Gastroesophageal reflux disease	Bladder(UK Biobank)	rs13107325	T	C	T	C	0.0701443	0.00918312	2.19938e-14	0.0561484	0.056801	0.322903	0.074445	0.0747741	FALSE	FALSE	FALSE	4	103188709	602604	ebi-a-GCST90000514	|| id:ebi-a-GCST90000514	TRUE	TRUE	TRUE
Gastroesophageal reflux disease	Bladder(UK Biobank)	rs13296354	C	A	C	A	-0.0342854	0.0070483	1.14834e-06	0.00668753	0.0436861	0.878334	0.134605	0.134809	FALSE	FALSE	FALSE	9	37603519	602604	ebi-a-GCST90000514	|| id:ebi-a-GCST90000514	TRUE	TRUE	TRUE
Gastroesophageal reflux disease	Bladder(UK Biobank)	rs1334297	A	G	A	G	-0.0387984	0.00545512	1.1413e-12	0.0210561	0.0339578	0.535214	0.734249	0.735434	FALSE	FALSE	FALSE	13	58335375	602604	ebi-a-GCST90000514	|| id:ebi-a-GCST90000514	TRUE	TRUE	TRUE
Gastroesophageal reflux disease	Bladder(UK Biobank)	rs1336980	C	G	C	G	0.0227394	0.00497828	4.93072e-06	0.0243788	0.030973	0.431224	0.372484	0.37198	FALSE	TRUE	FALSE	9	129377855	602604	ebi-a-GCST90000514	|| id:ebi-a-GCST90000514	TRUE	TRUE	TRUE
Gastroesophageal reflux disease	Bladder(UK Biobank)	rs13409451	G	A	G	A	-0.0277081	0.00493183	1.92943e-08	-0.0310553	0.0308225	0.313669	0.392403	0.390788	FALSE	FALSE	FALSE	2	144257639	602604	ebi-a-GCST90000514	|| id:ebi-a-GCST90000514	TRUE	TRUE	TRUE
Gastroesophageal reflux disease	Bladder(UK Biobank)	rs13416655	C	T	C	T	0.0220577	0.00481872	4.70544e-06	-0.0344663	0.0299866	0.250395	0.465298	0.465183	FALSE	FALSE	FALSE	2	107621925	602604	ebi-a-GCST90000514	|| id:ebi-a-GCST90000514	TRUE	TRUE	TRUE
Gastroesophageal reflux disease	Bladder(UK Biobank)	rs1349265	G	A	G	A	-0.0243879	0.00523357	3.16373e-06	-0.0357381	0.0327778	0.275574	0.694589	0.696222	FALSE	FALSE	FALSE	3	24159387	602604	ebi-a-GCST90000514	|| id:ebi-a-GCST90000514	TRUE	TRUE	TRUE
Gastroesophageal reflux disease	Bladder(UK Biobank)	rs1371274	C	A	C	A	0.0362848	0.00696281	1.87599e-07	0.00310634	0.043379	0.942913	0.137959	0.137122	FALSE	FALSE	FALSE	18	1837007	602604	ebi-a-GCST90000514	|| id:ebi-a-GCST90000514	TRUE	TRUE	TRUE
Gastroesophageal reflux disease	Bladder(UK Biobank)	rs1376443	C	T	C	T	0.0226285	0.00488325	3.58839e-06	-0.00210305	0.0303748	0.944801	0.579397	0.57928	FALSE	FALSE	FALSE	2	99995804	602604	ebi-a-GCST90000514	|| id:ebi-a-GCST90000514	TRUE	TRUE	TRUE
Gastroesophageal reflux disease	Bladder(UK Biobank)	rs1431196	G	A	G	A	0.0324197	0.00486448	2.65461e-11	0.00944379	0.030363	0.755778	0.428432	0.427435	FALSE	FALSE	FALSE	18	50832102	602604	ebi-a-GCST90000514	|| id:ebi-a-GCST90000514	TRUE	TRUE	TRUE
Gastroesophageal reflux disease	Bladder(UK Biobank)	rs1445533	C	T	C	T	0.0273048	0.00588144	3.44144e-06	0.0386727	0.0369181	0.294857	0.213756	0.211582	FALSE	FALSE	FALSE	8	115485119	602604	ebi-a-GCST90000514	|| id:ebi-a-GCST90000514	TRUE	TRUE	TRUE
Gastroesophageal reflux disease	Bladder(UK Biobank)	rs1452378	C	T	C	T	-0.0307313	0.00647503	2.07348e-06	-0.01392	0.0408236	0.733118	0.832274	0.836692	FALSE	FALSE	FALSE	15	74100132	602604	ebi-a-GCST90000514	|| id:ebi-a-GCST90000514	TRUE	TRUE	TRUE
Gastroesophageal reflux disease	Bladder(UK Biobank)	rs1458062	A	G	A	G	-0.0237089	0.00481582	8.51746e-07	0.0475269	0.0300536	0.113786	0.508371	0.509731	FALSE	FALSE	FALSE	3	56016020	602604	ebi-a-GCST90000514	|| id:ebi-a-GCST90000514	TRUE	TRUE	TRUE
Gastroesophageal reflux disease	Bladder(UK Biobank)	rs1475546	C	T	C	T	-0.0234753	0.0048272	1.15547e-06	-0.0129376	0.0301405	0.667746	0.5359	0.536241	FALSE	FALSE	FALSE	9	120533422	602604	ebi-a-GCST90000514	|| id:ebi-a-GCST90000514	TRUE	TRUE	TRUE
Gastroesophageal reflux disease	Bladder(UK Biobank)	rs1478800	C	A	C	A	0.0288055	0.00545412	1.28192e-07	0.040082	0.0340285	0.238839	0.733567	0.734379	FALSE	FALSE	FALSE	6	129436996	602604	ebi-a-GCST90000514	|| id:ebi-a-GCST90000514	TRUE	TRUE	TRUE
Gastroesophageal reflux disease	Bladder(UK Biobank)	rs1479405	T	C	T	C	0.0314843	0.0051514	9.85213e-10	-0.00141945	0.0320995	0.964729	0.3217	0.321615	FALSE	FALSE	FALSE	12	15387519	602604	ebi-a-GCST90000514	|| id:ebi-a-GCST90000514	TRUE	TRUE	TRUE
Gastroesophageal reflux disease	Bladder(UK Biobank)	rs1483796	A	G	A	G	-0.0247188	0.00491605	4.95131e-07	0.0353967	0.0306336	0.247891	0.399183	0.398325	FALSE	FALSE	FALSE	7	49871114	602604	ebi-a-GCST90000514	|| id:ebi-a-GCST90000514	TRUE	TRUE	TRUE
Gastroesophageal reflux disease	Bladder(UK Biobank)	rs1484375	G	A	G	A	-0.0285377	0.00579986	8.63615e-07	0.0423743	0.0359851	0.238976	0.779	0.778966	FALSE	FALSE	FALSE	9	109067561	602604	ebi-a-GCST90000514	|| id:ebi-a-GCST90000514	TRUE	TRUE	TRUE
Gastroesophageal reflux disease	Bladder(UK Biobank)	rs1490384	T	C	T	C	-0.0246115	0.00481065	3.12011e-07	0.012282	0.0299081	0.681324	0.497799	0.498962	FALSE	FALSE	FALSE	6	126851160	602604	ebi-a-GCST90000514	|| id:ebi-a-GCST90000514	TRUE	TRUE	TRUE
Gastroesophageal reflux disease	Bladder(UK Biobank)	rs1492061	G	A	G	A	0.0307641	0.0059406	2.23532e-07	0.0755909	0.0369532	0.0407972	0.79335	0.793326	FALSE	FALSE	FALSE	1	69270472	602604	ebi-a-GCST90000514	|| id:ebi-a-GCST90000514	TRUE	TRUE	TRUE
Gastroesophageal reflux disease	Bladder(UK Biobank)	rs1507153	A	C	A	C	0.0257234	0.00496353	2.18958e-07	-0.0170422	0.0309523	0.581911	0.377697	0.377818	FALSE	FALSE	FALSE	6	79484386	602604	ebi-a-GCST90000514	|| id:ebi-a-GCST90000514	TRUE	TRUE	TRUE
Gastroesophageal reflux disease	Bladder(UK Biobank)	rs1510719	C	T	C	T	-0.0388844	0.00494701	3.83619e-15	-0.025639	0.0309104	0.406843	0.383439	0.381143	FALSE	FALSE	FALSE	4	140938116	602604	ebi-a-GCST90000514	|| id:ebi-a-GCST90000514	TRUE	TRUE	TRUE
Gastroesophageal reflux disease	Bladder(UK Biobank)	rs1592757	C	G	C	G	0.0311051	0.00502465	5.9975e-10	-0.00263415	0.0312371	0.932796	0.355772	0.355621	FALSE	TRUE	FALSE	5	103889998	602604	ebi-a-GCST90000514	|| id:ebi-a-GCST90000514	TRUE	TRUE	TRUE
Gastroesophageal reflux disease	Bladder(UK Biobank)	rs1596747	G	A	G	A	0.0310869	0.00480742	1.00344e-10	0.0318223	0.0299944	0.288717	0.494136	0.493039	FALSE	FALSE	FALSE	2	193802478	602604	ebi-a-GCST90000514	|| id:ebi-a-GCST90000514	TRUE	TRUE	TRUE
Gastroesophageal reflux disease	Bladder(UK Biobank)	rs16825008	G	A	G	A	0.0255649	0.00515268	6.99584e-07	-0.0484501	0.0322418	0.132913	0.32205	0.321265	FALSE	FALSE	FALSE	2	212304841	602604	ebi-a-GCST90000514	|| id:ebi-a-GCST90000514	TRUE	TRUE	TRUE
Gastroesophageal reflux disease	Bladder(UK Biobank)	rs16825917	T	C	T	C	-0.0285911	0.00609007	2.66993e-06	-0.0317733	0.0379662	0.402657	0.193111	0.192542	FALSE	FALSE	FALSE	2	198805185	602604	ebi-a-GCST90000514	|| id:ebi-a-GCST90000514	TRUE	TRUE	TRUE
Gastroesophageal reflux disease	Bladder(UK Biobank)	rs16880905	C	G	C	G	-0.0409908	0.00792645	2.32349e-07	-0.0203906	0.0491505	0.678244	0.102813	0.102782	FALSE	TRUE	FALSE	6	50925210	602604	ebi-a-GCST90000514	|| id:ebi-a-GCST90000514	TRUE	TRUE	TRUE
Gastroesophageal reflux disease	Bladder(UK Biobank)	rs1689410	G	A	G	A	0.0318369	0.00611662	1.94013e-07	-0.00689633	0.0380324	0.85611	0.191473	0.192022	FALSE	FALSE	FALSE	12	89751641	602604	ebi-a-GCST90000514	|| id:ebi-a-GCST90000514	TRUE	TRUE	TRUE
Gastroesophageal reflux disease	Bladder(UK Biobank)	rs1697233	A	T	A	T	-0.0236513	0.00506613	3.03389e-06	-0.00790513	0.0315174	0.801955	0.656736	0.656355	FALSE	TRUE	FALSE	12	67678739	602604	ebi-a-GCST90000514	|| id:ebi-a-GCST90000514	TRUE	TRUE	TRUE
Gastroesophageal reflux disease	Bladder(UK Biobank)	rs17035669	G	C	G	C	0.0518192	0.0110336	2.64643e-06	-0.0072555	0.06867	0.915854	0.050218	0.0501158	FALSE	TRUE	FALSE	12	104910445	602604	ebi-a-GCST90000514	|| id:ebi-a-GCST90000514	TRUE	TRUE	TRUE
Gastroesophageal reflux disease	Bladder(UK Biobank)	rs1716171	T	C	T	C	0.0383981	0.00590382	7.82528e-11	-0.0346799	0.036825	0.346322	0.790024	0.789854	FALSE	FALSE	FALSE	12	123716376	602604	ebi-a-GCST90000514	|| id:ebi-a-GCST90000514	TRUE	TRUE	TRUE
Gastroesophageal reflux disease	Bladder(UK Biobank)	rs17224289	T	C	T	C	0.0365364	0.00740996	8.19276e-07	-0.0519296	0.0463424	0.262474	0.119591	0.119037	FALSE	FALSE	FALSE	8	74703133	602604	ebi-a-GCST90000514	|| id:ebi-a-GCST90000514	TRUE	TRUE	TRUE
Gastroesophageal reflux disease	Bladder(UK Biobank)	rs17295394	T	G	T	G	-0.025181	0.00535816	2.60717e-06	-0.0404452	0.0334154	0.226135	0.28181	0.281439	FALSE	FALSE	FALSE	3	131506937	602604	ebi-a-GCST90000514	|| id:ebi-a-GCST90000514	TRUE	TRUE	TRUE
Gastroesophageal reflux disease	Bladder(UK Biobank)	rs17374337	G	T	G	T	-0.023057	0.00504571	4.88619e-06	-0.0420449	0.0314189	0.18083	0.650713	0.649058	FALSE	FALSE	FALSE	3	123559835	602604	ebi-a-GCST90000514	|| id:ebi-a-GCST90000514	TRUE	TRUE	TRUE
Gastroesophageal reflux disease	Bladder(UK Biobank)	rs17379561	T	A	T	A	0.0530714	0.00686573	1.07622e-14	-0.0036886	0.0426769	0.931124	0.144391	0.143588	FALSE	TRUE	FALSE	1	98340139	602604	ebi-a-GCST90000514	|| id:ebi-a-GCST90000514	TRUE	TRUE	TRUE
Gastroesophageal reflux disease	Bladder(UK Biobank)	rs17391694	T	C	T	C	0.0356856	0.00692264	2.53752e-07	0.037703	0.0433862	0.384842	0.140078	0.138335	FALSE	FALSE	FALSE	1	78623626	602604	ebi-a-GCST90000514	|| id:ebi-a-GCST90000514	TRUE	TRUE	TRUE
Gastroesophageal reflux disease	Bladder(UK Biobank)	rs17473118	A	G	A	G	0.0333892	0.00709663	2.53939e-06	0.0588492	0.044294	0.183979	0.132081	0.132021	FALSE	FALSE	FALSE	3	43443534	602604	ebi-a-GCST90000514	|| id:ebi-a-GCST90000514	TRUE	TRUE	TRUE
Gastroesophageal reflux disease	Bladder(UK Biobank)	rs1754360	A	C	A	C	0.0273681	0.00534249	3.01162e-07	-0.0226757	0.0332773	0.495609	0.717719	0.717983	FALSE	FALSE	FALSE	1	174744963	602604	ebi-a-GCST90000514	|| id:ebi-a-GCST90000514	TRUE	TRUE	TRUE
Gastroesophageal reflux disease	Bladder(UK Biobank)	rs17574571	A	G	A	G	-0.0605089	0.0123793	1.01915e-06	-0.0214647	0.0775382	0.781913	0.039539	0.0394622	FALSE	FALSE	FALSE	2	220319481	602604	ebi-a-GCST90000514	|| id:ebi-a-GCST90000514	TRUE	TRUE	TRUE
Gastroesophageal reflux disease	Bladder(UK Biobank)	rs17622948	T	C	T	C	-0.0436806	0.00833279	1.58833e-07	0.0598186	0.0524402	0.253994	0.092921	0.090549	FALSE	FALSE	FALSE	1	75614734	602604	ebi-a-GCST90000514	|| id:ebi-a-GCST90000514	TRUE	TRUE	TRUE
Gastroesophageal reflux disease	Bladder(UK Biobank)	rs17625606	C	T	C	T	-0.0279567	0.00515963	6.01506e-08	0.00266991	0.0322256	0.93397	0.320947	0.319955	FALSE	FALSE	FALSE	4	23550676	602604	ebi-a-GCST90000514	|| id:ebi-a-GCST90000514	TRUE	TRUE	TRUE
Gastroesophageal reflux disease	Bladder(UK Biobank)	rs17701934	C	T	C	T	-0.0264892	0.00484616	4.60235e-08	0.0117509	0.0301542	0.696764	0.437104	0.437022	FALSE	FALSE	FALSE	14	89394474	602604	ebi-a-GCST90000514	|| id:ebi-a-GCST90000514	TRUE	TRUE	TRUE
Gastroesophageal reflux disease	Bladder(UK Biobank)	rs17809565	G	A	G	A	-0.02653	0.00538052	8.19106e-07	-0.0127028	0.0335138	0.704665	0.277782	0.276764	FALSE	FALSE	FALSE	3	20738089	602604	ebi-a-GCST90000514	|| id:ebi-a-GCST90000514	TRUE	TRUE	TRUE
Gastroesophageal reflux disease	Bladder(UK Biobank)	rs1788783	T	C	T	C	-0.0239575	0.00482028	6.69021e-07	0.00213545	0.0300334	0.943316	0.497763	0.496526	FALSE	FALSE	FALSE	18	21161134	602604	ebi-a-GCST90000514	|| id:ebi-a-GCST90000514	TRUE	TRUE	TRUE
Gastroesophageal reflux disease	Bladder(UK Biobank)	rs1836883	C	T	C	T	-0.0232594	0.00482543	1.43427e-06	0.0198979	0.030088	0.508406	0.460485	0.460673	FALSE	FALSE	FALSE	11	89265167	602604	ebi-a-GCST90000514	|| id:ebi-a-GCST90000514	TRUE	TRUE	TRUE
Gastroesophageal reflux disease	Bladder(UK Biobank)	rs184654	G	C	G	C	0.032293	0.00655458	8.35969e-07	-6.70383e-06	0.0409276	0.999869	0.161504	0.15949	FALSE	TRUE	FALSE	11	72364405	602604	ebi-a-GCST90000514	|| id:ebi-a-GCST90000514	TRUE	TRUE	TRUE
Gastroesophageal reflux disease	Bladder(UK Biobank)	rs1871756	A	G	A	G	0.0285747	0.00576519	7.18026e-07	-0.0325941	0.0359421	0.364486	0.223496	0.223452	FALSE	FALSE	FALSE	11	116953645	602604	ebi-a-GCST90000514	|| id:ebi-a-GCST90000514	TRUE	TRUE	TRUE
Gastroesophageal reflux disease	Bladder(UK Biobank)	rs1883842	G	T	G	T	0.0308332	0.00536826	9.26766e-09	0.0242822	0.0336379	0.470374	0.279255	0.276908	FALSE	FALSE	FALSE	20	41223062	602604	ebi-a-GCST90000514	|| id:ebi-a-GCST90000514	TRUE	TRUE	TRUE
Gastroesophageal reflux disease	Bladder(UK Biobank)	rs1886753	T	C	T	C	0.0242681	0.00493481	8.75508e-07	0.0506924	0.0307697	0.0994604	0.390325	0.389254	FALSE	FALSE	FALSE	6	40327096	602604	ebi-a-GCST90000514	|| id:ebi-a-GCST90000514	TRUE	TRUE	TRUE
Gastroesophageal reflux disease	Bladder(UK Biobank)	rs1889561	G	A	G	A	-0.0226301	0.00486134	3.2381e-06	0.0373925	0.0306281	0.22214	0.558541	0.558404	FALSE	FALSE	FALSE	6	119335865	602604	ebi-a-GCST90000514	|| id:ebi-a-GCST90000514	TRUE	TRUE	TRUE
Gastroesophageal reflux disease	Bladder(UK Biobank)	rs1937450	G	T	G	T	0.0315845	0.00484484	7.06806e-11	0.032689	0.0304262	0.282656	0.537739	0.536264	FALSE	FALSE	FALSE	1	66478840	602604	ebi-a-GCST90000514	|| id:ebi-a-GCST90000514	TRUE	TRUE	TRUE
Gastroesophageal reflux disease	Bladder(UK Biobank)	rs1942262	A	G	A	G	0.0315014	0.00528979	2.59872e-09	0.0601619	0.0330068	0.0683469	0.291426	0.291722	FALSE	FALSE	FALSE	18	52873317	602604	ebi-a-GCST90000514	|| id:ebi-a-GCST90000514	TRUE	TRUE	TRUE
Gastroesophageal reflux disease	Bladder(UK Biobank)	rs197374	T	C	T	C	0.0244678	0.00494899	7.65332e-07	-0.0045722	0.0308416	0.882147	0.379962	0.380414	FALSE	FALSE	FALSE	1	112289983	602604	ebi-a-GCST90000514	|| id:ebi-a-GCST90000514	TRUE	TRUE	TRUE
Gastroesophageal reflux disease	Bladder(UK Biobank)	rs2016933	G	C	G	C	-0.0310253	0.00542057	1.04275e-08	-0.0261729	0.033705	0.437436	0.730053	0.728417	FALSE	TRUE	FALSE	3	65653157	602604	ebi-a-GCST90000514	|| id:ebi-a-GCST90000514	TRUE	TRUE	TRUE
Gastroesophageal reflux disease	Bladder(UK Biobank)	rs2023847	G	T	G	T	-0.0238323	0.00513386	3.44747e-06	-0.0186138	0.0320105	0.560911	0.328066	0.32657	FALSE	FALSE	FALSE	7	82461293	602604	ebi-a-GCST90000514	|| id:ebi-a-GCST90000514	TRUE	TRUE	TRUE
Gastroesophageal reflux disease	Bladder(UK Biobank)	rs2023878	T	C	T	C	-0.0362846	0.00611913	3.03501e-09	-0.0317051	0.0381779	0.40628	0.192377	0.191104	FALSE	FALSE	FALSE	19	18834124	602604	ebi-a-GCST90000514	|| id:ebi-a-GCST90000514	TRUE	TRUE	TRUE
Gastroesophageal reflux disease	Bladder(UK Biobank)	rs2043539	A	G	A	G	0.0272058	0.00486485	2.24042e-08	-0.0111113	0.0303365	0.714164	0.41866	0.418131	FALSE	FALSE	FALSE	7	12253880	602604	ebi-a-GCST90000514	|| id:ebi-a-GCST90000514	TRUE	TRUE	TRUE
Gastroesophageal reflux disease	Bladder(UK Biobank)	rs205262	G	A	G	A	0.0348137	0.00542422	1.37899e-10	0.00545726	0.0337182	0.871425	0.267217	0.267885	FALSE	FALSE	FALSE	6	34563164	602604	ebi-a-GCST90000514	|| id:ebi-a-GCST90000514	TRUE	TRUE	TRUE
Gastroesophageal reflux disease	Bladder(UK Biobank)	rs2075703	G	A	G	A	-0.0283212	0.00556364	3.57298e-07	-0.0301478	0.0346173	0.383816	0.248662	0.24772	FALSE	FALSE	FALSE	2	166151876	602604	ebi-a-GCST90000514	|| id:ebi-a-GCST90000514	TRUE	TRUE	TRUE
Gastroesophageal reflux disease	Bladder(UK Biobank)	rs2097532	T	C	T	C	-0.0229346	0.0050106	4.71194e-06	0.0113804	0.031169	0.715021	0.641132	0.6406	FALSE	FALSE	FALSE	1	20551745	602604	ebi-a-GCST90000514	|| id:ebi-a-GCST90000514	TRUE	TRUE	TRUE
Gastroesophageal reflux disease	Bladder(UK Biobank)	rs2106353	T	G	T	G	0.0367491	0.00572505	1.37177e-10	0.0160428	0.0358143	0.654194	0.231451	0.22915	FALSE	FALSE	FALSE	7	126506598	602604	ebi-a-GCST90000514	|| id:ebi-a-GCST90000514	TRUE	TRUE	TRUE
Gastroesophageal reflux disease	Bladder(UK Biobank)	rs2108959	G	C	G	C	-0.0245347	0.00514486	1.85345e-06	0.00299407	0.0325196	0.926642	0.330738	0.327069	FALSE	TRUE	FALSE	17	11487030	602604	ebi-a-GCST90000514	|| id:ebi-a-GCST90000514	TRUE	TRUE	TRUE
Gastroesophageal reflux disease	Bladder(UK Biobank)	rs2154298	G	A	G	A	0.0267129	0.00526718	3.94539e-07	-0.0589459	0.0328046	0.0723547	0.295667	0.294892	FALSE	FALSE	FALSE	1	80791787	602604	ebi-a-GCST90000514	|| id:ebi-a-GCST90000514	TRUE	TRUE	TRUE
Gastroesophageal reflux disease	Bladder(UK Biobank)	rs215614	A	G	A	G	-0.0328541	0.00497715	4.08413e-11	-0.0420247	0.0310258	0.175574	0.629725	0.628504	FALSE	FALSE	FALSE	7	32347335	602604	ebi-a-GCST90000514	|| id:ebi-a-GCST90000514	TRUE	TRUE	TRUE
Gastroesophageal reflux disease	Bladder(UK Biobank)	rs2164300	T	C	T	C	-0.0264751	0.00482677	4.13352e-08	0.0277967	0.0300985	0.355734	0.523279	0.52086	FALSE	FALSE	FALSE	4	67813017	602604	ebi-a-GCST90000514	|| id:ebi-a-GCST90000514	TRUE	TRUE	TRUE
Gastroesophageal reflux disease	Bladder(UK Biobank)	rs2183588	G	A	G	A	0.028848	0.00506363	1.21868e-08	-0.00891403	0.0313061	0.775845	0.649445	0.649723	FALSE	FALSE	FALSE	21	42626882	602604	ebi-a-GCST90000514	|| id:ebi-a-GCST90000514	TRUE	TRUE	TRUE
Gastroesophageal reflux disease	Bladder(UK Biobank)	rs2186782	A	G	A	G	-0.0231985	0.00498133	3.2073e-06	-0.0441683	0.0309759	0.1539	0.372638	0.373292	FALSE	FALSE	FALSE	11	95649543	602604	ebi-a-GCST90000514	|| id:ebi-a-GCST90000514	TRUE	TRUE	TRUE
Gastroesophageal reflux disease	Bladder(UK Biobank)	rs2225302	T	A	T	A	0.0238874	0.00506547	2.40857e-06	0.000669801	0.0315576	0.983066	0.657843	0.658122	FALSE	TRUE	FALSE	20	14868353	602604	ebi-a-GCST90000514	|| id:ebi-a-GCST90000514	TRUE	TRUE	TRUE
Gastroesophageal reflux disease	Bladder(UK Biobank)	rs2240326	A	G	A	G	-0.0471681	0.00481335	1.13214e-22	0.0666899	0.0299478	0.0259557	0.473775	0.475478	FALSE	FALSE	FALSE	3	50128386	602604	ebi-a-GCST90000514	|| id:ebi-a-GCST90000514	TRUE	TRUE	TRUE
Gastroesophageal reflux disease	Bladder(UK Biobank)	rs2272727	G	A	G	A	0.0517167	0.00991703	1.83874e-07	0.0062131	0.0622964	0.920555	0.063158	0.0619941	FALSE	FALSE	FALSE	8	61769195	602604	ebi-a-GCST90000514	|| id:ebi-a-GCST90000514	TRUE	TRUE	TRUE
Gastroesophageal reflux disease	Bladder(UK Biobank)	rs2333326	A	G	A	G	0.0337121	0.00705966	1.79436e-06	-0.00492521	0.0440924	0.91106	0.134091	0.132847	FALSE	FALSE	FALSE	4	176845204	602604	ebi-a-GCST90000514	|| id:ebi-a-GCST90000514	TRUE	TRUE	TRUE
Gastroesophageal reflux disease	Bladder(UK Biobank)	rs2344357	T	C	T	C	0.0227897	0.00491334	3.51229e-06	0.0463668	0.0305994	0.1297	0.401576	0.400401	FALSE	FALSE	FALSE	13	86465475	602604	ebi-a-GCST90000514	|| id:ebi-a-GCST90000514	TRUE	TRUE	TRUE
Gastroesophageal reflux disease	Bladder(UK Biobank)	rs2360994	C	T	C	T	0.0315032	0.00665183	2.17957e-06	0.0536399	0.0416283	0.197557	0.15566	0.154384	FALSE	FALSE	FALSE	14	76791166	602604	ebi-a-GCST90000514	|| id:ebi-a-GCST90000514	TRUE	TRUE	TRUE
Gastroesophageal reflux disease	Bladder(UK Biobank)	rs2396133	G	A	G	A	0.0293547	0.00481787	1.10889e-09	-0.024445	0.0301193	0.417018	0.475329	0.475906	FALSE	FALSE	FALSE	7	109197067	602604	ebi-a-GCST90000514	|| id:ebi-a-GCST90000514	TRUE	TRUE	TRUE
Gastroesophageal reflux disease	Bladder(UK Biobank)	rs2396766	A	G	A	G	0.0322057	0.00481878	2.33507e-11	-0.0275766	0.0300435	0.358676	0.47308	0.471551	FALSE	FALSE	FALSE	7	114318071	602604	ebi-a-GCST90000514	|| id:ebi-a-GCST90000514	TRUE	TRUE	TRUE
Gastroesophageal reflux disease	Bladder(UK Biobank)	rs240995	C	T	C	T	-0.0304294	0.00627769	1.25196e-06	0.0244174	0.0391402	0.53273	0.82085	0.821232	FALSE	FALSE	FALSE	6	111676513	602604	ebi-a-GCST90000514	|| id:ebi-a-GCST90000514	TRUE	TRUE	TRUE
Gastroesophageal reflux disease	Bladder(UK Biobank)	rs2418925	T	C	T	C	0.0222949	0.00481269	3.61235e-06	0.020814	0.0299883	0.487637	0.50947	0.508859	FALSE	FALSE	FALSE	3	153751912	602604	ebi-a-GCST90000514	|| id:ebi-a-GCST90000514	TRUE	TRUE	TRUE
Gastroesophageal reflux disease	Bladder(UK Biobank)	rs242093	A	G	A	G	0.0252392	0.00488876	2.43433e-07	0.0439629	0.0307796	0.153202	0.570022	0.571496	FALSE	FALSE	FALSE	14	69481343	602604	ebi-a-GCST90000514	|| id:ebi-a-GCST90000514	TRUE	TRUE	TRUE
Gastroesophageal reflux disease	Bladder(UK Biobank)	rs247975	C	T	C	T	0.0262273	0.00482007	5.29054e-08	0.0186008	0.0301139	0.536784	0.530561	0.531916	FALSE	FALSE	FALSE	3	173107443	602604	ebi-a-GCST90000514	|| id:ebi-a-GCST90000514	TRUE	TRUE	TRUE
Gastroesophageal reflux disease	Bladder(UK Biobank)	rs2529287	T	C	T	C	0.0278801	0.0055814	5.87828e-07	-0.0411232	0.0348871	0.238497	0.254818	0.25217	FALSE	FALSE	FALSE	7	74358919	602604	ebi-a-GCST90000514	|| id:ebi-a-GCST90000514	TRUE	TRUE	TRUE
Gastroesophageal reflux disease	Bladder(UK Biobank)	rs2543622	C	A	C	A	-0.0340676	0.00633077	7.39639e-08	-0.0637413	0.0401334	0.112233	0.821168	0.825888	FALSE	FALSE	FALSE	8	30863604	602604	ebi-a-GCST90000514	|| id:ebi-a-GCST90000514	TRUE	TRUE	TRUE
Gastroesophageal reflux disease	Bladder(UK Biobank)	rs2587363	A	G	A	G	-0.0242793	0.00485316	5.65093e-07	0.0334705	0.0302389	0.26835	0.56785	0.568753	FALSE	FALSE	FALSE	13	53915933	602604	ebi-a-GCST90000514	|| id:ebi-a-GCST90000514	TRUE	TRUE	TRUE
Gastroesophageal reflux disease	Bladder(UK Biobank)	rs2616192	T	G	T	G	0.0255632	0.00514145	6.62735e-07	0.0269309	0.0321922	0.402835	0.672491	0.675353	FALSE	FALSE	FALSE	8	20668624	602604	ebi-a-GCST90000514	|| id:ebi-a-GCST90000514	TRUE	TRUE	TRUE
Gastroesophageal reflux disease	Bladder(UK Biobank)	rs2650705	G	A	G	A	0.0313619	0.00652901	1.55941e-06	0.0212385	0.0408091	0.602759	0.838095	0.838743	FALSE	FALSE	FALSE	10	63239803	602604	ebi-a-GCST90000514	|| id:ebi-a-GCST90000514	TRUE	TRUE	TRUE
Gastroesophageal reflux disease	Bladder(UK Biobank)	rs2734839	T	C	T	C	-0.0283478	0.00492778	8.78537e-09	-0.0220022	0.0307176	0.473822	0.606693	0.607213	FALSE	FALSE	FALSE	11	113286490	602604	ebi-a-GCST90000514	|| id:ebi-a-GCST90000514	TRUE	TRUE	TRUE
Gastroesophageal reflux disease	Bladder(UK Biobank)	rs2782641	A	G	A	G	0.0270882	0.00494583	4.32643e-08	0.0155926	0.0309342	0.614221	0.612669	0.614282	FALSE	FALSE	FALSE	1	44013355	602604	ebi-a-GCST90000514	|| id:ebi-a-GCST90000514	TRUE	TRUE	TRUE
Gastroesophageal reflux disease	Bladder(UK Biobank)	rs2786765	T	C	T	C	0.0243991	0.00483178	4.42446e-07	-0.00956253	0.0300642	0.750431	0.553198	0.554623	FALSE	FALSE	FALSE	1	168741270	602604	ebi-a-GCST90000514	|| id:ebi-a-GCST90000514	TRUE	TRUE	TRUE
Gastroesophageal reflux disease	Bladder(UK Biobank)	rs2815749	G	A	G	A	0.0388767	0.0060216	1.07359e-10	0.0580395	0.0377788	0.124465	0.800974	0.802766	FALSE	FALSE	FALSE	1	72814783	602604	ebi-a-GCST90000514	|| id:ebi-a-GCST90000514	TRUE	TRUE	TRUE
Gastroesophageal reflux disease	Bladder(UK Biobank)	rs2824420	C	T	C	T	-0.0269328	0.00573559	2.65662e-06	0.00896952	0.0356853	0.801543	0.228382	0.228896	FALSE	FALSE	FALSE	21	19026337	602604	ebi-a-GCST90000514	|| id:ebi-a-GCST90000514	TRUE	TRUE	TRUE
Gastroesophageal reflux disease	Bladder(UK Biobank)	rs2834005	C	T	C	T	0.0296997	0.0051734	9.42041e-09	-0.0519359	0.0321596	0.106324	0.315	0.315158	FALSE	FALSE	FALSE	21	34291708	602604	ebi-a-GCST90000514	|| id:ebi-a-GCST90000514	TRUE	TRUE	TRUE
Gastroesophageal reflux disease	Bladder(UK Biobank)	rs2838771	C	G	C	G	-0.0280984	0.00506571	2.90964e-08	-0.0654347	0.0314088	0.0372216	0.646721	0.646883	FALSE	TRUE	FALSE	21	46501576	602604	ebi-a-GCST90000514	|| id:ebi-a-GCST90000514	TRUE	TRUE	TRUE
Gastroesophageal reflux disease	Bladder(UK Biobank)	rs2850367	A	T	A	T	0.0282351	0.00527149	8.49963e-08	-0.00131616	0.0329017	0.968091	0.294816	0.293751	FALSE	TRUE	FALSE	4	102231463	602604	ebi-a-GCST90000514	|| id:ebi-a-GCST90000514	TRUE	TRUE	TRUE
Gastroesophageal reflux disease	Bladder(UK Biobank)	rs2859263	T	C	T	C	0.0246679	0.00483488	3.35954e-07	0.0650361	0.0301709	0.0311159	0.547666	0.548738	FALSE	FALSE	FALSE	12	121072799	602604	ebi-a-GCST90000514	|| id:ebi-a-GCST90000514	TRUE	TRUE	TRUE
Gastroesophageal reflux disease	Bladder(UK Biobank)	rs288181	T	C	T	C	-0.0243826	0.00512398	1.95011e-06	-0.0174018	0.032031	0.586936	0.330325	0.328479	FALSE	FALSE	FALSE	5	107349285	602604	ebi-a-GCST90000514	|| id:ebi-a-GCST90000514	TRUE	TRUE	TRUE
Gastroesophageal reflux disease	Bladder(UK Biobank)	rs2963028	G	C	G	C	0.0251183	0.00489094	2.81119e-07	-0.0210589	0.0304888	0.489749	0.587437	0.58805	FALSE	TRUE	FALSE	5	108753139	602604	ebi-a-GCST90000514	|| id:ebi-a-GCST90000514	TRUE	TRUE	TRUE
Gastroesophageal reflux disease	Bladder(UK Biobank)	rs3003615	A	G	A	G	-0.0231354	0.00487578	2.0855e-06	0.020262	0.0306702	0.508842	0.548748	0.548804	FALSE	FALSE	FALSE	9	130997892	602604	ebi-a-GCST90000514	|| id:ebi-a-GCST90000514	TRUE	TRUE	TRUE
Gastroesophageal reflux disease	Bladder(UK Biobank)	rs3122032	C	T	C	T	-0.023193	0.0050177	3.79612e-06	-0.01445	0.0312295	0.643577	0.641824	0.640811	FALSE	FALSE	FALSE	1	25040383	602604	ebi-a-GCST90000514	|| id:ebi-a-GCST90000514	TRUE	TRUE	TRUE
Gastroesophageal reflux disease	Bladder(UK Biobank)	rs3172494	T	G	T	G	-0.0453526	0.00782224	6.71491e-09	0.00607098	0.0486345	0.900659	0.107031	0.106875	FALSE	FALSE	FALSE	3	48731487	602604	ebi-a-GCST90000514	|| id:ebi-a-GCST90000514	TRUE	TRUE	TRUE
Gastroesophageal reflux disease	Bladder(UK Biobank)	rs324769	T	C	T	C	-0.0267699	0.00483328	3.04775e-08	-0.102099	0.0301402	0.000705411	0.449179	0.447356	FALSE	FALSE	FALSE	12	83969240	602604	ebi-a-GCST90000514	|| id:ebi-a-GCST90000514	TRUE	TRUE	TRUE
Gastroesophageal reflux disease	Bladder(UK Biobank)	rs329122	A	G	A	G	-0.0289529	0.00488358	3.05485e-09	-0.00532263	0.0303883	0.860958	0.419631	0.419466	FALSE	FALSE	FALSE	5	133864599	602604	ebi-a-GCST90000514	|| id:ebi-a-GCST90000514	TRUE	TRUE	TRUE
Gastroesophageal reflux disease	Bladder(UK Biobank)	rs341521	A	G	A	G	0.0243278	0.0052749	3.98823e-06	-0.00904872	0.0330654	0.784345	0.701959	0.70404	FALSE	FALSE	FALSE	13	60399045	602604	ebi-a-GCST90000514	|| id:ebi-a-GCST90000514	TRUE	TRUE	TRUE
Gastroesophageal reflux disease	Bladder(UK Biobank)	rs3749313	G	A	G	A	0.0245689	0.00516674	1.98235e-06	-0.0228966	0.0326531	0.483174	0.323755	0.320754	FALSE	FALSE	FALSE	3	18568261	602604	ebi-a-GCST90000514	|| id:ebi-a-GCST90000514	TRUE	TRUE	TRUE
Gastroesophageal reflux disease	Bladder(UK Biobank)	rs3766823	A	G	A	G	0.0393599	0.00638545	7.09316e-10	0.00570709	0.0396997	0.885693	0.171467	0.171615	FALSE	FALSE	FALSE	1	32197257	602604	ebi-a-GCST90000514	|| id:ebi-a-GCST90000514	TRUE	TRUE	TRUE
Gastroesophageal reflux disease	Bladder(UK Biobank)	rs3793577	G	A	G	A	0.0270309	0.00484976	2.49436e-08	-0.0187296	0.0307117	0.54196	0.538279	0.538256	FALSE	FALSE	FALSE	9	23737627	602604	ebi-a-GCST90000514	|| id:ebi-a-GCST90000514	TRUE	TRUE	TRUE
Gastroesophageal reflux disease	Bladder(UK Biobank)	rs3828917	T	G	T	G	0.0671113	0.0120054	2.26945e-08	0.00384968	0.0754933	0.959331	0.041826	0.0416196	FALSE	FALSE	FALSE	6	31465917	602604	ebi-a-GCST90000514	|| id:ebi-a-GCST90000514	TRUE	TRUE	TRUE
Gastroesophageal reflux disease	Bladder(UK Biobank)	rs3863241	T	C	T	C	0.0324982	0.00481521	1.48799e-11	-0.0229086	0.0299753	0.444719	0.52696	0.527645	FALSE	FALSE	FALSE	8	73890335	602604	ebi-a-GCST90000514	|| id:ebi-a-GCST90000514	TRUE	TRUE	TRUE
Gastroesophageal reflux disease	Bladder(UK Biobank)	rs389883	T	G	T	G	0.0235283	0.00512955	4.50039e-06	-0.0268189	0.0319194	0.400793	0.674405	0.676901	FALSE	FALSE	FALSE	6	31947460	602604	ebi-a-GCST90000514	|| id:ebi-a-GCST90000514	TRUE	TRUE	TRUE
Gastroesophageal reflux disease	Bladder(UK Biobank)	rs3914722	A	G	A	G	0.036734	0.00767913	1.72167e-06	-0.0468282	0.0479784	0.329052	0.11028	0.109362	FALSE	FALSE	FALSE	2	50991039	602604	ebi-a-GCST90000514	|| id:ebi-a-GCST90000514	TRUE	TRUE	TRUE
Gastroesophageal reflux disease	Bladder(UK Biobank)	rs42302	G	A	G	A	0.027521	0.00508136	6.09256e-08	-0.062689	0.0317005	0.0479805	0.661085	0.660674	FALSE	FALSE	FALSE	5	74965554	602604	ebi-a-GCST90000514	|| id:ebi-a-GCST90000514	TRUE	TRUE	TRUE
Gastroesophageal reflux disease	Bladder(UK Biobank)	rs4257994	A	G	A	G	-0.0229096	0.00490818	3.04705e-06	-0.0186663	0.0304449	0.539798	0.402733	0.403176	FALSE	FALSE	FALSE	8	60847657	602604	ebi-a-GCST90000514	|| id:ebi-a-GCST90000514	TRUE	TRUE	TRUE
Gastroesophageal reflux disease	Bladder(UK Biobank)	rs4300861	T	C	T	C	0.0307132	0.00494886	5.431e-10	-0.0402886	0.0308329	0.191322	0.38208	0.382219	FALSE	FALSE	FALSE	2	22549441	602604	ebi-a-GCST90000514	|| id:ebi-a-GCST90000514	TRUE	TRUE	TRUE
Gastroesophageal reflux disease	Bladder(UK Biobank)	rs4382592	G	T	G	T	-0.0302679	0.00525091	8.19917e-09	-0.0378039	0.0327358	0.248165	0.699524	0.699819	FALSE	FALSE	FALSE	9	134870755	602604	ebi-a-GCST90000514	|| id:ebi-a-GCST90000514	TRUE	TRUE	TRUE
Gastroesophageal reflux disease	Bladder(UK Biobank)	rs4461735	G	A	G	A	-0.0346245	0.00564815	8.77526e-10	-0.00549816	0.0350185	0.875239	0.237974	0.239125	FALSE	FALSE	FALSE	6	16946758	602604	ebi-a-GCST90000514	|| id:ebi-a-GCST90000514	TRUE	TRUE	TRUE
Gastroesophageal reflux disease	Bladder(UK Biobank)	rs464509	G	A	G	A	0.0363429	0.00742768	9.93574e-07	-0.00462176	0.0465348	0.920885	0.120042	0.118691	FALSE	FALSE	FALSE	21	27588835	602604	ebi-a-GCST90000514	|| id:ebi-a-GCST90000514	TRUE	TRUE	TRUE
Gastroesophageal reflux disease	Bladder(UK Biobank)	rs4671358	A	T	A	T	0.023223	0.00490302	2.17475e-06	-0.0537096	0.0305982	0.0792047	0.593159	0.593623	FALSE	TRUE	FALSE	2	60164634	602604	ebi-a-GCST90000514	|| id:ebi-a-GCST90000514	TRUE	TRUE	TRUE
Gastroesophageal reflux disease	Bladder(UK Biobank)	rs4681852	T	A	T	A	0.0330532	0.00660821	5.67858e-07	-0.0410117	0.0412401	0.319998	0.156652	0.156751	FALSE	TRUE	FALSE	3	58409173	602604	ebi-a-GCST90000514	|| id:ebi-a-GCST90000514	TRUE	TRUE	TRUE
Gastroesophageal reflux disease	Bladder(UK Biobank)	rs4713692	T	C	T	C	-0.0276128	0.00498634	3.06507e-08	-0.0175436	0.0310129	0.571605	0.367808	0.365723	FALSE	FALSE	FALSE	6	33807638	602604	ebi-a-GCST90000514	|| id:ebi-a-GCST90000514	TRUE	TRUE	TRUE
Gastroesophageal reflux disease	Bladder(UK Biobank)	rs4714290	C	T	C	T	-0.0260909	0.00533229	9.93116e-07	-0.0711237	0.0332143	0.032245	0.285694	0.28514	FALSE	FALSE	FALSE	6	40003502	602604	ebi-a-GCST90000514	|| id:ebi-a-GCST90000514	TRUE	TRUE	TRUE
Gastroesophageal reflux disease	Bladder(UK Biobank)	rs4755720	T	C	T	C	-0.0236158	0.0049331	1.69114e-06	0.0425411	0.0308416	0.16779	0.607199	0.608339	FALSE	FALSE	FALSE	11	43628749	602604	ebi-a-GCST90000514	|| id:ebi-a-GCST90000514	TRUE	TRUE	TRUE
Gastroesophageal reflux disease	Bladder(UK Biobank)	rs4837952	A	G	A	G	-0.0222292	0.00481986	3.98814e-06	-0.00552151	0.0299631	0.853796	0.465781	0.465337	FALSE	FALSE	FALSE	9	119619937	602604	ebi-a-GCST90000514	|| id:ebi-a-GCST90000514	TRUE	TRUE	TRUE
Gastroesophageal reflux disease	Bladder(UK Biobank)	rs4851239	T	C	T	C	-0.0328536	0.00495136	3.23892e-11	-0.00648619	0.0308125	0.833273	0.379581	0.378785	FALSE	FALSE	FALSE	2	100489966	602604	ebi-a-GCST90000514	|| id:ebi-a-GCST90000514	TRUE	TRUE	TRUE
Gastroesophageal reflux disease	Bladder(UK Biobank)	rs4890357	T	C	T	C	-0.0306964	0.0061648	6.38175e-07	0.0172036	0.0382595	0.652958	0.187223	0.187061	FALSE	FALSE	FALSE	18	39304176	602604	ebi-a-GCST90000514	|| id:ebi-a-GCST90000514	TRUE	TRUE	TRUE
Gastroesophageal reflux disease	Bladder(UK Biobank)	rs4999609	G	A	G	A	-0.0237086	0.00491045	1.37775e-06	0.00823419	0.0308076	0.789255	0.588587	0.588532	FALSE	FALSE	FALSE	17	78917730	602604	ebi-a-GCST90000514	|| id:ebi-a-GCST90000514	TRUE	TRUE	TRUE
Gastroesophageal reflux disease	Bladder(UK Biobank)	rs511048	G	A	G	A	0.0302761	0.00640415	2.27222e-06	-0.0427321	0.0401242	0.286877	0.170572	0.169731	FALSE	FALSE	FALSE	16	63056804	602604	ebi-a-GCST90000514	|| id:ebi-a-GCST90000514	TRUE	TRUE	TRUE
Gastroesophageal reflux disease	Bladder(UK Biobank)	rs524874	G	A	G	A	-0.0254339	0.00481996	1.31474e-07	-0.0178074	0.0300076	0.552894	0.520058	0.520938	FALSE	FALSE	FALSE	11	88712383	602604	ebi-a-GCST90000514	|| id:ebi-a-GCST90000514	TRUE	TRUE	TRUE
Gastroesophageal reflux disease	Bladder(UK Biobank)	rs538740	C	T	C	T	0.0280672	0.00583413	1.50283e-06	-0.0349104	0.0366059	0.340245	0.217937	0.216235	FALSE	FALSE	FALSE	3	118157095	602604	ebi-a-GCST90000514	|| id:ebi-a-GCST90000514	TRUE	TRUE	TRUE
Gastroesophageal reflux disease	Bladder(UK Biobank)	rs569356	G	A	G	A	-0.037919	0.00690971	4.07005e-08	-0.0476786	0.0432984	0.270826	0.140835	0.139461	FALSE	FALSE	FALSE	1	29136686	602604	ebi-a-GCST90000514	|| id:ebi-a-GCST90000514	TRUE	TRUE	TRUE
Gastroesophageal reflux disease	Bladder(UK Biobank)	rs6011155	C	T	C	T	-0.0236132	0.00498384	2.15884e-06	-0.0337306	0.0309549	0.275859	0.373507	0.373561	FALSE	FALSE	FALSE	20	62450664	602604	ebi-a-GCST90000514	|| id:ebi-a-GCST90000514	TRUE	TRUE	TRUE
Gastroesophageal reflux disease	Bladder(UK Biobank)	rs6030819	T	A	T	A	-0.032105	0.00611893	1.54736e-07	0.015477	0.0385221	0.687855	0.805939	0.808707	FALSE	TRUE	FALSE	20	42016041	602604	ebi-a-GCST90000514	|| id:ebi-a-GCST90000514	TRUE	TRUE	TRUE
Gastroesophageal reflux disease	Bladder(UK Biobank)	rs603165	T	C	T	C	0.0230699	0.0048133	1.64343e-06	-0.0159556	0.02994	0.59409	0.474138	0.474052	FALSE	FALSE	FALSE	15	37675583	602604	ebi-a-GCST90000514	|| id:ebi-a-GCST90000514	TRUE	TRUE	TRUE
Gastroesophageal reflux disease	Bladder(UK Biobank)	rs613872	T	G	T	G	0.0322185	0.00634731	3.85594e-07	-0.0357716	0.0395798	0.366109	0.825775	0.826198	FALSE	FALSE	FALSE	18	53210302	602604	ebi-a-GCST90000514	|| id:ebi-a-GCST90000514	TRUE	TRUE	TRUE
Gastroesophageal reflux disease	Bladder(UK Biobank)	rs631143	A	G	A	G	0.0235824	0.00510014	3.76643e-06	-0.0251139	0.0317417	0.428831	0.664985	0.664267	FALSE	FALSE	FALSE	1	241799538	602604	ebi-a-GCST90000514	|| id:ebi-a-GCST90000514	TRUE	TRUE	TRUE
Gastroesophageal reflux disease	Bladder(UK Biobank)	rs6441814	A	G	A	G	-0.0284239	0.00482577	3.86145e-09	0.0261	0.0302134	0.387668	0.470632	0.470258	FALSE	FALSE	FALSE	3	44049114	602604	ebi-a-GCST90000514	|| id:ebi-a-GCST90000514	TRUE	TRUE	TRUE
Gastroesophageal reflux disease	Bladder(UK Biobank)	rs6486935	A	T	A	T	0.0294074	0.00555202	1.17918e-07	0.0112975	0.0345957	0.744002	0.747659	0.748342	FALSE	TRUE	FALSE	12	19209501	602604	ebi-a-GCST90000514	|| id:ebi-a-GCST90000514	TRUE	TRUE	TRUE
Gastroesophageal reflux disease	Bladder(UK Biobank)	rs6510697	G	A	G	A	-0.0269977	0.00515064	1.59173e-07	-0.0336928	0.0320551	0.293217	0.32823	0.327744	FALSE	FALSE	FALSE	19	2691314	602604	ebi-a-GCST90000514	|| id:ebi-a-GCST90000514	TRUE	TRUE	TRUE
Gastroesophageal reflux disease	Bladder(UK Biobank)	rs6569382	T	C	T	C	0.0267702	0.00542207	7.92264e-07	-0.0287211	0.0338145	0.395675	0.731887	0.73201	FALSE	FALSE	FALSE	6	98709685	602604	ebi-a-GCST90000514	|| id:ebi-a-GCST90000514	TRUE	TRUE	TRUE
Gastroesophageal reflux disease	Bladder(UK Biobank)	rs6711584	A	G	A	G	0.0322545	0.00483974	2.65583e-11	-0.000957652	0.0304131	0.97488	0.452019	0.451275	FALSE	FALSE	FALSE	2	104421692	602604	ebi-a-GCST90000514	|| id:ebi-a-GCST90000514	TRUE	TRUE	TRUE
Gastroesophageal reflux disease	Bladder(UK Biobank)	rs6722661	A	G	A	G	-0.0322543	0.00500354	1.14623e-10	0.024368	0.0312582	0.435643	0.364669	0.36249	FALSE	FALSE	FALSE	2	100806588	602604	ebi-a-GCST90000514	|| id:ebi-a-GCST90000514	TRUE	TRUE	TRUE
Gastroesophageal reflux disease	Bladder(UK Biobank)	rs6744653	G	A	G	A	0.0326907	0.00638997	3.12184e-07	-0.0100277	0.0397289	0.800729	0.829308	0.829212	FALSE	FALSE	FALSE	2	628524	602604	ebi-a-GCST90000514	|| id:ebi-a-GCST90000514	TRUE	TRUE	TRUE
Gastroesophageal reflux disease	Bladder(UK Biobank)	rs6771469	C	T	C	T	-0.0260731	0.00490849	1.08523e-07	0.00953898	0.0305836	0.755118	0.403215	0.402438	FALSE	FALSE	FALSE	3	65173884	602604	ebi-a-GCST90000514	|| id:ebi-a-GCST90000514	TRUE	TRUE	TRUE
Gastroesophageal reflux disease	Bladder(UK Biobank)	rs6780459	T	A	T	A	0.0305507	0.0055211	3.13993e-08	0.0292073	0.0344534	0.396587	0.746622	0.74719	FALSE	TRUE	FALSE	3	104624105	602604	ebi-a-GCST90000514	|| id:ebi-a-GCST90000514	TRUE	TRUE	TRUE
Gastroesophageal reflux disease	Bladder(UK Biobank)	rs6881636	A	G	A	G	-0.0239793	0.0048144	6.33417e-07	-0.0528149	0.0299545	0.077871	0.47321	0.473255	FALSE	FALSE	FALSE	5	106542461	602604	ebi-a-GCST90000514	|| id:ebi-a-GCST90000514	TRUE	TRUE	TRUE
Gastroesophageal reflux disease	Bladder(UK Biobank)	rs6902631	G	A	G	A	-0.0249064	0.00500128	6.35829e-07	-0.0429659	0.0310697	0.166699	0.36556	0.365053	FALSE	FALSE	FALSE	6	165293940	602604	ebi-a-GCST90000514	|| id:ebi-a-GCST90000514	TRUE	TRUE	TRUE
Gastroesophageal reflux disease	Bladder(UK Biobank)	rs6937950	A	G	A	G	-0.0286402	0.00613726	3.06225e-06	0.0119922	0.0383235	0.754341	0.190154	0.188514	FALSE	FALSE	FALSE	6	97399927	602604	ebi-a-GCST90000514	|| id:ebi-a-GCST90000514	TRUE	TRUE	TRUE
Gastroesophageal reflux disease	Bladder(UK Biobank)	rs6941837	C	T	C	T	0.0228633	0.00481286	2.0295e-06	0.00918646	0.0299663	0.759178	0.508474	0.510022	FALSE	FALSE	FALSE	6	43101670	602604	ebi-a-GCST90000514	|| id:ebi-a-GCST90000514	TRUE	TRUE	TRUE
Gastroesophageal reflux disease	Bladder(UK Biobank)	rs6971417	T	G	T	G	-0.0281439	0.00604394	3.21544e-06	-0.0308615	0.0376489	0.412376	0.802653	0.802523	FALSE	FALSE	FALSE	7	133166169	602604	ebi-a-GCST90000514	|| id:ebi-a-GCST90000514	TRUE	TRUE	TRUE
Gastroesophageal reflux disease	Bladder(UK Biobank)	rs7032155	A	C	A	C	0.02775	0.00491358	1.62686e-08	0.0167272	0.0308021	0.587093	0.59185	0.593311	FALSE	FALSE	FALSE	9	122672771	602604	ebi-a-GCST90000514	|| id:ebi-a-GCST90000514	TRUE	TRUE	TRUE
Gastroesophageal reflux disease	Bladder(UK Biobank)	rs7038072	C	T	C	T	-0.0225676	0.00493476	4.80352e-06	-0.0249379	0.0307446	0.41729	0.612753	0.613288	FALSE	FALSE	FALSE	9	25326440	602604	ebi-a-GCST90000514	|| id:ebi-a-GCST90000514	TRUE	TRUE	TRUE
Gastroesophageal reflux disease	Bladder(UK Biobank)	rs7044402	G	A	G	A	-0.0336609	0.00648346	2.08252e-07	0.0331397	0.040703	0.415539	0.833104	0.835491	FALSE	FALSE	FALSE	9	14157468	602604	ebi-a-GCST90000514	|| id:ebi-a-GCST90000514	TRUE	TRUE	TRUE
Gastroesophageal reflux disease	Bladder(UK Biobank)	rs7094372	A	G	A	G	0.0232109	0.00486917	1.87073e-06	-0.0138369	0.0304326	0.649344	0.564442	0.565113	FALSE	FALSE	FALSE	10	134091509	602604	ebi-a-GCST90000514	|| id:ebi-a-GCST90000514	TRUE	TRUE	TRUE
Gastroesophageal reflux disease	Bladder(UK Biobank)	rs7104724	A	T	A	T	0.0416348	0.00751408	3.00912e-08	-0.0274956	0.0473667	0.561588	0.116739	0.114036	FALSE	TRUE	FALSE	11	112837559	602604	ebi-a-GCST90000514	|| id:ebi-a-GCST90000514	TRUE	TRUE	TRUE
Gastroesophageal reflux disease	Bladder(UK Biobank)	rs7125588	G	A	G	A	-0.0250238	0.00485053	2.48302e-07	-0.00872354	0.030374	0.773956	0.443278	0.442106	FALSE	FALSE	FALSE	11	113436072	602604	ebi-a-GCST90000514	|| id:ebi-a-GCST90000514	TRUE	TRUE	TRUE
Gastroesophageal reflux disease	Bladder(UK Biobank)	rs718348	T	A	T	A	0.027393	0.0053233	2.66293e-07	0.0374771	0.0332102	0.259117	0.289041	0.288106	FALSE	TRUE	FALSE	8	68256888	602604	ebi-a-GCST90000514	|| id:ebi-a-GCST90000514	TRUE	TRUE	TRUE
Gastroesophageal reflux disease	Bladder(UK Biobank)	rs7186573	C	T	C	T	0.0238271	0.00494496	1.44674e-06	0.0461231	0.0308185	0.134497	0.383053	0.381311	FALSE	FALSE	FALSE	16	28587389	602604	ebi-a-GCST90000514	|| id:ebi-a-GCST90000514	TRUE	TRUE	TRUE
Gastroesophageal reflux disease	Bladder(UK Biobank)	rs7190158	A	G	A	G	0.0256837	0.00505165	3.69131e-07	-0.0185782	0.0316861	0.557659	0.350016	0.347768	FALSE	FALSE	FALSE	16	77150912	602604	ebi-a-GCST90000514	|| id:ebi-a-GCST90000514	TRUE	TRUE	TRUE
Gastroesophageal reflux disease	Bladder(UK Biobank)	rs7206608	G	C	G	C	0.0291541	0.005145	1.45761e-08	-0.00483488	0.0321449	0.880442	0.322927	0.321879	FALSE	TRUE	FALSE	16	82872628	602604	ebi-a-GCST90000514	|| id:ebi-a-GCST90000514	TRUE	TRUE	TRUE
Gastroesophageal reflux disease	Bladder(UK Biobank)	rs7228782	A	T	A	T	0.0287082	0.00625033	4.36777e-06	0.00909794	0.0388067	0.814642	0.180773	0.181345	FALSE	TRUE	FALSE	18	42877832	602604	ebi-a-GCST90000514	|| id:ebi-a-GCST90000514	TRUE	TRUE	TRUE
Gastroesophageal reflux disease	Bladder(UK Biobank)	rs7241572	A	G	A	G	0.0365511	0.00597464	9.49336e-10	0.0245284	0.0378962	0.517469	0.209101	0.202639	FALSE	FALSE	FALSE	18	77580712	602604	ebi-a-GCST90000514	|| id:ebi-a-GCST90000514	TRUE	TRUE	TRUE
Gastroesophageal reflux disease	Bladder(UK Biobank)	rs7324952	T	C	T	C	-0.0373824	0.00755791	7.57059e-07	-0.0536416	0.0474372	0.258142	0.116177	0.113706	FALSE	FALSE	FALSE	13	91990799	602604	ebi-a-GCST90000514	|| id:ebi-a-GCST90000514	TRUE	TRUE	TRUE
Gastroesophageal reflux disease	Bladder(UK Biobank)	rs7332653	A	C	A	C	-0.0236309	0.00513323	4.15422e-06	0.0497468	0.0318431	0.11823	0.326252	0.32752	FALSE	FALSE	FALSE	13	97517119	602604	ebi-a-GCST90000514	|| id:ebi-a-GCST90000514	TRUE	TRUE	TRUE
Gastroesophageal reflux disease	Bladder(UK Biobank)	rs741959	G	A	G	A	-0.0245348	0.00487982	4.96112e-07	0.00215971	0.0303415	0.943254	0.581102	0.582328	FALSE	FALSE	FALSE	1	47676233	602604	ebi-a-GCST90000514	|| id:ebi-a-GCST90000514	TRUE	TRUE	TRUE
Gastroesophageal reflux disease	Bladder(UK Biobank)	rs7426688	T	C	T	C	-0.0262113	0.00564004	3.36217e-06	-0.0586327	0.0351391	0.0951985	0.239812	0.238649	FALSE	FALSE	FALSE	3	77240830	602604	ebi-a-GCST90000514	|| id:ebi-a-GCST90000514	TRUE	TRUE	TRUE
Gastroesophageal reflux disease	Bladder(UK Biobank)	rs748832	G	A	G	A	0.0234056	0.0049979	2.82579e-06	0.0599426	0.0310497	0.0535401	0.364117	0.364696	FALSE	FALSE	FALSE	3	16851202	602604	ebi-a-GCST90000514	|| id:ebi-a-GCST90000514	TRUE	TRUE	TRUE
Gastroesophageal reflux disease	Bladder(UK Biobank)	rs7527682	G	A	G	A	-0.026684	0.00482174	3.12831e-08	-0.0235021	0.0299949	0.433313	0.53725	0.536712	FALSE	FALSE	FALSE	1	189172684	602604	ebi-a-GCST90000514	|| id:ebi-a-GCST90000514	TRUE	TRUE	TRUE
Gastroesophageal reflux disease	Bladder(UK Biobank)	rs7541875	G	A	G	A	0.0273972	0.00484976	1.61213e-08	-0.0446669	0.0302769	0.140138	0.426069	0.425017	FALSE	FALSE	FALSE	1	190957589	602604	ebi-a-GCST90000514	|| id:ebi-a-GCST90000514	TRUE	TRUE	TRUE
Gastroesophageal reflux disease	Bladder(UK Biobank)	rs7581524	T	C	T	C	0.0263899	0.00538921	9.7407e-07	-0.00233173	0.0336297	0.944723	0.276081	0.274615	FALSE	FALSE	FALSE	2	113234316	602604	ebi-a-GCST90000514	|| id:ebi-a-GCST90000514	TRUE	TRUE	TRUE
Gastroesophageal reflux disease	Bladder(UK Biobank)	rs7590059	A	G	A	G	0.0230739	0.00504701	4.83582e-06	-0.00830431	0.0314237	0.791572	0.346736	0.34652	FALSE	FALSE	FALSE	2	105430409	602604	ebi-a-GCST90000514	|| id:ebi-a-GCST90000514	TRUE	TRUE	TRUE
Gastroesophageal reflux disease	Bladder(UK Biobank)	rs7600261	T	C	T	C	0.0338034	0.00522051	9.47327e-11	0.0558627	0.0325351	0.0859793	0.306391	0.305608	FALSE	FALSE	FALSE	2	212622818	602604	ebi-a-GCST90000514	|| id:ebi-a-GCST90000514	TRUE	TRUE	TRUE
Gastroesophageal reflux disease	Bladder(UK Biobank)	rs7612999	A	G	A	G	0.0305231	0.00559546	4.89824e-08	-0.00550303	0.0348347	0.874476	0.245338	0.243839	FALSE	FALSE	FALSE	3	35678337	602604	ebi-a-GCST90000514	|| id:ebi-a-GCST90000514	TRUE	TRUE	TRUE
Gastroesophageal reflux disease	Bladder(UK Biobank)	rs7616110	T	C	T	C	0.0298274	0.00630939	2.27337e-06	-0.0328408	0.0392492	0.402747	0.176765	0.176314	FALSE	FALSE	FALSE	3	26735083	602604	ebi-a-GCST90000514	|| id:ebi-a-GCST90000514	TRUE	TRUE	TRUE
Gastroesophageal reflux disease	Bladder(UK Biobank)	rs761777	G	A	G	A	0.0345341	0.00554469	4.71455e-10	0.00824725	0.0343353	0.810177	0.254034	0.254405	FALSE	FALSE	FALSE	10	134938075	602604	ebi-a-GCST90000514	|| id:ebi-a-GCST90000514	TRUE	TRUE	TRUE
Gastroesophageal reflux disease	Bladder(UK Biobank)	rs7633157	G	A	G	A	-0.0258958	0.00517533	5.62393e-07	0.00935863	0.0323359	0.77226	0.315114	0.31431	FALSE	FALSE	FALSE	3	117529266	602604	ebi-a-GCST90000514	|| id:ebi-a-GCST90000514	TRUE	TRUE	TRUE
Gastroesophageal reflux disease	Bladder(UK Biobank)	rs7639752	A	G	A	G	0.0235086	0.00481379	1.04169e-06	0.0141719	0.0300955	0.637714	0.49475	0.494234	FALSE	FALSE	FALSE	3	195973244	602604	ebi-a-GCST90000514	|| id:ebi-a-GCST90000514	TRUE	TRUE	TRUE
Gastroesophageal reflux disease	Bladder(UK Biobank)	rs7653315	A	G	A	G	0.0226713	0.00492965	4.24571e-06	-0.0459644	0.0307131	0.134505	0.392585	0.392129	FALSE	FALSE	FALSE	3	131964467	602604	ebi-a-GCST90000514	|| id:ebi-a-GCST90000514	TRUE	TRUE	TRUE
Gastroesophageal reflux disease	Bladder(UK Biobank)	rs7675588	A	C	A	C	-0.0335228	0.00595438	1.80264e-08	-0.0104697	0.0371882	0.778302	0.794635	0.795007	FALSE	FALSE	FALSE	4	80734978	602604	ebi-a-GCST90000514	|| id:ebi-a-GCST90000514	TRUE	TRUE	TRUE
Gastroesophageal reflux disease	Bladder(UK Biobank)	rs7680820	G	A	G	A	0.0257971	0.00546378	2.34142e-06	0.0569646	0.0345434	0.0991323	0.268699	0.266139	FALSE	FALSE	FALSE	4	67082181	602604	ebi-a-GCST90000514	|| id:ebi-a-GCST90000514	TRUE	TRUE	TRUE
Gastroesophageal reflux disease	Bladder(UK Biobank)	rs7685686	G	A	G	A	-0.0279222	0.00489191	1.14427e-08	-0.0160831	0.0303622	0.596314	0.422353	0.422198	FALSE	FALSE	FALSE	4	3207142	602604	ebi-a-GCST90000514	|| id:ebi-a-GCST90000514	TRUE	TRUE	TRUE
Gastroesophageal reflux disease	Bladder(UK Biobank)	rs773109	A	G	A	G	-0.0380572	0.00510213	8.71365e-14	0.00569721	0.0317489	0.857588	0.335269	0.334671	FALSE	FALSE	FALSE	12	56374695	602604	ebi-a-GCST90000514	|| id:ebi-a-GCST90000514	TRUE	TRUE	TRUE
Gastroesophageal reflux disease	Bladder(UK Biobank)	rs7740684	G	A	G	A	0.0228004	0.00491797	3.54985e-06	0.0111175	0.0306052	0.716413	0.398026	0.398558	FALSE	FALSE	FALSE	6	142973335	602604	ebi-a-GCST90000514	|| id:ebi-a-GCST90000514	TRUE	TRUE	TRUE
Gastroesophageal reflux disease	Bladder(UK Biobank)	rs7758630	A	T	A	T	-0.0227578	0.00490585	3.50235e-06	0.0024118	0.0305973	0.937173	0.407278	0.406633	FALSE	TRUE	FALSE	6	101387304	602604	ebi-a-GCST90000514	|| id:ebi-a-GCST90000514	TRUE	TRUE	TRUE
Gastroesophageal reflux disease	Bladder(UK Biobank)	rs7813372	G	T	G	T	0.0248242	0.00541422	4.53994e-06	0.00818003	0.0340032	0.809891	0.727771	0.72935	FALSE	FALSE	FALSE	8	112741133	602604	ebi-a-GCST90000514	|| id:ebi-a-GCST90000514	TRUE	TRUE	TRUE
Gastroesophageal reflux disease	Bladder(UK Biobank)	rs7837430	T	C	T	C	0.026062	0.00543258	1.60779e-06	-0.0479066	0.0337724	0.156041	0.266952	0.268339	FALSE	FALSE	FALSE	8	130061829	602604	ebi-a-GCST90000514	|| id:ebi-a-GCST90000514	TRUE	TRUE	TRUE
Gastroesophageal reflux disease	Bladder(UK Biobank)	rs7854693	C	T	C	T	0.0264878	0.00518857	3.30742e-07	-0.00759821	0.0321899	0.813399	0.311547	0.313738	FALSE	FALSE	FALSE	9	103083594	602604	ebi-a-GCST90000514	|| id:ebi-a-GCST90000514	TRUE	TRUE	TRUE
Gastroesophageal reflux disease	Bladder(UK Biobank)	rs7942368	T	C	T	C	-0.0339683	0.00591917	9.54135e-09	-0.0827553	0.0374924	0.0272961	0.214659	0.210679	FALSE	FALSE	FALSE	11	76465362	602604	ebi-a-GCST90000514	|| id:ebi-a-GCST90000514	TRUE	TRUE	TRUE
Gastroesophageal reflux disease	Bladder(UK Biobank)	rs8034783	T	C	T	C	0.0390428	0.00800036	1.06016e-06	0.00751899	0.0499815	0.880421	0.101076	0.0998961	FALSE	FALSE	FALSE	15	47763726	602604	ebi-a-GCST90000514	|| id:ebi-a-GCST90000514	TRUE	TRUE	TRUE
Gastroesophageal reflux disease	Bladder(UK Biobank)	rs8078510	A	G	A	G	-0.0292824	0.00543187	7.01245e-08	-0.00392573	0.0341706	0.908535	0.272538	0.27035	FALSE	FALSE	FALSE	17	47045862	602604	ebi-a-GCST90000514	|| id:ebi-a-GCST90000514	TRUE	TRUE	TRUE
Gastroesophageal reflux disease	Bladder(UK Biobank)	rs8096225	C	A	C	A	0.0272103	0.00521875	1.84859e-07	0.0125745	0.0325331	0.699115	0.692914	0.69401	FALSE	FALSE	FALSE	18	36921851	602604	ebi-a-GCST90000514	|| id:ebi-a-GCST90000514	TRUE	TRUE	TRUE
Gastroesophageal reflux disease	Bladder(UK Biobank)	rs844596	A	G	A	G	-0.0246056	0.00515845	1.84264e-06	-0.0489047	0.0322262	0.129129	0.681009	0.681683	FALSE	FALSE	FALSE	6	147967368	602604	ebi-a-GCST90000514	|| id:ebi-a-GCST90000514	TRUE	TRUE	TRUE
Gastroesophageal reflux disease	Bladder(UK Biobank)	rs861575	C	T	C	T	0.0276168	0.00489031	1.63046e-08	0.0321652	0.0307314	0.295258	0.424146	0.421658	FALSE	FALSE	FALSE	1	184725099	602604	ebi-a-GCST90000514	|| id:ebi-a-GCST90000514	TRUE	TRUE	TRUE
Gastroesophageal reflux disease	Bladder(UK Biobank)	rs903678	A	G	A	G	0.0277378	0.00508463	4.89091e-08	0.02654	0.0315842	0.400743	0.339412	0.338334	FALSE	FALSE	FALSE	1	201809918	602604	ebi-a-GCST90000514	|| id:ebi-a-GCST90000514	TRUE	TRUE	TRUE
Gastroesophageal reflux disease	Bladder(UK Biobank)	rs903959	A	T	A	T	0.0291631	0.00491608	2.9893e-09	0.0133639	0.0305946	0.662251	0.399262	0.398093	FALSE	TRUE	FALSE	8	142630782	602604	ebi-a-GCST90000514	|| id:ebi-a-GCST90000514	TRUE	TRUE	TRUE
Gastroesophageal reflux disease	Bladder(UK Biobank)	rs9177	G	A	G	A	0.0247618	0.00486713	3.6271e-07	0.0246657	0.0305916	0.420075	0.489899	0.48876	FALSE	FALSE	FALSE	7	1787236	602604	ebi-a-GCST90000514	|| id:ebi-a-GCST90000514	TRUE	TRUE	TRUE
Gastroesophageal reflux disease	Bladder(UK Biobank)	rs919593	C	G	C	G	-0.0248733	0.00540109	4.11993e-06	-0.018288	0.0337601	0.588023	0.273344	0.271703	FALSE	TRUE	FALSE	15	86926129	602604	ebi-a-GCST90000514	|| id:ebi-a-GCST90000514	TRUE	TRUE	TRUE
Gastroesophageal reflux disease	Bladder(UK Biobank)	rs9345737	G	A	G	A	-0.0252666	0.00484427	1.8305e-07	0.019393	0.0302189	0.521035	0.43945	0.438287	FALSE	FALSE	FALSE	6	66676938	602604	ebi-a-GCST90000514	|| id:ebi-a-GCST90000514	TRUE	TRUE	TRUE
Gastroesophageal reflux disease	Bladder(UK Biobank)	rs9358901	T	G	T	G	-0.032661	0.00521159	3.68078e-10	-0.00441914	0.0323352	0.891294	0.693255	0.692542	FALSE	FALSE	FALSE	6	26024436	602604	ebi-a-GCST90000514	|| id:ebi-a-GCST90000514	TRUE	TRUE	TRUE
Gastroesophageal reflux disease	Bladder(UK Biobank)	rs9372625	A	G	A	G	-0.037727	0.0049537	2.61818e-14	-0.00311546	0.0310275	0.920019	0.383042	0.381482	FALSE	FALSE	FALSE	6	98344031	602604	ebi-a-GCST90000514	|| id:ebi-a-GCST90000514	TRUE	TRUE	TRUE
Gastroesophageal reflux disease	Bladder(UK Biobank)	rs9373363	G	A	G	A	-0.0326836	0.00555966	4.13457e-09	0.00876592	0.0349759	0.802102	0.253631	0.249729	FALSE	FALSE	FALSE	6	143150043	602604	ebi-a-GCST90000514	|| id:ebi-a-GCST90000514	TRUE	TRUE	TRUE
Gastroesophageal reflux disease	Bladder(UK Biobank)	rs9377684	G	A	G	A	-0.0281798	0.00603197	2.98648e-06	-0.0180411	0.0376687	0.63198	0.198124	0.196691	FALSE	FALSE	FALSE	6	105445364	602604	ebi-a-GCST90000514	|| id:ebi-a-GCST90000514	TRUE	TRUE	TRUE
Gastroesophageal reflux disease	Bladder(UK Biobank)	rs942065	A	G	A	G	0.0307384	0.00500925	8.44559e-10	-0.0475566	0.031301	0.128679	0.634045	0.634604	FALSE	FALSE	FALSE	14	94032065	602604	ebi-a-GCST90000514	|| id:ebi-a-GCST90000514	TRUE	TRUE	TRUE
Gastroesophageal reflux disease	Bladder(UK Biobank)	rs947791	A	G	A	G	0.0294264	0.00583296	4.53879e-07	-0.0127454	0.0363504	0.725869	0.218283	0.21788	FALSE	FALSE	FALSE	11	65302893	602604	ebi-a-GCST90000514	|| id:ebi-a-GCST90000514	TRUE	TRUE	TRUE
Gastroesophageal reflux disease	Bladder(UK Biobank)	rs9517313	C	G	C	G	0.0331144	0.00494054	2.04786e-11	0.0187889	0.0307735	0.541494	0.383217	0.382184	FALSE	TRUE	FALSE	13	99105892	602604	ebi-a-GCST90000514	|| id:ebi-a-GCST90000514	TRUE	TRUE	TRUE
Gastroesophageal reflux disease	Bladder(UK Biobank)	rs9521258	G	A	G	A	-0.0535484	0.010999	1.12448e-06	-0.0473719	0.0696463	0.496392	0.051017	0.0491548	FALSE	FALSE	FALSE	13	109899395	602604	ebi-a-GCST90000514	|| id:ebi-a-GCST90000514	TRUE	TRUE	TRUE
Gastroesophageal reflux disease	Bladder(UK Biobank)	rs9540720	G	A	G	A	0.0266991	0.00481874	3.0128e-08	0.0246989	0.0299471	0.409513	0.47886	0.479477	FALSE	FALSE	FALSE	13	66922705	602604	ebi-a-GCST90000514	|| id:ebi-a-GCST90000514	TRUE	TRUE	TRUE
Gastroesophageal reflux disease	Bladder(UK Biobank)	rs9542729	G	C	G	C	-0.0363194	0.00599914	1.41205e-09	0.000467364	0.0375932	0.990081	0.20244	0.200905	FALSE	TRUE	FALSE	13	31833578	602604	ebi-a-GCST90000514	|| id:ebi-a-GCST90000514	TRUE	TRUE	TRUE
Gastroesophageal reflux disease	Bladder(UK Biobank)	rs9615905	T	C	T	C	0.0275657	0.0048378	1.21233e-08	0.0649021	0.0301082	0.0311128	0.458193	0.457179	FALSE	FALSE	FALSE	22	48875699	602604	ebi-a-GCST90000514	|| id:ebi-a-GCST90000514	TRUE	TRUE	TRUE
Gastroesophageal reflux disease	Bladder(UK Biobank)	rs9636202	A	G	A	G	-0.035044	0.00547191	1.51022e-10	-0.060652	0.0341017	0.0753111	0.26663	0.264959	FALSE	FALSE	FALSE	19	18449238	602604	ebi-a-GCST90000514	|| id:ebi-a-GCST90000514	TRUE	TRUE	TRUE
Gastroesophageal reflux disease	Bladder(UK Biobank)	rs9940128	A	G	A	G	0.0332513	0.00486305	8.05749e-12	0.00529446	0.0302548	0.861083	0.421755	0.422982	FALSE	FALSE	FALSE	16	53800754	602604	ebi-a-GCST90000514	|| id:ebi-a-GCST90000514	TRUE	TRUE	TRUE
Gastroesophageal reflux disease	Bladder(UK Biobank)	rs9965170	A	G	A	G	-0.0224653	0.00486167	3.82059e-06	0.0124103	0.0303108	0.68222	0.423186	0.423716	FALSE	FALSE	FALSE	18	44788274	602604	ebi-a-GCST90000514	|| id:ebi-a-GCST90000514	TRUE	TRUE	TRUE
Gastroesophageal reflux disease	Brain cancer(FinnGen)	rs10010963	T	C	T	C	-0.0269803	0.00494665	4.91779e-08	0.0681513	0.0540373	0.207241	0.616433	0.666564	FALSE	FALSE	FALSE	4	159839313	602604	ebi-a-GCST90000514	|| id:ebi-a-GCST90000514	TRUE	TRUE	TRUE
Gastroesophageal reflux disease	Brain cancer(FinnGen)	rs10071982	G	A	G	A	0.0260992	0.00490075	1.00647e-07	0.0814065	0.0532996	0.126677	0.577875	0.641488	FALSE	FALSE	FALSE	5	62703251	602604	ebi-a-GCST90000514	|| id:ebi-a-GCST90000514	TRUE	TRUE	TRUE
Gastroesophageal reflux disease	Brain cancer(FinnGen)	rs1011407	G	A	G	A	-0.0420618	0.00735917	1.09343e-08	0.0877042	0.0930437	0.345879	0.121628	0.0820297	FALSE	FALSE	FALSE	2	60665768	602604	ebi-a-GCST90000514	|| id:ebi-a-GCST90000514	TRUE	TRUE	TRUE
Gastroesophageal reflux disease	Brain cancer(FinnGen)	rs10133111	A	G	A	G	0.0417875	0.00650789	1.35338e-10	0.0356146	0.0615774	0.563014	0.162996	0.22036	FALSE	FALSE	FALSE	14	103377321	602604	ebi-a-GCST90000514	|| id:ebi-a-GCST90000514	TRUE	TRUE	TRUE
Gastroesophageal reflux disease	Brain cancer(FinnGen)	rs10156445	G	A	G	A	0.0248501	0.00498902	6.32689e-07	-0.0514053	0.0600701	0.392134	0.630443	0.765604	FALSE	FALSE	FALSE	9	128617244	602604	ebi-a-GCST90000514	|| id:ebi-a-GCST90000514	TRUE	TRUE	TRUE
Gastroesophageal reflux disease	Brain cancer(FinnGen)	rs10172113	C	T	C	T	-0.0260117	0.00527769	8.28114e-07	-0.0759082	0.0534996	0.155941	0.706491	0.645301	FALSE	FALSE	FALSE	2	226618383	602604	ebi-a-GCST90000514	|| id:ebi-a-GCST90000514	TRUE	TRUE	TRUE
Gastroesophageal reflux disease	Brain cancer(FinnGen)	rs1021363	G	A	G	A	-0.031217	0.00502204	5.09976e-10	-0.0518848	0.0573115	0.3653	0.641992	0.725761	FALSE	FALSE	FALSE	10	106610839	602604	ebi-a-GCST90000514	|| id:ebi-a-GCST90000514	TRUE	TRUE	TRUE
Gastroesophageal reflux disease	Brain cancer(FinnGen)	rs10242223	G	A	G	A	-0.028221	0.00513068	3.78835e-08	-0.0490763	0.0547164	0.36976	0.669798	0.68315	FALSE	FALSE	FALSE	7	3521573	602604	ebi-a-GCST90000514	|| id:ebi-a-GCST90000514	TRUE	TRUE	TRUE
Gastroesophageal reflux disease	Brain cancer(FinnGen)	rs10251438	A	C	A	C	-0.0245314	0.0048288	3.76973e-07	0.0114732	0.0511857	0.822642	0.495297	0.456169	FALSE	FALSE	FALSE	7	137006969	602604	ebi-a-GCST90000514	|| id:ebi-a-GCST90000514	TRUE	TRUE	TRUE
Gastroesophageal reflux disease	Brain cancer(FinnGen)	rs10269582	C	T	C	T	0.0234037	0.00484333	1.3507e-06	-0.0523238	0.0511905	0.306715	0.435257	0.474511	FALSE	FALSE	FALSE	7	21640361	602604	ebi-a-GCST90000514	|| id:ebi-a-GCST90000514	TRUE	TRUE	TRUE
Gastroesophageal reflux disease	Brain cancer(FinnGen)	rs10496632	C	G	C	G	-0.0286107	0.00540404	1.1947e-07	0.0813436	0.0549263	0.138617	0.271783	0.313431	FALSE	TRUE	FALSE	2	125014321	602604	ebi-a-GCST90000514	|| id:ebi-a-GCST90000514	TRUE	TRUE	TRUE
Gastroesophageal reflux disease	Brain cancer(FinnGen)	rs10496880	C	T	C	T	0.0472361	0.00957621	8.11204e-07	0.17364	0.106597	0.103326	0.067305	0.0606851	FALSE	FALSE	FALSE	2	142237435	602604	ebi-a-GCST90000514	|| id:ebi-a-GCST90000514	TRUE	TRUE	TRUE
Gastroesophageal reflux disease	Brain cancer(FinnGen)	rs1077945	G	T	G	T	0.0299964	0.00574254	1.75542e-07	-0.0142331	0.0563795	0.800691	0.226018	0.286837	FALSE	FALSE	FALSE	2	53193333	602604	ebi-a-GCST90000514	|| id:ebi-a-GCST90000514	TRUE	TRUE	TRUE
Gastroesophageal reflux disease	Brain cancer(FinnGen)	rs10780329	C	T	C	T	-0.0226048	0.00483611	2.95162e-06	0.0821003	0.0517535	0.112655	0.550771	0.561031	FALSE	FALSE	FALSE	9	82443098	602604	ebi-a-GCST90000514	|| id:ebi-a-GCST90000514	TRUE	TRUE	TRUE
Gastroesophageal reflux disease	Brain cancer(FinnGen)	rs10837002	G	C	G	C	0.0276491	0.00503665	4.02893e-08	0.00247167	0.0546939	0.963955	0.35122	0.319841	FALSE	TRUE	FALSE	11	38565727	602604	ebi-a-GCST90000514	|| id:ebi-a-GCST90000514	TRUE	TRUE	TRUE
Gastroesophageal reflux disease	Brain cancer(FinnGen)	rs10857811	G	T	G	T	0.0224683	0.00488543	4.24414e-06	0.0380085	0.0531764	0.474757	0.584636	0.642338	FALSE	FALSE	FALSE	1	110617688	602604	ebi-a-GCST90000514	|| id:ebi-a-GCST90000514	TRUE	TRUE	TRUE
Gastroesophageal reflux disease	Brain cancer(FinnGen)	rs10863754	C	T	C	T	-0.0242135	0.00494112	9.56423e-07	-0.0488755	0.0515606	0.343168	0.38277	0.430293	FALSE	FALSE	FALSE	1	209248014	602604	ebi-a-GCST90000514	|| id:ebi-a-GCST90000514	TRUE	TRUE	TRUE
Gastroesophageal reflux disease	Brain cancer(FinnGen)	rs10912044	C	T	C	T	0.0258146	0.00525086	8.82165e-07	-0.0251558	0.0575844	0.66222	0.700998	0.732966	FALSE	FALSE	FALSE	1	187268766	602604	ebi-a-GCST90000514	|| id:ebi-a-GCST90000514	TRUE	TRUE	TRUE
Gastroesophageal reflux disease	Brain cancer(FinnGen)	rs10951781	A	G	A	G	0.0296575	0.00634462	2.94768e-06	0.016164	0.0711046	0.820169	0.173816	0.151277	FALSE	FALSE	FALSE	7	45018263	602604	ebi-a-GCST90000514	|| id:ebi-a-GCST90000514	TRUE	TRUE	TRUE
Gastroesophageal reflux disease	Brain cancer(FinnGen)	rs10995473	C	T	C	T	0.0271923	0.00545859	6.30725e-07	0.0390774	0.0589442	0.50736	0.266642	0.250567	FALSE	FALSE	FALSE	10	52804642	602604	ebi-a-GCST90000514	|| id:ebi-a-GCST90000514	TRUE	TRUE	TRUE
Gastroesophageal reflux disease	Brain cancer(FinnGen)	rs11011942	T	C	T	C	-0.0281172	0.00578336	1.16362e-06	0.0676094	0.0699318	0.333648	0.224881	0.160716	FALSE	FALSE	FALSE	10	20587022	602604	ebi-a-GCST90000514	|| id:ebi-a-GCST90000514	TRUE	TRUE	TRUE
Gastroesophageal reflux disease	Brain cancer(FinnGen)	rs11162752	A	G	A	G	-0.022736	0.00488437	3.24213e-06	-0.00658007	0.0528737	0.90096	0.583118	0.63075	FALSE	FALSE	FALSE	1	80060337	602604	ebi-a-GCST90000514	|| id:ebi-a-GCST90000514	TRUE	TRUE	TRUE
Gastroesophageal reflux disease	Brain cancer(FinnGen)	rs11174461	A	G	A	G	0.0358723	0.00743368	1.39544e-06	0.00420997	0.0930187	0.9639	0.118664	0.0810729	FALSE	FALSE	FALSE	12	62797683	602604	ebi-a-GCST90000514	|| id:ebi-a-GCST90000514	TRUE	TRUE	TRUE
Gastroesophageal reflux disease	Brain cancer(FinnGen)	rs11245450	A	G	A	G	-0.023865	0.00489969	1.11191e-06	0.0486034	0.0512328	0.342785	0.422296	0.478582	FALSE	FALSE	FALSE	10	126658075	602604	ebi-a-GCST90000514	|| id:ebi-a-GCST90000514	TRUE	TRUE	TRUE
Gastroesophageal reflux disease	Brain cancer(FinnGen)	rs11525780	C	T	C	T	-0.0229509	0.00493855	3.36302e-06	0.00276388	0.0522799	0.957838	0.385104	0.393553	FALSE	FALSE	FALSE	7	26341007	602604	ebi-a-GCST90000514	|| id:ebi-a-GCST90000514	TRUE	TRUE	TRUE
Gastroesophageal reflux disease	Brain cancer(FinnGen)	rs11645288	A	G	A	G	0.0339295	0.00610795	2.77664e-08	0.045248	0.0598514	0.449646	0.191325	0.243019	FALSE	FALSE	FALSE	16	51172677	602604	ebi-a-GCST90000514	|| id:ebi-a-GCST90000514	TRUE	TRUE	TRUE
Gastroesophageal reflux disease	Brain cancer(FinnGen)	rs11669516	A	G	A	G	0.0334278	0.0061918	6.71197e-08	0.0289603	0.0704144	0.680865	0.185426	0.153826	FALSE	FALSE	FALSE	19	19532682	602604	ebi-a-GCST90000514	|| id:ebi-a-GCST90000514	TRUE	TRUE	TRUE
Gastroesophageal reflux disease	Brain cancer(FinnGen)	rs11672660	T	C	T	C	-0.0309768	0.00608668	3.59418e-07	-0.0275277	0.0583586	0.637142	0.193529	0.256625	FALSE	FALSE	FALSE	19	46180184	602604	ebi-a-GCST90000514	|| id:ebi-a-GCST90000514	TRUE	TRUE	TRUE
Gastroesophageal reflux disease	Brain cancer(FinnGen)	rs11720523	A	C	A	C	-0.024205	0.00485541	6.19085e-07	0.00244569	0.052183	0.962619	0.431975	0.395589	FALSE	FALSE	FALSE	3	71545170	602604	ebi-a-GCST90000514	|| id:ebi-a-GCST90000514	TRUE	TRUE	TRUE
Gastroesophageal reflux disease	Brain cancer(FinnGen)	rs11751928	T	C	T	C	0.0334972	0.00658043	3.57256e-07	-0.0454483	0.0777941	0.559077	0.158659	0.124956	FALSE	FALSE	FALSE	6	28335378	602604	ebi-a-GCST90000514	|| id:ebi-a-GCST90000514	TRUE	TRUE	TRUE
Gastroesophageal reflux disease	Brain cancer(FinnGen)	rs11762636	A	C	A	C	-0.0514827	0.00625598	1.88235e-16	-0.0958772	0.0571269	0.0932846	0.180282	0.276156	FALSE	FALSE	FALSE	7	2061111	602604	ebi-a-GCST90000514	|| id:ebi-a-GCST90000514	TRUE	TRUE	TRUE
Gastroesophageal reflux disease	Brain cancer(FinnGen)	rs11790280	C	T	C	T	0.0236427	0.00495933	1.86694e-06	0.0515302	0.0523716	0.325148	0.380101	0.388266	FALSE	FALSE	FALSE	9	14651283	602604	ebi-a-GCST90000514	|| id:ebi-a-GCST90000514	TRUE	TRUE	TRUE
Gastroesophageal reflux disease	Brain cancer(FinnGen)	rs11852175	G	T	G	T	-0.0239567	0.00484537	7.64364e-07	0.0310359	0.0511933	0.54435	0.437589	0.456458	FALSE	FALSE	FALSE	14	46851069	602604	ebi-a-GCST90000514	|| id:ebi-a-GCST90000514	TRUE	TRUE	TRUE
Gastroesophageal reflux disease	Brain cancer(FinnGen)	rs11856579	A	G	A	G	-0.0259592	0.00543947	1.82062e-06	0.0488894	0.0622164	0.431987	0.268145	0.216284	FALSE	FALSE	FALSE	15	78012688	602604	ebi-a-GCST90000514	|| id:ebi-a-GCST90000514	TRUE	TRUE	TRUE
Gastroesophageal reflux disease	Brain cancer(FinnGen)	rs11864054	A	G	A	G	0.0241699	0.00496754	1.14133e-06	0.10566	0.0524258	0.0438601	0.613137	0.599084	FALSE	FALSE	FALSE	16	30846134	602604	ebi-a-GCST90000514	|| id:ebi-a-GCST90000514	TRUE	TRUE	TRUE
Gastroesophageal reflux disease	Brain cancer(FinnGen)	rs11953061	T	C	T	C	0.0281599	0.00508694	3.09949e-08	0.0404229	0.0528288	0.444172	0.338908	0.376985	FALSE	FALSE	FALSE	5	120144025	602604	ebi-a-GCST90000514	|| id:ebi-a-GCST90000514	TRUE	TRUE	TRUE
Gastroesophageal reflux disease	Brain cancer(FinnGen)	rs12107971	C	G	C	G	-0.0270756	0.00505273	8.38687e-08	-0.0484542	0.0562407	0.388935	0.348099	0.287934	FALSE	TRUE	FALSE	3	175935873	602604	ebi-a-GCST90000514	|| id:ebi-a-GCST90000514	TRUE	TRUE	TRUE
Gastroesophageal reflux disease	Brain cancer(FinnGen)	rs12204714	T	C	T	C	-0.028817	0.00499422	7.9241e-09	-0.0850182	0.052943	0.108308	0.632223	0.630835	FALSE	FALSE	FALSE	6	152235339	602604	ebi-a-GCST90000514	|| id:ebi-a-GCST90000514	TRUE	TRUE	TRUE
Gastroesophageal reflux disease	Brain cancer(FinnGen)	rs12283653	G	A	G	A	0.0230203	0.0049394	3.1537e-06	0.0309878	0.0527775	0.557109	0.392183	0.374151	FALSE	FALSE	FALSE	11	46231998	602604	ebi-a-GCST90000514	|| id:ebi-a-GCST90000514	TRUE	TRUE	TRUE
Gastroesophageal reflux disease	Brain cancer(FinnGen)	rs12357321	A	G	A	G	0.0317159	0.00523077	1.33325e-09	-0.0252411	0.0559969	0.652163	0.311087	0.298304	FALSE	FALSE	FALSE	10	21790476	602604	ebi-a-GCST90000514	|| id:ebi-a-GCST90000514	TRUE	TRUE	TRUE
Gastroesophageal reflux disease	Brain cancer(FinnGen)	rs12453010	T	C	T	C	0.0296967	0.00493315	1.74606e-09	0.0300807	0.0528752	0.569424	0.394803	0.369424	FALSE	FALSE	FALSE	17	50316131	602604	ebi-a-GCST90000514	|| id:ebi-a-GCST90000514	TRUE	TRUE	TRUE
Gastroesophageal reflux disease	Brain cancer(FinnGen)	rs12506575	C	A	C	A	-0.0284034	0.00599176	2.13295e-06	0.085766	0.0564866	0.128928	0.201059	0.288017	FALSE	FALSE	FALSE	4	104091605	602604	ebi-a-GCST90000514	|| id:ebi-a-GCST90000514	TRUE	TRUE	TRUE
Gastroesophageal reflux disease	Brain cancer(FinnGen)	rs12521983	C	G	C	G	-0.0278013	0.00606615	4.58321e-06	-0.0385817	0.0698337	0.58062	0.19709	0.158086	FALSE	TRUE	FALSE	5	82884917	602604	ebi-a-GCST90000514	|| id:ebi-a-GCST90000514	TRUE	TRUE	TRUE
Gastroesophageal reflux disease	Brain cancer(FinnGen)	rs12522305	A	G	A	G	-0.0292779	0.00635603	4.09864e-06	-0.0492026	0.075396	0.514021	0.173958	0.13184	FALSE	FALSE	FALSE	5	45146361	602604	ebi-a-GCST90000514	|| id:ebi-a-GCST90000514	TRUE	TRUE	TRUE
Gastroesophageal reflux disease	Brain cancer(FinnGen)	rs12598916	G	C	G	C	-0.0332614	0.00539171	6.8729e-10	-0.116506	0.0582905	0.0456394	0.274798	0.259534	FALSE	TRUE	FALSE	16	60658751	602604	ebi-a-GCST90000514	|| id:ebi-a-GCST90000514	TRUE	TRUE	TRUE
Gastroesophageal reflux disease	Brain cancer(FinnGen)	rs12620828	G	A	G	A	-0.0299211	0.0055527	7.10199e-08	0.0991558	0.0552777	0.0728484	0.749533	0.688517	FALSE	FALSE	FALSE	2	67806472	602604	ebi-a-GCST90000514	|| id:ebi-a-GCST90000514	TRUE	TRUE	TRUE
Gastroesophageal reflux disease	Brain cancer(FinnGen)	rs12695186	A	G	A	G	0.0227527	0.00481646	2.31318e-06	0.0572304	0.0512848	0.26445	0.527999	0.497735	FALSE	FALSE	FALSE	3	108467819	602604	ebi-a-GCST90000514	|| id:ebi-a-GCST90000514	TRUE	TRUE	TRUE
Gastroesophageal reflux disease	Brain cancer(FinnGen)	rs12807357	T	C	T	C	0.0252214	0.00517229	1.08123e-06	0.0841554	0.0529384	0.111906	0.316407	0.363089	FALSE	FALSE	FALSE	11	57656902	602604	ebi-a-GCST90000514	|| id:ebi-a-GCST90000514	TRUE	TRUE	TRUE
Gastroesophageal reflux disease	Brain cancer(FinnGen)	rs12908034	C	T	C	T	0.0500719	0.00926947	6.59736e-08	-0.135653	0.0940083	0.149024	0.072824	0.0796604	FALSE	FALSE	FALSE	15	66790599	602604	ebi-a-GCST90000514	|| id:ebi-a-GCST90000514	TRUE	TRUE	TRUE
Gastroesophageal reflux disease	Brain cancer(FinnGen)	rs12967855	G	A	G	A	-0.0365451	0.00513354	1.08793e-12	-0.0261586	0.0577541	0.650598	0.670435	0.734003	FALSE	FALSE	FALSE	18	35138245	602604	ebi-a-GCST90000514	|| id:ebi-a-GCST90000514	TRUE	TRUE	TRUE
Gastroesophageal reflux disease	Brain cancer(FinnGen)	rs12997558	A	G	A	G	0.0278184	0.00502214	3.03941e-08	-0.0109305	0.0532481	0.837357	0.358751	0.356153	FALSE	FALSE	FALSE	2	41704580	602604	ebi-a-GCST90000514	|| id:ebi-a-GCST90000514	TRUE	TRUE	TRUE
Gastroesophageal reflux disease	Brain cancer(FinnGen)	rs13039956	C	G	C	G	-0.0334053	0.00621944	7.82546e-08	0.0479239	0.0703444	0.495697	0.183592	0.156144	FALSE	TRUE	FALSE	20	51100012	602604	ebi-a-GCST90000514	|| id:ebi-a-GCST90000514	TRUE	TRUE	TRUE
Gastroesophageal reflux disease	Brain cancer(FinnGen)	rs13103931	G	T	G	T	0.0353941	0.00710277	6.25619e-07	0.049213	0.105984	0.642401	0.131497	0.0603714	FALSE	FALSE	FALSE	4	17892400	602604	ebi-a-GCST90000514	|| id:ebi-a-GCST90000514	TRUE	TRUE	TRUE
Gastroesophageal reflux disease	Brain cancer(FinnGen)	rs13107325	T	C	T	C	0.0701443	0.00918312	2.19938e-14	-0.208105	0.212814	0.328138	0.074445	0.0139577	FALSE	FALSE	FALSE	4	103188709	602604	ebi-a-GCST90000514	|| id:ebi-a-GCST90000514	TRUE	TRUE	TRUE
Gastroesophageal reflux disease	Brain cancer(FinnGen)	rs13296354	C	A	C	A	-0.0342854	0.0070483	1.14834e-06	0.0452028	0.0785678	0.565066	0.134605	0.118426	FALSE	FALSE	FALSE	9	37603519	602604	ebi-a-GCST90000514	|| id:ebi-a-GCST90000514	TRUE	TRUE	TRUE
Gastroesophageal reflux disease	Brain cancer(FinnGen)	rs1334297	A	G	A	G	-0.0387984	0.00545512	1.1413e-12	-0.0254843	0.0572782	0.656376	0.734249	0.728823	FALSE	FALSE	FALSE	13	58335375	602604	ebi-a-GCST90000514	|| id:ebi-a-GCST90000514	TRUE	TRUE	TRUE
Gastroesophageal reflux disease	Brain cancer(FinnGen)	rs1336980	C	G	C	G	0.0227394	0.00497828	4.93072e-06	-0.0093185	0.0525408	0.859228	0.372484	0.38347	FALSE	TRUE	FALSE	9	129377855	602604	ebi-a-GCST90000514	|| id:ebi-a-GCST90000514	TRUE	TRUE	TRUE
Gastroesophageal reflux disease	Brain cancer(FinnGen)	rs13409451	G	A	G	A	-0.0277081	0.00493183	1.92943e-08	0.061305	0.0540192	0.256428	0.392403	0.334832	FALSE	FALSE	FALSE	2	144257639	602604	ebi-a-GCST90000514	|| id:ebi-a-GCST90000514	TRUE	TRUE	TRUE
Gastroesophageal reflux disease	Brain cancer(FinnGen)	rs13416655	C	T	C	T	0.0220577	0.00481872	4.70544e-06	0.0283701	0.0513933	0.580934	0.465298	0.438216	FALSE	FALSE	FALSE	2	107621925	602604	ebi-a-GCST90000514	|| id:ebi-a-GCST90000514	TRUE	TRUE	TRUE
Gastroesophageal reflux disease	Brain cancer(FinnGen)	rs1349265	G	A	G	A	-0.0243879	0.00523357	3.16373e-06	-0.0669464	0.053828	0.213606	0.694589	0.652247	FALSE	FALSE	FALSE	3	24159387	602604	ebi-a-GCST90000514	|| id:ebi-a-GCST90000514	TRUE	TRUE	TRUE
Gastroesophageal reflux disease	Brain cancer(FinnGen)	rs1371274	C	A	C	A	0.0362848	0.00696281	1.87599e-07	0.0894658	0.0674599	0.184771	0.137959	0.172209	FALSE	FALSE	FALSE	18	1837007	602604	ebi-a-GCST90000514	|| id:ebi-a-GCST90000514	TRUE	TRUE	TRUE
Gastroesophageal reflux disease	Brain cancer(FinnGen)	rs1376443	C	T	C	T	0.0226285	0.00488325	3.58839e-06	-0.061798	0.0535274	0.24829	0.579397	0.650521	FALSE	FALSE	FALSE	2	99995804	602604	ebi-a-GCST90000514	|| id:ebi-a-GCST90000514	TRUE	TRUE	TRUE
Gastroesophageal reflux disease	Brain cancer(FinnGen)	rs1431196	G	A	G	A	0.0324197	0.00486448	2.65461e-11	-0.00345476	0.0518653	0.946892	0.428432	0.41424	FALSE	FALSE	FALSE	18	50832102	602604	ebi-a-GCST90000514	|| id:ebi-a-GCST90000514	TRUE	TRUE	TRUE
Gastroesophageal reflux disease	Brain cancer(FinnGen)	rs1445533	C	T	C	T	0.0273048	0.00588144	3.44144e-06	-0.0518387	0.0592637	0.38173	0.213756	0.248199	FALSE	FALSE	FALSE	8	115485119	602604	ebi-a-GCST90000514	|| id:ebi-a-GCST90000514	TRUE	TRUE	TRUE
Gastroesophageal reflux disease	Brain cancer(FinnGen)	rs1452378	C	T	C	T	-0.0307313	0.00647503	2.07348e-06	0.216543	0.0679063	0.00142843	0.832274	0.815717	FALSE	FALSE	FALSE	15	74100132	602604	ebi-a-GCST90000514	|| id:ebi-a-GCST90000514	TRUE	TRUE	TRUE
Gastroesophageal reflux disease	Brain cancer(FinnGen)	rs1458062	A	G	A	G	-0.0237089	0.00481582	8.51746e-07	-0.0221289	0.0521324	0.67122	0.508371	0.597062	FALSE	FALSE	FALSE	3	56016020	602604	ebi-a-GCST90000514	|| id:ebi-a-GCST90000514	TRUE	TRUE	TRUE
Gastroesophageal reflux disease	Brain cancer(FinnGen)	rs1475546	C	T	C	T	-0.0234753	0.0048272	1.15547e-06	0.0603936	0.0512054	0.238223	0.5359	0.49619	FALSE	FALSE	FALSE	9	120533422	602604	ebi-a-GCST90000514	|| id:ebi-a-GCST90000514	TRUE	TRUE	TRUE
Gastroesophageal reflux disease	Brain cancer(FinnGen)	rs1478800	C	A	C	A	0.0288055	0.00545412	1.28192e-07	-0.0659981	0.0595982	0.268127	0.733567	0.757279	FALSE	FALSE	FALSE	6	129436996	602604	ebi-a-GCST90000514	|| id:ebi-a-GCST90000514	TRUE	TRUE	TRUE
Gastroesophageal reflux disease	Brain cancer(FinnGen)	rs1479405	T	C	T	C	0.0314843	0.0051514	9.85213e-10	0.0453331	0.0557	0.415714	0.3217	0.300187	FALSE	FALSE	FALSE	12	15387519	602604	ebi-a-GCST90000514	|| id:ebi-a-GCST90000514	TRUE	TRUE	TRUE
Gastroesophageal reflux disease	Brain cancer(FinnGen)	rs1483796	A	G	A	G	-0.0247188	0.00491605	4.95131e-07	0.0190111	0.0533292	0.721478	0.399183	0.366798	FALSE	FALSE	FALSE	7	49871114	602604	ebi-a-GCST90000514	|| id:ebi-a-GCST90000514	TRUE	TRUE	TRUE
Gastroesophageal reflux disease	Brain cancer(FinnGen)	rs1484375	G	A	G	A	-0.0285377	0.00579986	8.63615e-07	-0.0952828	0.0628908	0.129759	0.779	0.792698	FALSE	FALSE	FALSE	9	109067561	602604	ebi-a-GCST90000514	|| id:ebi-a-GCST90000514	TRUE	TRUE	TRUE
Gastroesophageal reflux disease	Brain cancer(FinnGen)	rs1490384	T	C	T	C	-0.0246115	0.00481065	3.12011e-07	0.0865226	0.0510283	0.0899663	0.497799	0.477618	FALSE	FALSE	FALSE	6	126851160	602604	ebi-a-GCST90000514	|| id:ebi-a-GCST90000514	TRUE	TRUE	TRUE
Gastroesophageal reflux disease	Brain cancer(FinnGen)	rs1492061	G	A	G	A	0.0307641	0.0059406	2.23532e-07	0.0544513	0.058921	0.355413	0.79335	0.750145	FALSE	FALSE	FALSE	1	69270472	602604	ebi-a-GCST90000514	|| id:ebi-a-GCST90000514	TRUE	TRUE	TRUE
Gastroesophageal reflux disease	Brain cancer(FinnGen)	rs1507153	A	C	A	C	0.0257234	0.00496353	2.18958e-07	-0.0465079	0.0522113	0.373056	0.377697	0.393948	FALSE	FALSE	FALSE	6	79484386	602604	ebi-a-GCST90000514	|| id:ebi-a-GCST90000514	TRUE	TRUE	TRUE
Gastroesophageal reflux disease	Brain cancer(FinnGen)	rs1510719	C	T	C	T	-0.0388844	0.00494701	3.83619e-15	0.0362629	0.0531468	0.49504	0.383439	0.361066	FALSE	FALSE	FALSE	4	140938116	602604	ebi-a-GCST90000514	|| id:ebi-a-GCST90000514	TRUE	TRUE	TRUE
Gastroesophageal reflux disease	Brain cancer(FinnGen)	rs1592757	C	G	C	G	0.0311051	0.00502465	5.9975e-10	-0.0604349	0.0536649	0.2601	0.355772	0.348766	FALSE	TRUE	FALSE	5	103889998	602604	ebi-a-GCST90000514	|| id:ebi-a-GCST90000514	TRUE	TRUE	TRUE
Gastroesophageal reflux disease	Brain cancer(FinnGen)	rs1596747	G	A	G	A	0.0310869	0.00480742	1.00344e-10	0.0176411	0.0510623	0.729731	0.494136	0.499012	FALSE	FALSE	FALSE	2	193802478	602604	ebi-a-GCST90000514	|| id:ebi-a-GCST90000514	TRUE	TRUE	TRUE
Gastroesophageal reflux disease	Brain cancer(FinnGen)	rs16825008	G	A	G	A	0.0255649	0.00515268	6.99584e-07	-0.0390089	0.0542198	0.471858	0.32205	0.33476	FALSE	FALSE	FALSE	2	212304841	602604	ebi-a-GCST90000514	|| id:ebi-a-GCST90000514	TRUE	TRUE	TRUE
Gastroesophageal reflux disease	Brain cancer(FinnGen)	rs16825917	T	C	T	C	-0.0285911	0.00609007	2.66993e-06	-0.0848182	0.0624303	0.174271	0.193111	0.213602	FALSE	FALSE	FALSE	2	198805185	602604	ebi-a-GCST90000514	|| id:ebi-a-GCST90000514	TRUE	TRUE	TRUE
Gastroesophageal reflux disease	Brain cancer(FinnGen)	rs16880905	C	G	C	G	-0.0409908	0.00792645	2.32349e-07	0.0464635	0.0664498	0.484411	0.102813	0.185749	FALSE	TRUE	FALSE	6	50925210	602604	ebi-a-GCST90000514	|| id:ebi-a-GCST90000514	TRUE	TRUE	TRUE
Gastroesophageal reflux disease	Brain cancer(FinnGen)	rs1689410	G	A	G	A	0.0318369	0.00611662	1.94013e-07	-0.0611758	0.0710779	0.389411	0.191473	0.151027	FALSE	FALSE	FALSE	12	89751641	602604	ebi-a-GCST90000514	|| id:ebi-a-GCST90000514	TRUE	TRUE	TRUE
Gastroesophageal reflux disease	Brain cancer(FinnGen)	rs1697233	A	T	A	T	-0.0236513	0.00506613	3.03389e-06	0.0505955	0.0519588	0.330174	0.656736	0.596723	FALSE	TRUE	FALSE	12	67678739	602604	ebi-a-GCST90000514	|| id:ebi-a-GCST90000514	TRUE	TRUE	TRUE
Gastroesophageal reflux disease	Brain cancer(FinnGen)	rs17035669	G	C	G	C	0.0518192	0.0110336	2.64643e-06	0.038269	0.115571	0.740546	0.050218	0.0512164	FALSE	TRUE	FALSE	12	104910445	602604	ebi-a-GCST90000514	|| id:ebi-a-GCST90000514	TRUE	TRUE	TRUE
Gastroesophageal reflux disease	Brain cancer(FinnGen)	rs1716171	T	C	T	C	0.0383981	0.00590382	7.82528e-11	-0.0658709	0.0626439	0.293023	0.790024	0.788737	FALSE	FALSE	FALSE	12	123716376	602604	ebi-a-GCST90000514	|| id:ebi-a-GCST90000514	TRUE	TRUE	TRUE
Gastroesophageal reflux disease	Brain cancer(FinnGen)	rs17224289	T	C	T	C	0.0365364	0.00740996	8.19276e-07	0.0149431	0.0800936	0.851997	0.119591	0.114658	FALSE	FALSE	FALSE	8	74703133	602604	ebi-a-GCST90000514	|| id:ebi-a-GCST90000514	TRUE	TRUE	TRUE
Gastroesophageal reflux disease	Brain cancer(FinnGen)	rs17295394	T	G	T	G	-0.025181	0.00535816	2.60717e-06	0.0277016	0.054269	0.609736	0.28181	0.32975	FALSE	FALSE	FALSE	3	131506937	602604	ebi-a-GCST90000514	|| id:ebi-a-GCST90000514	TRUE	TRUE	TRUE
Gastroesophageal reflux disease	Brain cancer(FinnGen)	rs17374337	G	T	G	T	-0.023057	0.00504571	4.88619e-06	-0.0121443	0.0512423	0.812658	0.650713	0.533386	FALSE	FALSE	FALSE	3	123559835	602604	ebi-a-GCST90000514	|| id:ebi-a-GCST90000514	TRUE	TRUE	TRUE
Gastroesophageal reflux disease	Brain cancer(FinnGen)	rs17379561	T	A	T	A	0.0530714	0.00686573	1.07622e-14	-0.107087	0.0610841	0.0795829	0.144391	0.2251	FALSE	TRUE	FALSE	1	98340139	602604	ebi-a-GCST90000514	|| id:ebi-a-GCST90000514	TRUE	TRUE	TRUE
Gastroesophageal reflux disease	Brain cancer(FinnGen)	rs17391694	T	C	T	C	0.0356856	0.00692264	2.53752e-07	-0.0343269	0.0753971	0.648906	0.140078	0.132299	FALSE	FALSE	FALSE	1	78623626	602604	ebi-a-GCST90000514	|| id:ebi-a-GCST90000514	TRUE	TRUE	TRUE
Gastroesophageal reflux disease	Brain cancer(FinnGen)	rs17473118	A	G	A	G	0.0333892	0.00709663	2.53939e-06	0.00624249	0.0679145	0.926764	0.132081	0.171615	FALSE	FALSE	FALSE	3	43443534	602604	ebi-a-GCST90000514	|| id:ebi-a-GCST90000514	TRUE	TRUE	TRUE
Gastroesophageal reflux disease	Brain cancer(FinnGen)	rs1754360	A	C	A	C	0.0273681	0.00534249	3.01162e-07	0.0225561	0.0562197	0.688262	0.717719	0.707902	FALSE	FALSE	FALSE	1	174744963	602604	ebi-a-GCST90000514	|| id:ebi-a-GCST90000514	TRUE	TRUE	TRUE
Gastroesophageal reflux disease	Brain cancer(FinnGen)	rs17574571	A	G	A	G	-0.0605089	0.0123793	1.01915e-06	-0.00402246	0.202812	0.984176	0.039539	0.0155852	FALSE	FALSE	FALSE	2	220319481	602604	ebi-a-GCST90000514	|| id:ebi-a-GCST90000514	TRUE	TRUE	TRUE
Gastroesophageal reflux disease	Brain cancer(FinnGen)	rs17622948	T	C	T	C	-0.0436806	0.00833279	1.58833e-07	-0.13438	0.0955354	0.159547	0.092921	0.0791979	FALSE	FALSE	FALSE	1	75614734	602604	ebi-a-GCST90000514	|| id:ebi-a-GCST90000514	TRUE	TRUE	TRUE
Gastroesophageal reflux disease	Brain cancer(FinnGen)	rs17625606	C	T	C	T	-0.0279567	0.00515963	6.01506e-08	-0.0464661	0.052201	0.373391	0.320947	0.397742	FALSE	FALSE	FALSE	4	23550676	602604	ebi-a-GCST90000514	|| id:ebi-a-GCST90000514	TRUE	TRUE	TRUE
Gastroesophageal reflux disease	Brain cancer(FinnGen)	rs17701934	C	T	C	T	-0.0264892	0.00484616	4.60235e-08	-0.0498006	0.0532777	0.349924	0.437104	0.362756	FALSE	FALSE	FALSE	14	89394474	602604	ebi-a-GCST90000514	|| id:ebi-a-GCST90000514	TRUE	TRUE	TRUE
Gastroesophageal reflux disease	Brain cancer(FinnGen)	rs17809565	G	A	G	A	-0.02653	0.00538052	8.19106e-07	0.0563973	0.0555266	0.309781	0.277782	0.307507	FALSE	FALSE	FALSE	3	20738089	602604	ebi-a-GCST90000514	|| id:ebi-a-GCST90000514	TRUE	TRUE	TRUE
Gastroesophageal reflux disease	Brain cancer(FinnGen)	rs1788783	T	C	T	C	-0.0239575	0.00482028	6.69021e-07	0.0734214	0.0509998	0.14997	0.497763	0.502911	FALSE	FALSE	FALSE	18	21161134	602604	ebi-a-GCST90000514	|| id:ebi-a-GCST90000514	TRUE	TRUE	TRUE
Gastroesophageal reflux disease	Brain cancer(FinnGen)	rs1836883	C	T	C	T	-0.0232594	0.00482543	1.43427e-06	0.0725776	0.0515081	0.15882	0.460485	0.425594	FALSE	FALSE	FALSE	11	89265167	602604	ebi-a-GCST90000514	|| id:ebi-a-GCST90000514	TRUE	TRUE	TRUE
Gastroesophageal reflux disease	Brain cancer(FinnGen)	rs184654	G	C	G	C	0.032293	0.00655458	8.35969e-07	-0.0455366	0.0589914	0.440162	0.161504	0.252754	FALSE	TRUE	FALSE	11	72364405	602604	ebi-a-GCST90000514	|| id:ebi-a-GCST90000514	TRUE	TRUE	TRUE
Gastroesophageal reflux disease	Brain cancer(FinnGen)	rs1871756	A	G	A	G	0.0285747	0.00576519	7.18026e-07	-0.00101025	0.0576393	0.986016	0.223496	0.270122	FALSE	FALSE	FALSE	11	116953645	602604	ebi-a-GCST90000514	|| id:ebi-a-GCST90000514	TRUE	TRUE	TRUE
Gastroesophageal reflux disease	Brain cancer(FinnGen)	rs1883842	G	T	G	T	0.0308332	0.00536826	9.26766e-09	-0.01334	0.06538	0.838323	0.279255	0.18511	FALSE	FALSE	FALSE	20	41223062	602604	ebi-a-GCST90000514	|| id:ebi-a-GCST90000514	TRUE	TRUE	TRUE
Gastroesophageal reflux disease	Brain cancer(FinnGen)	rs1886753	T	C	T	C	0.0242681	0.00493481	8.75508e-07	0.0252367	0.0516226	0.624935	0.390325	0.426546	FALSE	FALSE	FALSE	6	40327096	602604	ebi-a-GCST90000514	|| id:ebi-a-GCST90000514	TRUE	TRUE	TRUE
Gastroesophageal reflux disease	Brain cancer(FinnGen)	rs1889561	G	A	G	A	-0.0226301	0.00486134	3.2381e-06	-0.101593	0.0514636	0.0483738	0.558541	0.440801	FALSE	FALSE	FALSE	6	119335865	602604	ebi-a-GCST90000514	|| id:ebi-a-GCST90000514	TRUE	TRUE	TRUE
Gastroesophageal reflux disease	Brain cancer(FinnGen)	rs1937450	G	T	G	T	0.0315845	0.00484484	7.06806e-11	-0.015934	0.0515786	0.757377	0.537739	0.567994	FALSE	FALSE	FALSE	1	66478840	602604	ebi-a-GCST90000514	|| id:ebi-a-GCST90000514	TRUE	TRUE	TRUE
Gastroesophageal reflux disease	Brain cancer(FinnGen)	rs1942262	A	G	A	G	0.0315014	0.00528979	2.59872e-09	-0.0134773	0.0600926	0.822543	0.291426	0.239266	FALSE	FALSE	FALSE	18	52873317	602604	ebi-a-GCST90000514	|| id:ebi-a-GCST90000514	TRUE	TRUE	TRUE
Gastroesophageal reflux disease	Brain cancer(FinnGen)	rs197374	T	C	T	C	0.0244678	0.00494899	7.65332e-07	0.0194481	0.0512181	0.704161	0.379962	0.459903	FALSE	FALSE	FALSE	1	112289983	602604	ebi-a-GCST90000514	|| id:ebi-a-GCST90000514	TRUE	TRUE	TRUE
Gastroesophageal reflux disease	Brain cancer(FinnGen)	rs2016933	G	C	G	C	-0.0310253	0.00542057	1.04275e-08	0.0643479	0.0597237	0.28129	0.730053	0.759834	FALSE	TRUE	FALSE	3	65653157	602604	ebi-a-GCST90000514	|| id:ebi-a-GCST90000514	TRUE	TRUE	TRUE
Gastroesophageal reflux disease	Brain cancer(FinnGen)	rs2023847	G	T	G	T	-0.0238323	0.00513386	3.44747e-06	-0.0272343	0.0549908	0.620422	0.328066	0.313214	FALSE	FALSE	FALSE	7	82461293	602604	ebi-a-GCST90000514	|| id:ebi-a-GCST90000514	TRUE	TRUE	TRUE
Gastroesophageal reflux disease	Brain cancer(FinnGen)	rs2023878	T	C	T	C	-0.0362846	0.00611913	3.03501e-09	-0.0729885	0.0580803	0.208868	0.192377	0.26097	FALSE	FALSE	FALSE	19	18834124	602604	ebi-a-GCST90000514	|| id:ebi-a-GCST90000514	TRUE	TRUE	TRUE
Gastroesophageal reflux disease	Brain cancer(FinnGen)	rs2043539	A	G	A	G	0.0272058	0.00486485	2.24042e-08	0.0971503	0.0527551	0.0655436	0.41866	0.367114	FALSE	FALSE	FALSE	7	12253880	602604	ebi-a-GCST90000514	|| id:ebi-a-GCST90000514	TRUE	TRUE	TRUE
Gastroesophageal reflux disease	Brain cancer(FinnGen)	rs205262	G	A	G	A	0.0348137	0.00542422	1.37899e-10	-0.00421984	0.0567322	0.940707	0.267217	0.281335	FALSE	FALSE	FALSE	6	34563164	602604	ebi-a-GCST90000514	|| id:ebi-a-GCST90000514	TRUE	TRUE	TRUE
Gastroesophageal reflux disease	Brain cancer(FinnGen)	rs2075703	G	A	G	A	-0.0283212	0.00556364	3.57298e-07	0.087119	0.0572726	0.128228	0.248662	0.274004	FALSE	FALSE	FALSE	2	166151876	602604	ebi-a-GCST90000514	|| id:ebi-a-GCST90000514	TRUE	TRUE	TRUE
Gastroesophageal reflux disease	Brain cancer(FinnGen)	rs2097532	T	C	T	C	-0.0229346	0.0050106	4.71194e-06	0.138568	0.0533777	0.00943192	0.641132	0.649664	FALSE	FALSE	FALSE	1	20551745	602604	ebi-a-GCST90000514	|| id:ebi-a-GCST90000514	TRUE	TRUE	TRUE
Gastroesophageal reflux disease	Brain cancer(FinnGen)	rs2108959	G	C	G	C	-0.0245347	0.00514486	1.85345e-06	-0.0751924	0.0523421	0.150844	0.330738	0.402328	FALSE	TRUE	FALSE	17	11487030	602604	ebi-a-GCST90000514	|| id:ebi-a-GCST90000514	TRUE	TRUE	TRUE
Gastroesophageal reflux disease	Brain cancer(FinnGen)	rs2154298	G	A	G	A	0.0267129	0.00526718	3.94539e-07	0.0175281	0.0640657	0.784395	0.295667	0.198477	FALSE	FALSE	FALSE	1	80791787	602604	ebi-a-GCST90000514	|| id:ebi-a-GCST90000514	TRUE	TRUE	TRUE
Gastroesophageal reflux disease	Brain cancer(FinnGen)	rs215614	A	G	A	G	-0.0328541	0.00497715	4.08413e-11	0.0050971	0.0566906	0.928358	0.629725	0.718184	FALSE	FALSE	FALSE	7	32347335	602604	ebi-a-GCST90000514	|| id:ebi-a-GCST90000514	TRUE	TRUE	TRUE
Gastroesophageal reflux disease	Brain cancer(FinnGen)	rs2164300	T	C	T	C	-0.0264751	0.00482677	4.13352e-08	0.0743239	0.0511412	0.146138	0.523279	0.469416	FALSE	FALSE	FALSE	4	67813017	602604	ebi-a-GCST90000514	|| id:ebi-a-GCST90000514	TRUE	TRUE	TRUE
Gastroesophageal reflux disease	Brain cancer(FinnGen)	rs2183588	G	A	G	A	0.028848	0.00506363	1.21868e-08	0.0522701	0.0515835	0.310912	0.649445	0.584155	FALSE	FALSE	FALSE	21	42626882	602604	ebi-a-GCST90000514	|| id:ebi-a-GCST90000514	TRUE	TRUE	TRUE
Gastroesophageal reflux disease	Brain cancer(FinnGen)	rs2186782	A	G	A	G	-0.0231985	0.00498133	3.2073e-06	-0.0572572	0.0587766	0.329982	0.372638	0.253868	FALSE	FALSE	FALSE	11	95649543	602604	ebi-a-GCST90000514	|| id:ebi-a-GCST90000514	TRUE	TRUE	TRUE
Gastroesophageal reflux disease	Brain cancer(FinnGen)	rs2225302	T	A	T	A	0.0238874	0.00506547	2.40857e-06	-0.0116351	0.0521282	0.823378	0.657843	0.600197	FALSE	TRUE	FALSE	20	14868353	602604	ebi-a-GCST90000514	|| id:ebi-a-GCST90000514	TRUE	TRUE	TRUE
Gastroesophageal reflux disease	Brain cancer(FinnGen)	rs2240326	A	G	A	G	-0.0471681	0.00481335	1.13214e-22	0.0545369	0.0511594	0.286416	0.473775	0.541102	FALSE	FALSE	FALSE	3	50128386	602604	ebi-a-GCST90000514	|| id:ebi-a-GCST90000514	TRUE	TRUE	TRUE
Gastroesophageal reflux disease	Brain cancer(FinnGen)	rs2272727	G	A	G	A	0.0517167	0.00991703	1.83874e-07	-0.020534	0.113021	0.855832	0.063158	0.0535148	FALSE	FALSE	FALSE	8	61769195	602604	ebi-a-GCST90000514	|| id:ebi-a-GCST90000514	TRUE	TRUE	TRUE
Gastroesophageal reflux disease	Brain cancer(FinnGen)	rs2333326	A	G	A	G	0.0337121	0.00705966	1.79436e-06	-0.0179054	0.0744549	0.809953	0.134091	0.137124	FALSE	FALSE	FALSE	4	176845204	602604	ebi-a-GCST90000514	|| id:ebi-a-GCST90000514	TRUE	TRUE	TRUE
Gastroesophageal reflux disease	Brain cancer(FinnGen)	rs2344357	T	C	T	C	0.0227897	0.00491334	3.51229e-06	-0.0842863	0.0510597	0.0987916	0.401576	0.495792	FALSE	FALSE	FALSE	13	86465475	602604	ebi-a-GCST90000514	|| id:ebi-a-GCST90000514	TRUE	TRUE	TRUE
Gastroesophageal reflux disease	Brain cancer(FinnGen)	rs2360994	C	T	C	T	0.0315032	0.00665183	2.17957e-06	-0.0286756	0.0628941	0.648437	0.15566	0.21113	FALSE	FALSE	FALSE	14	76791166	602604	ebi-a-GCST90000514	|| id:ebi-a-GCST90000514	TRUE	TRUE	TRUE
Gastroesophageal reflux disease	Brain cancer(FinnGen)	rs2396133	G	A	G	A	0.0293547	0.00481787	1.10889e-09	-0.0795377	0.0514478	0.122108	0.475329	0.456127	FALSE	FALSE	FALSE	7	109197067	602604	ebi-a-GCST90000514	|| id:ebi-a-GCST90000514	TRUE	TRUE	TRUE
Gastroesophageal reflux disease	Brain cancer(FinnGen)	rs2396766	A	G	A	G	0.0322057	0.00481878	2.33507e-11	-0.024869	0.0511526	0.626845	0.47308	0.45598	FALSE	FALSE	FALSE	7	114318071	602604	ebi-a-GCST90000514	|| id:ebi-a-GCST90000514	TRUE	TRUE	TRUE
Gastroesophageal reflux disease	Brain cancer(FinnGen)	rs240995	C	T	C	T	-0.0304294	0.00627769	1.25196e-06	-0.0804971	0.0565664	0.15472	0.82085	0.713559	FALSE	FALSE	FALSE	6	111676513	602604	ebi-a-GCST90000514	|| id:ebi-a-GCST90000514	TRUE	TRUE	TRUE
Gastroesophageal reflux disease	Brain cancer(FinnGen)	rs2418925	T	C	T	C	0.0222949	0.00481269	3.61235e-06	0.0502514	0.0514685	0.328889	0.50947	0.566413	FALSE	FALSE	FALSE	3	153751912	602604	ebi-a-GCST90000514	|| id:ebi-a-GCST90000514	TRUE	TRUE	TRUE
Gastroesophageal reflux disease	Brain cancer(FinnGen)	rs242093	A	G	A	G	0.0252392	0.00488876	2.43433e-07	0.0909838	0.0520872	0.0806789	0.570022	0.591154	FALSE	FALSE	FALSE	14	69481343	602604	ebi-a-GCST90000514	|| id:ebi-a-GCST90000514	TRUE	TRUE	TRUE
Gastroesophageal reflux disease	Brain cancer(FinnGen)	rs247975	C	T	C	T	0.0262273	0.00482007	5.29054e-08	0.00118765	0.051512	0.981606	0.530561	0.567324	FALSE	FALSE	FALSE	3	173107443	602604	ebi-a-GCST90000514	|| id:ebi-a-GCST90000514	TRUE	TRUE	TRUE
Gastroesophageal reflux disease	Brain cancer(FinnGen)	rs2543622	C	A	C	A	-0.0340676	0.00633077	7.39639e-08	-0.0345361	0.0715925	0.629524	0.821168	0.847437	FALSE	FALSE	FALSE	8	30863604	602604	ebi-a-GCST90000514	|| id:ebi-a-GCST90000514	TRUE	TRUE	TRUE
Gastroesophageal reflux disease	Brain cancer(FinnGen)	rs2587363	A	G	A	G	-0.0242793	0.00485316	5.65093e-07	-0.0220013	0.0515088	0.66928	0.56785	0.566255	FALSE	FALSE	FALSE	13	53915933	602604	ebi-a-GCST90000514	|| id:ebi-a-GCST90000514	TRUE	TRUE	TRUE
Gastroesophageal reflux disease	Brain cancer(FinnGen)	rs2616192	T	G	T	G	0.0255632	0.00514145	6.62735e-07	0.076098	0.0525008	0.147208	0.672491	0.612021	FALSE	FALSE	FALSE	8	20668624	602604	ebi-a-GCST90000514	|| id:ebi-a-GCST90000514	TRUE	TRUE	TRUE
Gastroesophageal reflux disease	Brain cancer(FinnGen)	rs2650705	G	A	G	A	0.0313619	0.00652901	1.55941e-06	-0.110564	0.0797782	0.165778	0.838095	0.885558	FALSE	FALSE	FALSE	10	63239803	602604	ebi-a-GCST90000514	|| id:ebi-a-GCST90000514	TRUE	TRUE	TRUE
Gastroesophageal reflux disease	Brain cancer(FinnGen)	rs2734839	T	C	T	C	-0.0283478	0.00492778	8.78537e-09	-0.0228453	0.0512838	0.655981	0.606693	0.521464	FALSE	FALSE	FALSE	11	113286490	602604	ebi-a-GCST90000514	|| id:ebi-a-GCST90000514	TRUE	TRUE	TRUE
Gastroesophageal reflux disease	Brain cancer(FinnGen)	rs2782641	A	G	A	G	0.0270882	0.00494583	4.32643e-08	0.0132827	0.0522954	0.799501	0.612669	0.604648	FALSE	FALSE	FALSE	1	44013355	602604	ebi-a-GCST90000514	|| id:ebi-a-GCST90000514	TRUE	TRUE	TRUE
Gastroesophageal reflux disease	Brain cancer(FinnGen)	rs2786765	T	C	T	C	0.0243991	0.00483178	4.42446e-07	0.0229201	0.0523905	0.661759	0.553198	0.606059	FALSE	FALSE	FALSE	1	168741270	602604	ebi-a-GCST90000514	|| id:ebi-a-GCST90000514	TRUE	TRUE	TRUE
Gastroesophageal reflux disease	Brain cancer(FinnGen)	rs2815749	G	A	G	A	0.0388767	0.0060216	1.07359e-10	-0.0150972	0.0733104	0.836842	0.800974	0.860027	FALSE	FALSE	FALSE	1	72814783	602604	ebi-a-GCST90000514	|| id:ebi-a-GCST90000514	TRUE	TRUE	TRUE
Gastroesophageal reflux disease	Brain cancer(FinnGen)	rs2824420	C	T	C	T	-0.0269328	0.00573559	2.65662e-06	-0.112989	0.0630811	0.0732656	0.228382	0.207497	FALSE	FALSE	FALSE	21	19026337	602604	ebi-a-GCST90000514	|| id:ebi-a-GCST90000514	TRUE	TRUE	TRUE
Gastroesophageal reflux disease	Brain cancer(FinnGen)	rs2834005	C	T	C	T	0.0296997	0.0051734	9.42041e-09	0.057653	0.0575757	0.316662	0.315	0.271149	FALSE	FALSE	FALSE	21	34291708	602604	ebi-a-GCST90000514	|| id:ebi-a-GCST90000514	TRUE	TRUE	TRUE
Gastroesophageal reflux disease	Brain cancer(FinnGen)	rs2838771	C	G	C	G	-0.0280984	0.00506571	2.90964e-08	-0.0104483	0.0562335	0.8526	0.646721	0.709497	FALSE	TRUE	FALSE	21	46501576	602604	ebi-a-GCST90000514	|| id:ebi-a-GCST90000514	TRUE	TRUE	TRUE
Gastroesophageal reflux disease	Brain cancer(FinnGen)	rs2850367	A	T	A	T	0.0282351	0.00527149	8.49963e-08	-0.0142512	0.0526844	0.786774	0.294816	0.391749	FALSE	TRUE	FALSE	4	102231463	602604	ebi-a-GCST90000514	|| id:ebi-a-GCST90000514	TRUE	TRUE	TRUE
Gastroesophageal reflux disease	Brain cancer(FinnGen)	rs2859263	T	C	T	C	0.0246679	0.00483488	3.35954e-07	0.0210851	0.0524489	0.687675	0.547666	0.601554	FALSE	FALSE	FALSE	12	121072799	602604	ebi-a-GCST90000514	|| id:ebi-a-GCST90000514	TRUE	TRUE	TRUE
Gastroesophageal reflux disease	Brain cancer(FinnGen)	rs288181	T	C	T	C	-0.0243826	0.00512398	1.95011e-06	0.0583795	0.0530164	0.270828	0.330325	0.373664	FALSE	FALSE	FALSE	5	107349285	602604	ebi-a-GCST90000514	|| id:ebi-a-GCST90000514	TRUE	TRUE	TRUE
Gastroesophageal reflux disease	Brain cancer(FinnGen)	rs2963028	G	C	G	C	0.0251183	0.00489094	2.81119e-07	-0.0727431	0.0516651	0.159139	0.587437	0.583619	FALSE	TRUE	FALSE	5	108753139	602604	ebi-a-GCST90000514	|| id:ebi-a-GCST90000514	TRUE	TRUE	TRUE
Gastroesophageal reflux disease	Brain cancer(FinnGen)	rs3003615	A	G	A	G	-0.0231354	0.00487578	2.0855e-06	-0.00530876	0.0513215	0.917613	0.548748	0.49455	FALSE	FALSE	FALSE	9	130997892	602604	ebi-a-GCST90000514	|| id:ebi-a-GCST90000514	TRUE	TRUE	TRUE
Gastroesophageal reflux disease	Brain cancer(FinnGen)	rs3122032	C	T	C	T	-0.023193	0.0050177	3.79612e-06	0.052304	0.0539829	0.332595	0.641824	0.661702	FALSE	FALSE	FALSE	1	25040383	602604	ebi-a-GCST90000514	|| id:ebi-a-GCST90000514	TRUE	TRUE	TRUE
Gastroesophageal reflux disease	Brain cancer(FinnGen)	rs3172494	T	G	T	G	-0.0453526	0.00782224	6.71491e-09	-0.0645704	0.0625391	0.301847	0.107031	0.216005	FALSE	FALSE	FALSE	3	48731487	602604	ebi-a-GCST90000514	|| id:ebi-a-GCST90000514	TRUE	TRUE	TRUE
Gastroesophageal reflux disease	Brain cancer(FinnGen)	rs324769	T	C	T	C	-0.0267699	0.00483328	3.04775e-08	0.0561804	0.0523248	0.282964	0.449179	0.613446	FALSE	FALSE	FALSE	12	83969240	602604	ebi-a-GCST90000514	|| id:ebi-a-GCST90000514	TRUE	TRUE	TRUE
Gastroesophageal reflux disease	Brain cancer(FinnGen)	rs329122	A	G	A	G	-0.0289529	0.00488358	3.05485e-09	-0.0716837	0.0516467	0.165148	0.419631	0.421435	FALSE	FALSE	FALSE	5	133864599	602604	ebi-a-GCST90000514	|| id:ebi-a-GCST90000514	TRUE	TRUE	TRUE
Gastroesophageal reflux disease	Brain cancer(FinnGen)	rs341521	A	G	A	G	0.0243278	0.0052749	3.98823e-06	-0.0759677	0.0585232	0.19426	0.701959	0.746545	FALSE	FALSE	FALSE	13	60399045	602604	ebi-a-GCST90000514	|| id:ebi-a-GCST90000514	TRUE	TRUE	TRUE
Gastroesophageal reflux disease	Brain cancer(FinnGen)	rs3749313	G	A	G	A	0.0245689	0.00516674	1.98235e-06	-0.0154448	0.0523528	0.767982	0.323755	0.3924	FALSE	FALSE	FALSE	3	18568261	602604	ebi-a-GCST90000514	|| id:ebi-a-GCST90000514	TRUE	TRUE	TRUE
Gastroesophageal reflux disease	Brain cancer(FinnGen)	rs3766823	A	G	A	G	0.0393599	0.00638545	7.09316e-10	0.0417913	0.0619949	0.500243	0.171467	0.219892	FALSE	FALSE	FALSE	1	32197257	602604	ebi-a-GCST90000514	|| id:ebi-a-GCST90000514	TRUE	TRUE	TRUE
Gastroesophageal reflux disease	Brain cancer(FinnGen)	rs3793577	G	A	G	A	0.0270309	0.00484976	2.49436e-08	-0.0752261	0.0514637	0.143815	0.538279	0.509559	FALSE	FALSE	FALSE	9	23737627	602604	ebi-a-GCST90000514	|| id:ebi-a-GCST90000514	TRUE	TRUE	TRUE
Gastroesophageal reflux disease	Brain cancer(FinnGen)	rs3828917	T	G	T	G	0.0671113	0.0120054	2.26945e-08	-0.0436851	0.202292	0.829026	0.041826	0.0158128	FALSE	FALSE	FALSE	6	31465917	602604	ebi-a-GCST90000514	|| id:ebi-a-GCST90000514	TRUE	TRUE	TRUE
Gastroesophageal reflux disease	Brain cancer(FinnGen)	rs3863241	T	C	T	C	0.0324982	0.00481521	1.48799e-11	-0.0219598	0.0518449	0.67188	0.52696	0.584293	FALSE	FALSE	FALSE	8	73890335	602604	ebi-a-GCST90000514	|| id:ebi-a-GCST90000514	TRUE	TRUE	TRUE
Gastroesophageal reflux disease	Brain cancer(FinnGen)	rs389883	T	G	T	G	0.0235283	0.00512955	4.50039e-06	0.0205998	0.0566708	0.716232	0.674405	0.71817	FALSE	FALSE	FALSE	6	31947460	602604	ebi-a-GCST90000514	|| id:ebi-a-GCST90000514	TRUE	TRUE	TRUE
Gastroesophageal reflux disease	Brain cancer(FinnGen)	rs3914722	A	G	A	G	0.036734	0.00767913	1.72167e-06	-0.0678348	0.0817004	0.406377	0.11028	0.108261	FALSE	FALSE	FALSE	2	50991039	602604	ebi-a-GCST90000514	|| id:ebi-a-GCST90000514	TRUE	TRUE	TRUE
Gastroesophageal reflux disease	Brain cancer(FinnGen)	rs42302	G	A	G	A	0.027521	0.00508136	6.09256e-08	-0.00216206	0.0523847	0.967078	0.661085	0.610866	FALSE	FALSE	FALSE	5	74965554	602604	ebi-a-GCST90000514	|| id:ebi-a-GCST90000514	TRUE	TRUE	TRUE
Gastroesophageal reflux disease	Brain cancer(FinnGen)	rs4257994	A	G	A	G	-0.0229096	0.00490818	3.04705e-06	0.045341	0.0542207	0.403025	0.402733	0.33177	FALSE	FALSE	FALSE	8	60847657	602604	ebi-a-GCST90000514	|| id:ebi-a-GCST90000514	TRUE	TRUE	TRUE
Gastroesophageal reflux disease	Brain cancer(FinnGen)	rs4300861	T	C	T	C	0.0307132	0.00494886	5.431e-10	0.0571038	0.0515364	0.26785	0.38208	0.438885	FALSE	FALSE	FALSE	2	22549441	602604	ebi-a-GCST90000514	|| id:ebi-a-GCST90000514	TRUE	TRUE	TRUE
Gastroesophageal reflux disease	Brain cancer(FinnGen)	rs4382592	G	T	G	T	-0.0302679	0.00525091	8.19917e-09	0.118301	0.0572498	0.0387918	0.699524	0.724684	FALSE	FALSE	FALSE	9	134870755	602604	ebi-a-GCST90000514	|| id:ebi-a-GCST90000514	TRUE	TRUE	TRUE
Gastroesophageal reflux disease	Brain cancer(FinnGen)	rs4461735	G	A	G	A	-0.0346245	0.00564815	8.77526e-10	-0.0174807	0.0690735	0.800211	0.237974	0.161568	FALSE	FALSE	FALSE	6	16946758	602604	ebi-a-GCST90000514	|| id:ebi-a-GCST90000514	TRUE	TRUE	TRUE
Gastroesophageal reflux disease	Brain cancer(FinnGen)	rs464509	G	A	G	A	0.0363429	0.00742768	9.93574e-07	-0.00199934	0.0670046	0.976195	0.120042	0.182649	FALSE	FALSE	FALSE	21	27588835	602604	ebi-a-GCST90000514	|| id:ebi-a-GCST90000514	TRUE	TRUE	TRUE
Gastroesophageal reflux disease	Brain cancer(FinnGen)	rs4671358	A	T	A	T	0.023223	0.00490302	2.17475e-06	0.0604806	0.0567271	0.286349	0.593159	0.718186	FALSE	TRUE	FALSE	2	60164634	602604	ebi-a-GCST90000514	|| id:ebi-a-GCST90000514	TRUE	TRUE	TRUE
Gastroesophageal reflux disease	Brain cancer(FinnGen)	rs4681852	T	A	T	A	0.0330532	0.00660821	5.67858e-07	-0.139218	0.068738	0.0428322	0.156652	0.1652	FALSE	TRUE	FALSE	3	58409173	602604	ebi-a-GCST90000514	|| id:ebi-a-GCST90000514	TRUE	TRUE	TRUE
Gastroesophageal reflux disease	Brain cancer(FinnGen)	rs4713692	T	C	T	C	-0.0276128	0.00498634	3.06507e-08	-0.00393116	0.0523704	0.940163	0.367808	0.386363	FALSE	FALSE	FALSE	6	33807638	602604	ebi-a-GCST90000514	|| id:ebi-a-GCST90000514	TRUE	TRUE	TRUE
Gastroesophageal reflux disease	Brain cancer(FinnGen)	rs4714290	C	T	C	T	-0.0260909	0.00533229	9.93116e-07	-0.0276413	0.0539365	0.608316	0.285694	0.339347	FALSE	FALSE	FALSE	6	40003502	602604	ebi-a-GCST90000514	|| id:ebi-a-GCST90000514	TRUE	TRUE	TRUE
Gastroesophageal reflux disease	Brain cancer(FinnGen)	rs4755720	T	C	T	C	-0.0236158	0.0049331	1.69114e-06	-0.0119529	0.0527324	0.82068	0.607199	0.624633	FALSE	FALSE	FALSE	11	43628749	602604	ebi-a-GCST90000514	|| id:ebi-a-GCST90000514	TRUE	TRUE	TRUE
Gastroesophageal reflux disease	Brain cancer(FinnGen)	rs4837952	A	G	A	G	-0.0222292	0.00481986	3.98814e-06	0.050057	0.0516161	0.332149	0.465781	0.433117	FALSE	FALSE	FALSE	9	119619937	602604	ebi-a-GCST90000514	|| id:ebi-a-GCST90000514	TRUE	TRUE	TRUE
Gastroesophageal reflux disease	Brain cancer(FinnGen)	rs4851239	T	C	T	C	-0.0328536	0.00495136	3.23892e-11	-0.0247261	0.0535867	0.644496	0.379581	0.347242	FALSE	FALSE	FALSE	2	100489966	602604	ebi-a-GCST90000514	|| id:ebi-a-GCST90000514	TRUE	TRUE	TRUE
Gastroesophageal reflux disease	Brain cancer(FinnGen)	rs4890357	T	C	T	C	-0.0306964	0.0061648	6.38175e-07	0.0886702	0.0727201	0.222717	0.187223	0.143114	FALSE	FALSE	FALSE	18	39304176	602604	ebi-a-GCST90000514	|| id:ebi-a-GCST90000514	TRUE	TRUE	TRUE
Gastroesophageal reflux disease	Brain cancer(FinnGen)	rs4999609	G	A	G	A	-0.0237086	0.00491045	1.37775e-06	-0.0173107	0.0520545	0.739474	0.588587	0.594502	FALSE	FALSE	FALSE	17	78917730	602604	ebi-a-GCST90000514	|| id:ebi-a-GCST90000514	TRUE	TRUE	TRUE
Gastroesophageal reflux disease	Brain cancer(FinnGen)	rs511048	G	A	G	A	0.0302761	0.00640415	2.27222e-06	0.138594	0.068805	0.0439774	0.170572	0.166295	FALSE	FALSE	FALSE	16	63056804	602604	ebi-a-GCST90000514	|| id:ebi-a-GCST90000514	TRUE	TRUE	TRUE
Gastroesophageal reflux disease	Brain cancer(FinnGen)	rs524874	G	A	G	A	-0.0254339	0.00481996	1.31474e-07	-0.000811192	0.0517763	0.9875	0.520058	0.420728	FALSE	FALSE	FALSE	11	88712383	602604	ebi-a-GCST90000514	|| id:ebi-a-GCST90000514	TRUE	TRUE	TRUE
Gastroesophageal reflux disease	Brain cancer(FinnGen)	rs538740	C	T	C	T	0.0280672	0.00583413	1.50283e-06	-0.0769396	0.0658163	0.242401	0.217937	0.183591	FALSE	FALSE	FALSE	3	118157095	602604	ebi-a-GCST90000514	|| id:ebi-a-GCST90000514	TRUE	TRUE	TRUE
Gastroesophageal reflux disease	Brain cancer(FinnGen)	rs569356	G	A	G	A	-0.037919	0.00690971	4.07005e-08	-0.0920921	0.0755502	0.222863	0.140835	0.130399	FALSE	FALSE	FALSE	1	29136686	602604	ebi-a-GCST90000514	|| id:ebi-a-GCST90000514	TRUE	TRUE	TRUE
Gastroesophageal reflux disease	Brain cancer(FinnGen)	rs6011155	C	T	C	T	-0.0236132	0.00498384	2.15884e-06	-0.0391446	0.0538418	0.467208	0.373507	0.344524	FALSE	FALSE	FALSE	20	62450664	602604	ebi-a-GCST90000514	|| id:ebi-a-GCST90000514	TRUE	TRUE	TRUE
Gastroesophageal reflux disease	Brain cancer(FinnGen)	rs6030819	T	A	T	A	-0.032105	0.00611893	1.54736e-07	-0.0232157	0.0686877	0.735372	0.805939	0.831039	FALSE	TRUE	FALSE	20	42016041	602604	ebi-a-GCST90000514	|| id:ebi-a-GCST90000514	TRUE	TRUE	TRUE
Gastroesophageal reflux disease	Brain cancer(FinnGen)	rs603165	T	C	T	C	0.0230699	0.0048133	1.64343e-06	-0.0865553	0.0512091	0.0909829	0.474138	0.548648	FALSE	FALSE	FALSE	15	37675583	602604	ebi-a-GCST90000514	|| id:ebi-a-GCST90000514	TRUE	TRUE	TRUE
Gastroesophageal reflux disease	Brain cancer(FinnGen)	rs613872	T	G	T	G	0.0322185	0.00634731	3.85594e-07	0.0545593	0.0697277	0.433943	0.825775	0.841299	FALSE	FALSE	FALSE	18	53210302	602604	ebi-a-GCST90000514	|| id:ebi-a-GCST90000514	TRUE	TRUE	TRUE
Gastroesophageal reflux disease	Brain cancer(FinnGen)	rs631143	A	G	A	G	0.0235824	0.00510014	3.76643e-06	0.011539	0.0574656	0.840857	0.664985	0.726068	FALSE	FALSE	FALSE	1	241799538	602604	ebi-a-GCST90000514	|| id:ebi-a-GCST90000514	TRUE	TRUE	TRUE
Gastroesophageal reflux disease	Brain cancer(FinnGen)	rs6441814	A	G	A	G	-0.0284239	0.00482577	3.86145e-09	-0.0605945	0.0523732	0.247282	0.470632	0.388223	FALSE	FALSE	FALSE	3	44049114	602604	ebi-a-GCST90000514	|| id:ebi-a-GCST90000514	TRUE	TRUE	TRUE
Gastroesophageal reflux disease	Brain cancer(FinnGen)	rs6486935	A	T	A	T	0.0294074	0.00555202	1.17918e-07	-0.0177577	0.0605819	0.769432	0.747659	0.768807	FALSE	TRUE	FALSE	12	19209501	602604	ebi-a-GCST90000514	|| id:ebi-a-GCST90000514	TRUE	TRUE	TRUE
Gastroesophageal reflux disease	Brain cancer(FinnGen)	rs6510697	G	A	G	A	-0.0269977	0.00515064	1.59173e-07	-0.0359393	0.0520932	0.490255	0.32823	0.403493	FALSE	FALSE	FALSE	19	2691314	602604	ebi-a-GCST90000514	|| id:ebi-a-GCST90000514	TRUE	TRUE	TRUE
Gastroesophageal reflux disease	Brain cancer(FinnGen)	rs6569382	T	C	T	C	0.0267702	0.00542207	7.92264e-07	-0.0763345	0.0544648	0.161053	0.731887	0.672459	FALSE	FALSE	FALSE	6	98709685	602604	ebi-a-GCST90000514	|| id:ebi-a-GCST90000514	TRUE	TRUE	TRUE
Gastroesophageal reflux disease	Brain cancer(FinnGen)	rs6711584	A	G	A	G	0.0322545	0.00483974	2.65583e-11	0.0550053	0.0512565	0.283209	0.452019	0.456415	FALSE	FALSE	FALSE	2	104421692	602604	ebi-a-GCST90000514	|| id:ebi-a-GCST90000514	TRUE	TRUE	TRUE
Gastroesophageal reflux disease	Brain cancer(FinnGen)	rs6722661	A	G	A	G	-0.0322543	0.00500354	1.14623e-10	0.0407116	0.0534884	0.44658	0.364669	0.355937	FALSE	FALSE	FALSE	2	100806588	602604	ebi-a-GCST90000514	|| id:ebi-a-GCST90000514	TRUE	TRUE	TRUE
Gastroesophageal reflux disease	Brain cancer(FinnGen)	rs6744653	G	A	G	A	0.0326907	0.00638997	3.12184e-07	0.0768499	0.0689202	0.264826	0.829308	0.837253	FALSE	FALSE	FALSE	2	628524	602604	ebi-a-GCST90000514	|| id:ebi-a-GCST90000514	TRUE	TRUE	TRUE
Gastroesophageal reflux disease	Brain cancer(FinnGen)	rs6771469	C	T	C	T	-0.0260731	0.00490849	1.08523e-07	0.0593183	0.0510635	0.245374	0.403215	0.485424	FALSE	FALSE	FALSE	3	65173884	602604	ebi-a-GCST90000514	|| id:ebi-a-GCST90000514	TRUE	TRUE	TRUE
Gastroesophageal reflux disease	Brain cancer(FinnGen)	rs6780459	T	A	T	A	0.0305507	0.0055211	3.13993e-08	0.0800173	0.0625543	0.200839	0.746622	0.788595	FALSE	TRUE	FALSE	3	104624105	602604	ebi-a-GCST90000514	|| id:ebi-a-GCST90000514	TRUE	TRUE	TRUE
Gastroesophageal reflux disease	Brain cancer(FinnGen)	rs6881636	A	G	A	G	-0.0239793	0.0048144	6.33417e-07	0.120103	0.0511682	0.0189143	0.47321	0.480907	FALSE	FALSE	FALSE	5	106542461	602604	ebi-a-GCST90000514	|| id:ebi-a-GCST90000514	TRUE	TRUE	TRUE
Gastroesophageal reflux disease	Brain cancer(FinnGen)	rs6902631	G	A	G	A	-0.0249064	0.00500128	6.35829e-07	0.00677252	0.0512699	0.894909	0.36556	0.444605	FALSE	FALSE	FALSE	6	165293940	602604	ebi-a-GCST90000514	|| id:ebi-a-GCST90000514	TRUE	TRUE	TRUE
Gastroesophageal reflux disease	Brain cancer(FinnGen)	rs6937950	A	G	A	G	-0.0286402	0.00613726	3.06225e-06	-0.144142	0.0654172	0.0275645	0.190154	0.189259	FALSE	FALSE	FALSE	6	97399927	602604	ebi-a-GCST90000514	|| id:ebi-a-GCST90000514	TRUE	TRUE	TRUE
Gastroesophageal reflux disease	Brain cancer(FinnGen)	rs6941837	C	T	C	T	0.0228633	0.00481286	2.0295e-06	-0.015865	0.0514508	0.757815	0.508474	0.460162	FALSE	FALSE	FALSE	6	43101670	602604	ebi-a-GCST90000514	|| id:ebi-a-GCST90000514	TRUE	TRUE	TRUE
Gastroesophageal reflux disease	Brain cancer(FinnGen)	rs6971417	T	G	T	G	-0.0281439	0.00604394	3.21544e-06	-0.0956078	0.0707296	0.176459	0.802653	0.848841	FALSE	FALSE	FALSE	7	133166169	602604	ebi-a-GCST90000514	|| id:ebi-a-GCST90000514	TRUE	TRUE	TRUE
Gastroesophageal reflux disease	Brain cancer(FinnGen)	rs7032155	A	C	A	C	0.02775	0.00491358	1.62686e-08	0.0195144	0.052798	0.711677	0.59185	0.627312	FALSE	FALSE	FALSE	9	122672771	602604	ebi-a-GCST90000514	|| id:ebi-a-GCST90000514	TRUE	TRUE	TRUE
Gastroesophageal reflux disease	Brain cancer(FinnGen)	rs7038072	C	T	C	T	-0.0225676	0.00493476	4.80352e-06	0.0496031	0.0529036	0.348444	0.612753	0.629433	FALSE	FALSE	FALSE	9	25326440	602604	ebi-a-GCST90000514	|| id:ebi-a-GCST90000514	TRUE	TRUE	TRUE
Gastroesophageal reflux disease	Brain cancer(FinnGen)	rs7044402	G	A	G	A	-0.0336609	0.00648346	2.08252e-07	0.0465814	0.0703797	0.508062	0.833104	0.844694	FALSE	FALSE	FALSE	9	14157468	602604	ebi-a-GCST90000514	|| id:ebi-a-GCST90000514	TRUE	TRUE	TRUE
Gastroesophageal reflux disease	Brain cancer(FinnGen)	rs7094372	A	G	A	G	0.0232109	0.00486917	1.87073e-06	-0.0179981	0.0512469	0.725436	0.564442	0.4879	FALSE	FALSE	FALSE	10	134091509	602604	ebi-a-GCST90000514	|| id:ebi-a-GCST90000514	TRUE	TRUE	TRUE
Gastroesophageal reflux disease	Brain cancer(FinnGen)	rs7104724	A	T	A	T	0.0416348	0.00751408	3.00912e-08	0.124653	0.0789523	0.114372	0.116739	0.117965	FALSE	TRUE	FALSE	11	112837559	602604	ebi-a-GCST90000514	|| id:ebi-a-GCST90000514	TRUE	TRUE	TRUE
Gastroesophageal reflux disease	Brain cancer(FinnGen)	rs7125588	G	A	G	A	-0.0250238	0.00485053	2.48302e-07	-0.0735764	0.0573648	0.19963	0.443278	0.287033	FALSE	FALSE	FALSE	11	113436072	602604	ebi-a-GCST90000514	|| id:ebi-a-GCST90000514	TRUE	TRUE	TRUE
Gastroesophageal reflux disease	Brain cancer(FinnGen)	rs718348	T	A	T	A	0.027393	0.0053233	2.66293e-07	-0.115345	0.0556732	0.0382825	0.289041	0.302329	FALSE	TRUE	FALSE	8	68256888	602604	ebi-a-GCST90000514	|| id:ebi-a-GCST90000514	TRUE	TRUE	TRUE
Gastroesophageal reflux disease	Brain cancer(FinnGen)	rs7186573	C	T	C	T	0.0238271	0.00494496	1.44674e-06	-0.0227432	0.0512687	0.657326	0.383053	0.452187	FALSE	FALSE	FALSE	16	28587389	602604	ebi-a-GCST90000514	|| id:ebi-a-GCST90000514	TRUE	TRUE	TRUE
Gastroesophageal reflux disease	Brain cancer(FinnGen)	rs7190158	A	G	A	G	0.0256837	0.00505165	3.69131e-07	0.00637139	0.0547386	0.907338	0.350016	0.318525	FALSE	FALSE	FALSE	16	77150912	602604	ebi-a-GCST90000514	|| id:ebi-a-GCST90000514	TRUE	TRUE	TRUE
Gastroesophageal reflux disease	Brain cancer(FinnGen)	rs7206608	G	C	G	C	0.0291541	0.005145	1.45761e-08	-0.00459072	0.0532852	0.931344	0.322927	0.354475	FALSE	TRUE	FALSE	16	82872628	602604	ebi-a-GCST90000514	|| id:ebi-a-GCST90000514	TRUE	TRUE	TRUE
Gastroesophageal reflux disease	Brain cancer(FinnGen)	rs7228782	A	T	A	T	0.0287082	0.00625033	4.36777e-06	0.0583425	0.0711306	0.412093	0.180773	0.152471	FALSE	TRUE	FALSE	18	42877832	602604	ebi-a-GCST90000514	|| id:ebi-a-GCST90000514	TRUE	TRUE	TRUE
Gastroesophageal reflux disease	Brain cancer(FinnGen)	rs7241572	A	G	A	G	0.0365511	0.00597464	9.49336e-10	0.0160187	0.0625227	0.797791	0.209101	0.216629	FALSE	FALSE	FALSE	18	77580712	602604	ebi-a-GCST90000514	|| id:ebi-a-GCST90000514	TRUE	TRUE	TRUE
Gastroesophageal reflux disease	Brain cancer(FinnGen)	rs7324952	T	C	T	C	-0.0373824	0.00755791	7.57059e-07	5.94736e-05	0.0767956	0.999382	0.116177	0.126852	FALSE	FALSE	FALSE	13	91990799	602604	ebi-a-GCST90000514	|| id:ebi-a-GCST90000514	TRUE	TRUE	TRUE
Gastroesophageal reflux disease	Brain cancer(FinnGen)	rs7332653	A	C	A	C	-0.0236309	0.00513323	4.15422e-06	0.0847631	0.0580643	0.144341	0.326252	0.266258	FALSE	FALSE	FALSE	13	97517119	602604	ebi-a-GCST90000514	|| id:ebi-a-GCST90000514	TRUE	TRUE	TRUE
Gastroesophageal reflux disease	Brain cancer(FinnGen)	rs741959	G	A	G	A	-0.0245348	0.00487982	4.96112e-07	-0.0440546	0.0524536	0.400977	0.581102	0.616926	FALSE	FALSE	FALSE	1	47676233	602604	ebi-a-GCST90000514	|| id:ebi-a-GCST90000514	TRUE	TRUE	TRUE
Gastroesophageal reflux disease	Brain cancer(FinnGen)	rs7426688	T	C	T	C	-0.0262113	0.00564004	3.36217e-06	0.0598522	0.0720776	0.406321	0.239812	0.146691	FALSE	FALSE	FALSE	3	77240830	602604	ebi-a-GCST90000514	|| id:ebi-a-GCST90000514	TRUE	TRUE	TRUE
Gastroesophageal reflux disease	Brain cancer(FinnGen)	rs748832	G	A	G	A	0.0234056	0.0049979	2.82579e-06	0.0239453	0.0531117	0.6521	0.364117	0.364664	FALSE	FALSE	FALSE	3	16851202	602604	ebi-a-GCST90000514	|| id:ebi-a-GCST90000514	TRUE	TRUE	TRUE
Gastroesophageal reflux disease	Brain cancer(FinnGen)	rs7527682	G	A	G	A	-0.026684	0.00482174	3.12831e-08	-0.0576333	0.0526442	0.273617	0.53725	0.622499	FALSE	FALSE	FALSE	1	189172684	602604	ebi-a-GCST90000514	|| id:ebi-a-GCST90000514	TRUE	TRUE	TRUE
Gastroesophageal reflux disease	Brain cancer(FinnGen)	rs7541875	G	A	G	A	0.0273972	0.00484976	1.61213e-08	0.0283695	0.0523695	0.588013	0.426069	0.383699	FALSE	FALSE	FALSE	1	190957589	602604	ebi-a-GCST90000514	|| id:ebi-a-GCST90000514	TRUE	TRUE	TRUE
Gastroesophageal reflux disease	Brain cancer(FinnGen)	rs7581524	T	C	T	C	0.0263899	0.00538921	9.7407e-07	-0.0509839	0.0608632	0.40221	0.276081	0.230194	FALSE	FALSE	FALSE	2	113234316	602604	ebi-a-GCST90000514	|| id:ebi-a-GCST90000514	TRUE	TRUE	TRUE
Gastroesophageal reflux disease	Brain cancer(FinnGen)	rs7600261	T	C	T	C	0.0338034	0.00522051	9.47327e-11	-0.00617145	0.0555661	0.911565	0.306391	0.304012	FALSE	FALSE	FALSE	2	212622818	602604	ebi-a-GCST90000514	|| id:ebi-a-GCST90000514	TRUE	TRUE	TRUE
Gastroesophageal reflux disease	Brain cancer(FinnGen)	rs7612999	A	G	A	G	0.0305231	0.00559546	4.89824e-08	0.0418777	0.0604378	0.488369	0.245338	0.232138	FALSE	FALSE	FALSE	3	35678337	602604	ebi-a-GCST90000514	|| id:ebi-a-GCST90000514	TRUE	TRUE	TRUE
Gastroesophageal reflux disease	Brain cancer(FinnGen)	rs7616110	T	C	T	C	0.0298274	0.00630939	2.27337e-06	0.0132072	0.060399	0.82691	0.176765	0.23301	FALSE	FALSE	FALSE	3	26735083	602604	ebi-a-GCST90000514	|| id:ebi-a-GCST90000514	TRUE	TRUE	TRUE
Gastroesophageal reflux disease	Brain cancer(FinnGen)	rs761777	G	A	G	A	0.0345341	0.00554469	4.71455e-10	-0.0547034	0.0574471	0.340976	0.254034	0.274482	FALSE	FALSE	FALSE	10	134938075	602604	ebi-a-GCST90000514	|| id:ebi-a-GCST90000514	TRUE	TRUE	TRUE
Gastroesophageal reflux disease	Brain cancer(FinnGen)	rs7633157	G	A	G	A	-0.0258958	0.00517533	5.62393e-07	-0.00330253	0.0530061	0.95032	0.315114	0.36473	FALSE	FALSE	FALSE	3	117529266	602604	ebi-a-GCST90000514	|| id:ebi-a-GCST90000514	TRUE	TRUE	TRUE
Gastroesophageal reflux disease	Brain cancer(FinnGen)	rs7639752	A	G	A	G	0.0235086	0.00481379	1.04169e-06	0.0406697	0.0511835	0.426855	0.49475	0.455572	FALSE	FALSE	FALSE	3	195973244	602604	ebi-a-GCST90000514	|| id:ebi-a-GCST90000514	TRUE	TRUE	TRUE
Gastroesophageal reflux disease	Brain cancer(FinnGen)	rs7653315	A	G	A	G	0.0226713	0.00492965	4.24571e-06	0.0653678	0.0529485	0.216996	0.392585	0.365341	FALSE	FALSE	FALSE	3	131964467	602604	ebi-a-GCST90000514	|| id:ebi-a-GCST90000514	TRUE	TRUE	TRUE
Gastroesophageal reflux disease	Brain cancer(FinnGen)	rs7675588	A	C	A	C	-0.0335228	0.00595438	1.80264e-08	-0.0607984	0.0686215	0.37562	0.794635	0.834238	FALSE	FALSE	FALSE	4	80734978	602604	ebi-a-GCST90000514	|| id:ebi-a-GCST90000514	TRUE	TRUE	TRUE
Gastroesophageal reflux disease	Brain cancer(FinnGen)	rs7680820	G	A	G	A	0.0257971	0.00546378	2.34142e-06	0.0652058	0.0572549	0.254758	0.268699	0.275972	FALSE	FALSE	FALSE	4	67082181	602604	ebi-a-GCST90000514	|| id:ebi-a-GCST90000514	TRUE	TRUE	TRUE
Gastroesophageal reflux disease	Brain cancer(FinnGen)	rs7685686	G	A	G	A	-0.0279222	0.00489191	1.14427e-08	0.00698544	0.0512795	0.891645	0.422353	0.524878	FALSE	FALSE	FALSE	4	3207142	602604	ebi-a-GCST90000514	|| id:ebi-a-GCST90000514	TRUE	TRUE	TRUE
Gastroesophageal reflux disease	Brain cancer(FinnGen)	rs773109	A	G	A	G	-0.0380572	0.00510213	8.71365e-14	0.0419712	0.0556771	0.45095	0.335269	0.303136	FALSE	FALSE	FALSE	12	56374695	602604	ebi-a-GCST90000514	|| id:ebi-a-GCST90000514	TRUE	TRUE	TRUE
Gastroesophageal reflux disease	Brain cancer(FinnGen)	rs7740684	G	A	G	A	0.0228004	0.00491797	3.54985e-06	0.00769913	0.0544334	0.887521	0.398026	0.333575	FALSE	FALSE	FALSE	6	142973335	602604	ebi-a-GCST90000514	|| id:ebi-a-GCST90000514	TRUE	TRUE	TRUE
Gastroesophageal reflux disease	Brain cancer(FinnGen)	rs7758630	A	T	A	T	-0.0227578	0.00490585	3.50235e-06	0.00640323	0.0527269	0.903342	0.407278	0.370612	FALSE	TRUE	FALSE	6	101387304	602604	ebi-a-GCST90000514	|| id:ebi-a-GCST90000514	TRUE	TRUE	TRUE
Gastroesophageal reflux disease	Brain cancer(FinnGen)	rs7813372	G	T	G	T	0.0248242	0.00541422	4.53994e-06	-0.0981164	0.0585908	0.0940113	0.727771	0.74626	FALSE	FALSE	FALSE	8	112741133	602604	ebi-a-GCST90000514	|| id:ebi-a-GCST90000514	TRUE	TRUE	TRUE
Gastroesophageal reflux disease	Brain cancer(FinnGen)	rs7837430	T	C	T	C	0.026062	0.00543258	1.60779e-06	-0.00990761	0.0650466	0.878938	0.266952	0.189036	FALSE	FALSE	FALSE	8	130061829	602604	ebi-a-GCST90000514	|| id:ebi-a-GCST90000514	TRUE	TRUE	TRUE
Gastroesophageal reflux disease	Brain cancer(FinnGen)	rs7854693	C	T	C	T	0.0264878	0.00518857	3.30742e-07	0.066658	0.0524508	0.203776	0.311547	0.388934	FALSE	FALSE	FALSE	9	103083594	602604	ebi-a-GCST90000514	|| id:ebi-a-GCST90000514	TRUE	TRUE	TRUE
Gastroesophageal reflux disease	Brain cancer(FinnGen)	rs7942368	T	C	T	C	-0.0339683	0.00591917	9.54135e-09	-0.0356892	0.0628905	0.570388	0.214659	0.208211	FALSE	FALSE	FALSE	11	76465362	602604	ebi-a-GCST90000514	|| id:ebi-a-GCST90000514	TRUE	TRUE	TRUE
Gastroesophageal reflux disease	Brain cancer(FinnGen)	rs8034783	T	C	T	C	0.0390428	0.00800036	1.06016e-06	0.00669727	0.0831327	0.935791	0.101076	0.104947	FALSE	FALSE	FALSE	15	47763726	602604	ebi-a-GCST90000514	|| id:ebi-a-GCST90000514	TRUE	TRUE	TRUE
Gastroesophageal reflux disease	Brain cancer(FinnGen)	rs8078510	A	G	A	G	-0.0292824	0.00543187	7.01245e-08	0.0997547	0.0588709	0.0901758	0.272538	0.25078	FALSE	FALSE	FALSE	17	47045862	602604	ebi-a-GCST90000514	|| id:ebi-a-GCST90000514	TRUE	TRUE	TRUE
Gastroesophageal reflux disease	Brain cancer(FinnGen)	rs8096225	C	A	C	A	0.0272103	0.00521875	1.84859e-07	0.000859065	0.059355	0.988452	0.692914	0.757039	FALSE	FALSE	FALSE	18	36921851	602604	ebi-a-GCST90000514	|| id:ebi-a-GCST90000514	TRUE	TRUE	TRUE
Gastroesophageal reflux disease	Brain cancer(FinnGen)	rs844596	A	G	A	G	-0.0246056	0.00515845	1.84264e-06	-0.101585	0.0544023	0.06186	0.681009	0.672371	FALSE	FALSE	FALSE	6	147967368	602604	ebi-a-GCST90000514	|| id:ebi-a-GCST90000514	TRUE	TRUE	TRUE
Gastroesophageal reflux disease	Brain cancer(FinnGen)	rs861575	C	T	C	T	0.0276168	0.00489031	1.63046e-08	-0.0320952	0.0511832	0.530617	0.424146	0.474062	FALSE	FALSE	FALSE	1	184725099	602604	ebi-a-GCST90000514	|| id:ebi-a-GCST90000514	TRUE	TRUE	TRUE
Gastroesophageal reflux disease	Brain cancer(FinnGen)	rs903678	A	G	A	G	0.0277378	0.00508463	4.89091e-08	-0.00690051	0.0560094	0.901947	0.339412	0.294927	FALSE	FALSE	FALSE	1	201809918	602604	ebi-a-GCST90000514	|| id:ebi-a-GCST90000514	TRUE	TRUE	TRUE
Gastroesophageal reflux disease	Brain cancer(FinnGen)	rs903959	A	T	A	T	0.0291631	0.00491608	2.9893e-09	-0.0465741	0.0525395	0.37537	0.399262	0.378211	FALSE	TRUE	FALSE	8	142630782	602604	ebi-a-GCST90000514	|| id:ebi-a-GCST90000514	TRUE	TRUE	TRUE
Gastroesophageal reflux disease	Brain cancer(FinnGen)	rs9177	G	A	G	A	0.0247618	0.00486713	3.6271e-07	0.104549	0.0520177	0.0444447	0.489899	0.435314	FALSE	FALSE	FALSE	7	1787236	602604	ebi-a-GCST90000514	|| id:ebi-a-GCST90000514	TRUE	TRUE	TRUE
Gastroesophageal reflux disease	Brain cancer(FinnGen)	rs919593	C	G	C	G	-0.0248733	0.00540109	4.11993e-06	-0.01658	0.0596264	0.780962	0.273344	0.241526	FALSE	TRUE	FALSE	15	86926129	602604	ebi-a-GCST90000514	|| id:ebi-a-GCST90000514	TRUE	TRUE	TRUE
Gastroesophageal reflux disease	Brain cancer(FinnGen)	rs9345737	G	A	G	A	-0.0252666	0.00484427	1.8305e-07	0.0461711	0.0520062	0.374649	0.43945	0.406764	FALSE	FALSE	FALSE	6	66676938	602604	ebi-a-GCST90000514	|| id:ebi-a-GCST90000514	TRUE	TRUE	TRUE
Gastroesophageal reflux disease	Brain cancer(FinnGen)	rs9358901	T	G	T	G	-0.032661	0.00521159	3.68078e-10	-0.0314888	0.0542383	0.561534	0.693255	0.674505	FALSE	FALSE	FALSE	6	26024436	602604	ebi-a-GCST90000514	|| id:ebi-a-GCST90000514	TRUE	TRUE	TRUE
Gastroesophageal reflux disease	Brain cancer(FinnGen)	rs9372625	A	G	A	G	-0.037727	0.0049537	2.61818e-14	0.0193806	0.0551162	0.725115	0.383042	0.318543	FALSE	FALSE	FALSE	6	98344031	602604	ebi-a-GCST90000514	|| id:ebi-a-GCST90000514	TRUE	TRUE	TRUE
Gastroesophageal reflux disease	Brain cancer(FinnGen)	rs9373363	G	A	G	A	-0.0326836	0.00555966	4.13457e-09	0.0200815	0.0542588	0.711304	0.253631	0.333682	FALSE	FALSE	FALSE	6	143150043	602604	ebi-a-GCST90000514	|| id:ebi-a-GCST90000514	TRUE	TRUE	TRUE
Gastroesophageal reflux disease	Brain cancer(FinnGen)	rs9377684	G	A	G	A	-0.0281798	0.00603197	2.98648e-06	-0.0584745	0.0686449	0.394303	0.198124	0.164644	FALSE	FALSE	FALSE	6	105445364	602604	ebi-a-GCST90000514	|| id:ebi-a-GCST90000514	TRUE	TRUE	TRUE
Gastroesophageal reflux disease	Brain cancer(FinnGen)	rs942065	A	G	A	G	0.0307384	0.00500925	8.44559e-10	-0.084603	0.0528145	0.109179	0.634045	0.626708	FALSE	FALSE	FALSE	14	94032065	602604	ebi-a-GCST90000514	|| id:ebi-a-GCST90000514	TRUE	TRUE	TRUE
Gastroesophageal reflux disease	Brain cancer(FinnGen)	rs947791	A	G	A	G	0.0294264	0.00583296	4.53879e-07	0.0863107	0.0893224	0.333903	0.218283	0.0896463	FALSE	FALSE	FALSE	11	65302893	602604	ebi-a-GCST90000514	|| id:ebi-a-GCST90000514	TRUE	TRUE	TRUE
Gastroesophageal reflux disease	Brain cancer(FinnGen)	rs9521258	G	A	G	A	-0.0535484	0.010999	1.12448e-06	-0.0441112	0.101473	0.663774	0.051017	0.0679241	FALSE	FALSE	FALSE	13	109899395	602604	ebi-a-GCST90000514	|| id:ebi-a-GCST90000514	TRUE	TRUE	TRUE
Gastroesophageal reflux disease	Brain cancer(FinnGen)	rs9540720	G	A	G	A	0.0266991	0.00481874	3.0128e-08	-0.0159626	0.0513211	0.755776	0.47886	0.534341	FALSE	FALSE	FALSE	13	66922705	602604	ebi-a-GCST90000514	|| id:ebi-a-GCST90000514	TRUE	TRUE	TRUE
Gastroesophageal reflux disease	Brain cancer(FinnGen)	rs9542729	G	C	G	C	-0.0363194	0.00599914	1.41205e-09	0.0783246	0.0572246	0.171086	0.20244	0.27234	FALSE	TRUE	FALSE	13	31833578	602604	ebi-a-GCST90000514	|| id:ebi-a-GCST90000514	TRUE	TRUE	TRUE
Gastroesophageal reflux disease	Brain cancer(FinnGen)	rs9615905	T	C	T	C	0.0275657	0.0048378	1.21233e-08	-0.0218289	0.051283	0.670358	0.458193	0.437215	FALSE	FALSE	FALSE	22	48875699	602604	ebi-a-GCST90000514	|| id:ebi-a-GCST90000514	TRUE	TRUE	TRUE
Gastroesophageal reflux disease	Brain cancer(FinnGen)	rs9636202	A	G	A	G	-0.035044	0.00547191	1.51022e-10	-0.0400846	0.0614377	0.514115	0.26663	0.221183	FALSE	FALSE	FALSE	19	18449238	602604	ebi-a-GCST90000514	|| id:ebi-a-GCST90000514	TRUE	TRUE	TRUE
Gastroesophageal reflux disease	Brain cancer(FinnGen)	rs9940128	A	G	A	G	0.0332513	0.00486305	8.05749e-12	-0.070783	0.0514185	0.168635	0.421755	0.429087	FALSE	FALSE	FALSE	16	53800754	602604	ebi-a-GCST90000514	|| id:ebi-a-GCST90000514	TRUE	TRUE	TRUE
Gastroesophageal reflux disease	Bladder(UK Biobank)	rs10010963	T	C	T	C	-0.0269803	0.00494665	4.91779e-08	0.0403902	0.0654928	0.537424	0.616433	0.616645	FALSE	FALSE	FALSE	4	159839313	602604	ebi-a-GCST90000514	|| id:ebi-a-GCST90000514	TRUE	TRUE	TRUE
Gastroesophageal reflux disease	Bladder(UK Biobank)	rs10071982	G	A	G	A	0.0260992	0.00490075	1.00647e-07	0.00454721	0.0655458	0.944691	0.577875	0.575833	FALSE	FALSE	FALSE	5	62703251	602604	ebi-a-GCST90000514	|| id:ebi-a-GCST90000514	TRUE	TRUE	TRUE
Gastroesophageal reflux disease	Bladder(UK Biobank)	rs1011407	G	A	G	A	-0.0420618	0.00735917	1.09343e-08	0.0277136	0.0974136	0.776031	0.121628	0.120789	FALSE	FALSE	FALSE	2	60665768	602604	ebi-a-GCST90000514	|| id:ebi-a-GCST90000514	TRUE	TRUE	TRUE
Gastroesophageal reflux disease	Bladder(UK Biobank)	rs10133111	A	G	A	G	0.0417875	0.00650789	1.35338e-10	-0.164305	0.0858419	0.0556149	0.162996	0.163295	FALSE	FALSE	FALSE	14	103377321	602604	ebi-a-GCST90000514	|| id:ebi-a-GCST90000514	TRUE	TRUE	TRUE
Gastroesophageal reflux disease	Bladder(UK Biobank)	rs10156445	G	A	G	A	0.0248501	0.00498902	6.32689e-07	-0.0193029	0.065888	0.769549	0.630443	0.63087	FALSE	FALSE	FALSE	9	128617244	602604	ebi-a-GCST90000514	|| id:ebi-a-GCST90000514	TRUE	TRUE	TRUE
Gastroesophageal reflux disease	Bladder(UK Biobank)	rs10172113	C	T	C	T	-0.0260117	0.00527769	8.28114e-07	-0.115198	0.069989	0.0997752	0.706491	0.707241	FALSE	FALSE	FALSE	2	226618383	602604	ebi-a-GCST90000514	|| id:ebi-a-GCST90000514	TRUE	TRUE	TRUE
Gastroesophageal reflux disease	Bladder(UK Biobank)	rs1021363	G	A	G	A	-0.031217	0.00502204	5.09976e-10	-0.0306469	0.0665256	0.64503	0.641992	0.643088	FALSE	FALSE	FALSE	10	106610839	602604	ebi-a-GCST90000514	|| id:ebi-a-GCST90000514	TRUE	TRUE	TRUE
Gastroesophageal reflux disease	Bladder(UK Biobank)	rs10242223	G	A	G	A	-0.028221	0.00513068	3.78835e-08	0.0410514	0.0683253	0.547958	0.669798	0.672329	FALSE	FALSE	FALSE	7	3521573	602604	ebi-a-GCST90000514	|| id:ebi-a-GCST90000514	TRUE	TRUE	TRUE
Gastroesophageal reflux disease	Bladder(UK Biobank)	rs10251438	A	C	A	C	-0.0245314	0.0048288	3.76973e-07	0.0904666	0.064666	0.161818	0.495297	0.494825	FALSE	FALSE	FALSE	7	137006969	602604	ebi-a-GCST90000514	|| id:ebi-a-GCST90000514	TRUE	TRUE	TRUE
Gastroesophageal reflux disease	Bladder(UK Biobank)	rs10269582	C	T	C	T	0.0234037	0.00484333	1.3507e-06	-0.093016	0.0640275	0.146293	0.435257	0.435082	FALSE	FALSE	FALSE	7	21640361	602604	ebi-a-GCST90000514	|| id:ebi-a-GCST90000514	TRUE	TRUE	TRUE
Gastroesophageal reflux disease	Bladder(UK Biobank)	rs10496632	C	G	C	G	-0.0286107	0.00540404	1.1947e-07	-0.00044052	0.0712335	0.995066	0.271783	0.273197	FALSE	TRUE	FALSE	2	125014321	602604	ebi-a-GCST90000514	|| id:ebi-a-GCST90000514	TRUE	TRUE	TRUE
Gastroesophageal reflux disease	Bladder(UK Biobank)	rs10496880	C	T	C	T	0.0472361	0.00957621	8.11204e-07	0.0766362	0.127099	0.546532	0.067305	0.0668018	FALSE	FALSE	FALSE	2	142237435	602604	ebi-a-GCST90000514	|| id:ebi-a-GCST90000514	TRUE	TRUE	TRUE
Gastroesophageal reflux disease	Bladder(UK Biobank)	rs1077945	G	T	G	T	0.0299964	0.00574254	1.75542e-07	0.109525	0.0760868	0.150018	0.226018	0.225602	FALSE	FALSE	FALSE	2	53193333	602604	ebi-a-GCST90000514	|| id:ebi-a-GCST90000514	TRUE	TRUE	TRUE
Gastroesophageal reflux disease	Bladder(UK Biobank)	rs10780329	C	T	C	T	-0.0226048	0.00483611	2.95162e-06	0.0845514	0.0639957	0.186433	0.550771	0.552043	FALSE	FALSE	FALSE	9	82443098	602604	ebi-a-GCST90000514	|| id:ebi-a-GCST90000514	TRUE	TRUE	TRUE
Gastroesophageal reflux disease	Bladder(UK Biobank)	rs10837002	G	C	G	C	0.0276491	0.00503665	4.02893e-08	0.014205	0.0664441	0.830711	0.35122	0.351379	FALSE	TRUE	FALSE	11	38565727	602604	ebi-a-GCST90000514	|| id:ebi-a-GCST90000514	TRUE	TRUE	TRUE
Gastroesophageal reflux disease	Bladder(UK Biobank)	rs10857811	G	T	G	T	0.0224683	0.00488543	4.24414e-06	0.0539867	0.0644968	0.402568	0.584636	0.585313	FALSE	FALSE	FALSE	1	110617688	602604	ebi-a-GCST90000514	|| id:ebi-a-GCST90000514	TRUE	TRUE	TRUE
Gastroesophageal reflux disease	Bladder(UK Biobank)	rs10863754	C	T	C	T	-0.0242135	0.00494112	9.56423e-07	-0.00860781	0.0653084	0.895141	0.38277	0.381637	FALSE	FALSE	FALSE	1	209248014	602604	ebi-a-GCST90000514	|| id:ebi-a-GCST90000514	TRUE	TRUE	TRUE
Gastroesophageal reflux disease	Bladder(UK Biobank)	rs10912044	C	T	C	T	0.0258146	0.00525086	8.82165e-07	-0.079625	0.0693899	0.251174	0.700998	0.701389	FALSE	FALSE	FALSE	1	187268766	602604	ebi-a-GCST90000514	|| id:ebi-a-GCST90000514	TRUE	TRUE	TRUE
Gastroesophageal reflux disease	Bladder(UK Biobank)	rs10951781	A	G	A	G	0.0296575	0.00634462	2.94768e-06	0.0360753	0.0843235	0.668782	0.173816	0.17186	FALSE	FALSE	FALSE	7	45018263	602604	ebi-a-GCST90000514	|| id:ebi-a-GCST90000514	TRUE	TRUE	TRUE
Gastroesophageal reflux disease	Bladder(UK Biobank)	rs10995473	C	T	C	T	0.0271923	0.00545859	6.30725e-07	0.0483277	0.0728909	0.507321	0.266642	0.263638	FALSE	FALSE	FALSE	10	52804642	602604	ebi-a-GCST90000514	|| id:ebi-a-GCST90000514	TRUE	TRUE	TRUE
Gastroesophageal reflux disease	Bladder(UK Biobank)	rs11011942	T	C	T	C	-0.0281172	0.00578336	1.16362e-06	0.0605696	0.0762672	0.427093	0.224881	0.224823	FALSE	FALSE	FALSE	10	20587022	602604	ebi-a-GCST90000514	|| id:ebi-a-GCST90000514	TRUE	TRUE	TRUE
Gastroesophageal reflux disease	Bladder(UK Biobank)	rs11162752	A	G	A	G	-0.022736	0.00488437	3.24213e-06	0.161133	0.0646381	0.0126724	0.583118	0.583435	FALSE	FALSE	FALSE	1	80060337	602604	ebi-a-GCST90000514	|| id:ebi-a-GCST90000514	TRUE	TRUE	TRUE
Gastroesophageal reflux disease	Bladder(UK Biobank)	rs11174461	A	G	A	G	0.0358723	0.00743368	1.39544e-06	-0.0483273	0.0981229	0.622353	0.118664	0.118814	FALSE	FALSE	FALSE	12	62797683	602604	ebi-a-GCST90000514	|| id:ebi-a-GCST90000514	TRUE	TRUE	TRUE
Gastroesophageal reflux disease	Bladder(UK Biobank)	rs11245450	A	G	A	G	-0.023865	0.00489969	1.11191e-06	-0.0168762	0.0656403	0.7971	0.422296	0.420384	FALSE	FALSE	FALSE	10	126658075	602604	ebi-a-GCST90000514	|| id:ebi-a-GCST90000514	TRUE	TRUE	TRUE
Gastroesophageal reflux disease	Bladder(UK Biobank)	rs11525780	C	T	C	T	-0.0229509	0.00493855	3.36302e-06	-0.0331548	0.0653006	0.611646	0.385104	0.384021	FALSE	FALSE	FALSE	7	26341007	602604	ebi-a-GCST90000514	|| id:ebi-a-GCST90000514	TRUE	TRUE	TRUE
Gastroesophageal reflux disease	Bladder(UK Biobank)	rs11645288	A	G	A	G	0.0339295	0.00610795	2.77664e-08	-0.0387817	0.0805741	0.630291	0.191325	0.192631	FALSE	FALSE	FALSE	16	51172677	602604	ebi-a-GCST90000514	|| id:ebi-a-GCST90000514	TRUE	TRUE	TRUE
Gastroesophageal reflux disease	Bladder(UK Biobank)	rs11669516	A	G	A	G	0.0334278	0.0061918	6.71197e-08	-0.0164707	0.0817303	0.840288	0.185426	0.18528	FALSE	FALSE	FALSE	19	19532682	602604	ebi-a-GCST90000514	|| id:ebi-a-GCST90000514	TRUE	TRUE	TRUE
Gastroesophageal reflux disease	Bladder(UK Biobank)	rs11672660	T	C	T	C	-0.0309768	0.00608668	3.59418e-07	-0.0774833	0.0802413	0.33423	0.193529	0.19388	FALSE	FALSE	FALSE	19	46180184	602604	ebi-a-GCST90000514	|| id:ebi-a-GCST90000514	TRUE	TRUE	TRUE
Gastroesophageal reflux disease	Bladder(UK Biobank)	rs11720523	A	C	A	C	-0.024205	0.00485541	6.19085e-07	-0.026351	0.0642503	0.68171	0.431975	0.430985	FALSE	FALSE	FALSE	3	71545170	602604	ebi-a-GCST90000514	|| id:ebi-a-GCST90000514	TRUE	TRUE	TRUE
Gastroesophageal reflux disease	Bladder(UK Biobank)	rs11751928	T	C	T	C	0.0334972	0.00658043	3.57256e-07	0.0741592	0.0867873	0.392832	0.158659	0.159315	FALSE	FALSE	FALSE	6	28335378	602604	ebi-a-GCST90000514	|| id:ebi-a-GCST90000514	TRUE	TRUE	TRUE
Gastroesophageal reflux disease	Bladder(UK Biobank)	rs11762636	A	C	A	C	-0.0514827	0.00625598	1.88235e-16	-0.114324	0.0825892	0.166284	0.180282	0.180945	FALSE	FALSE	FALSE	7	2061111	602604	ebi-a-GCST90000514	|| id:ebi-a-GCST90000514	TRUE	TRUE	TRUE
Gastroesophageal reflux disease	Bladder(UK Biobank)	rs11790280	C	T	C	T	0.0236427	0.00495933	1.86694e-06	0.0553708	0.0658587	0.400488	0.380101	0.379579	FALSE	FALSE	FALSE	9	14651283	602604	ebi-a-GCST90000514	|| id:ebi-a-GCST90000514	TRUE	TRUE	TRUE
Gastroesophageal reflux disease	Bladder(UK Biobank)	rs11852175	G	T	G	T	-0.0239567	0.00484537	7.64364e-07	-0.0948631	0.0641139	0.138979	0.437589	0.436394	FALSE	FALSE	FALSE	14	46851069	602604	ebi-a-GCST90000514	|| id:ebi-a-GCST90000514	TRUE	TRUE	TRUE
Gastroesophageal reflux disease	Bladder(UK Biobank)	rs11856579	A	G	A	G	-0.0259592	0.00543947	1.82062e-06	0.0160821	0.0721139	0.823528	0.268145	0.266017	FALSE	FALSE	FALSE	15	78012688	602604	ebi-a-GCST90000514	|| id:ebi-a-GCST90000514	TRUE	TRUE	TRUE
Gastroesophageal reflux disease	Bladder(UK Biobank)	rs11864054	A	G	A	G	0.0241699	0.00496754	1.14133e-06	-0.0498158	0.06592	0.449829	0.613137	0.613942	FALSE	FALSE	FALSE	16	30846134	602604	ebi-a-GCST90000514	|| id:ebi-a-GCST90000514	TRUE	TRUE	TRUE
Gastroesophageal reflux disease	Bladder(UK Biobank)	rs11953061	T	C	T	C	0.0281599	0.00508694	3.09949e-08	-0.027234	0.0677221	0.687578	0.338908	0.337603	FALSE	FALSE	FALSE	5	120144025	602604	ebi-a-GCST90000514	|| id:ebi-a-GCST90000514	TRUE	TRUE	TRUE
Gastroesophageal reflux disease	Bladder(UK Biobank)	rs12107971	C	G	C	G	-0.0270756	0.00505273	8.38687e-08	0.0610291	0.0670606	0.362792	0.348099	0.347805	FALSE	TRUE	FALSE	3	175935873	602604	ebi-a-GCST90000514	|| id:ebi-a-GCST90000514	TRUE	TRUE	TRUE
Gastroesophageal reflux disease	Bladder(UK Biobank)	rs12204714	T	C	T	C	-0.028817	0.00499422	7.9241e-09	0.0534497	0.0659451	0.417643	0.632223	0.632763	FALSE	FALSE	FALSE	6	152235339	602604	ebi-a-GCST90000514	|| id:ebi-a-GCST90000514	TRUE	TRUE	TRUE
Gastroesophageal reflux disease	Bladder(UK Biobank)	rs12283653	G	A	G	A	0.0230203	0.0049394	3.1537e-06	-0.00249385	0.0656097	0.969679	0.392183	0.391448	FALSE	FALSE	FALSE	11	46231998	602604	ebi-a-GCST90000514	|| id:ebi-a-GCST90000514	TRUE	TRUE	TRUE
Gastroesophageal reflux disease	Bladder(UK Biobank)	rs12357321	A	G	A	G	0.0317159	0.00523077	1.33325e-09	-0.0586797	0.0697716	0.400334	0.311087	0.309863	FALSE	FALSE	FALSE	10	21790476	602604	ebi-a-GCST90000514	|| id:ebi-a-GCST90000514	TRUE	TRUE	TRUE
Gastroesophageal reflux disease	Bladder(UK Biobank)	rs12453010	T	C	T	C	0.0296967	0.00493315	1.74606e-09	0.0919622	0.0655318	0.160521	0.394803	0.39331	FALSE	FALSE	FALSE	17	50316131	602604	ebi-a-GCST90000514	|| id:ebi-a-GCST90000514	TRUE	TRUE	TRUE
Gastroesophageal reflux disease	Bladder(UK Biobank)	rs12506575	C	A	C	A	-0.0284034	0.00599176	2.13295e-06	0.124556	0.079308	0.116292	0.201059	0.200597	FALSE	FALSE	FALSE	4	104091605	602604	ebi-a-GCST90000514	|| id:ebi-a-GCST90000514	TRUE	TRUE	TRUE
Gastroesophageal reflux disease	Bladder(UK Biobank)	rs12521983	C	G	C	G	-0.0278013	0.00606615	4.58321e-06	-0.0062192	0.080892	0.938717	0.19709	0.194713	FALSE	TRUE	FALSE	5	82884917	602604	ebi-a-GCST90000514	|| id:ebi-a-GCST90000514	TRUE	TRUE	TRUE
Gastroesophageal reflux disease	Bladder(UK Biobank)	rs12522305	A	G	A	G	-0.0292779	0.00635603	4.09864e-06	-0.00824257	0.0842922	0.922102	0.173958	0.173555	FALSE	FALSE	FALSE	5	45146361	602604	ebi-a-GCST90000514	|| id:ebi-a-GCST90000514	TRUE	TRUE	TRUE
Gastroesophageal reflux disease	Bladder(UK Biobank)	rs12598916	G	C	G	C	-0.0332614	0.00539171	6.8729e-10	0.0700115	0.0713508	0.32648	0.274798	0.274098	FALSE	TRUE	FALSE	16	60658751	602604	ebi-a-GCST90000514	|| id:ebi-a-GCST90000514	TRUE	TRUE	TRUE
Gastroesophageal reflux disease	Bladder(UK Biobank)	rs12620828	G	A	G	A	-0.0299211	0.0055527	7.10199e-08	-0.0521116	0.0732111	0.47659	0.749533	0.748968	FALSE	FALSE	FALSE	2	67806472	602604	ebi-a-GCST90000514	|| id:ebi-a-GCST90000514	TRUE	TRUE	TRUE
Gastroesophageal reflux disease	Bladder(UK Biobank)	rs12695186	A	G	A	G	0.0227527	0.00481646	2.31318e-06	0.0536901	0.0636742	0.399117	0.527999	0.526739	FALSE	FALSE	FALSE	3	108467819	602604	ebi-a-GCST90000514	|| id:ebi-a-GCST90000514	TRUE	TRUE	TRUE
Gastroesophageal reflux disease	Bladder(UK Biobank)	rs12807357	T	C	T	C	0.0252214	0.00517229	1.08123e-06	0.0351151	0.0685318	0.608377	0.316407	0.315688	FALSE	FALSE	FALSE	11	57656902	602604	ebi-a-GCST90000514	|| id:ebi-a-GCST90000514	TRUE	TRUE	TRUE
Gastroesophageal reflux disease	Bladder(UK Biobank)	rs12908034	C	T	C	T	0.0500719	0.00926947	6.59736e-08	0.244218	0.121806	0.0449652	0.072824	0.073429	FALSE	FALSE	FALSE	15	66790599	602604	ebi-a-GCST90000514	|| id:ebi-a-GCST90000514	TRUE	TRUE	TRUE
Gastroesophageal reflux disease	Bladder(UK Biobank)	rs12967855	G	A	G	A	-0.0365451	0.00513354	1.08793e-12	-0.00465438	0.0681416	0.945543	0.670435	0.671093	FALSE	FALSE	FALSE	18	35138245	602604	ebi-a-GCST90000514	|| id:ebi-a-GCST90000514	TRUE	TRUE	TRUE
Gastroesophageal reflux disease	Bladder(UK Biobank)	rs12997558	A	G	A	G	0.0278184	0.00502214	3.03941e-08	-0.0580458	0.0666206	0.383597	0.358751	0.358308	FALSE	FALSE	FALSE	2	41704580	602604	ebi-a-GCST90000514	|| id:ebi-a-GCST90000514	TRUE	TRUE	TRUE
Gastroesophageal reflux disease	Bladder(UK Biobank)	rs13039956	C	G	C	G	-0.0334053	0.00621944	7.82546e-08	-0.0263231	0.0822376	0.748903	0.183592	0.182762	FALSE	TRUE	FALSE	20	51100012	602604	ebi-a-GCST90000514	|| id:ebi-a-GCST90000514	TRUE	TRUE	TRUE
Gastroesophageal reflux disease	Bladder(UK Biobank)	rs13103931	G	T	G	T	0.0353941	0.00710277	6.25619e-07	0.0295632	0.0935602	0.752017	0.131497	0.132569	FALSE	FALSE	FALSE	4	17892400	602604	ebi-a-GCST90000514	|| id:ebi-a-GCST90000514	TRUE	TRUE	TRUE
Gastroesophageal reflux disease	Bladder(UK Biobank)	rs13107325	T	C	T	C	0.0701443	0.00918312	2.19938e-14	-0.242575	0.120397	0.0439258	0.074445	0.0747741	FALSE	FALSE	FALSE	4	103188709	602604	ebi-a-GCST90000514	|| id:ebi-a-GCST90000514	TRUE	TRUE	TRUE
Gastroesophageal reflux disease	Bladder(UK Biobank)	rs13296354	C	A	C	A	-0.0342854	0.0070483	1.14834e-06	0.00762092	0.0929885	0.934682	0.134605	0.134809	FALSE	FALSE	FALSE	9	37603519	602604	ebi-a-GCST90000514	|| id:ebi-a-GCST90000514	TRUE	TRUE	TRUE
Gastroesophageal reflux disease	Bladder(UK Biobank)	rs1334297	A	G	A	G	-0.0387984	0.00545512	1.1413e-12	-0.160836	0.0720406	0.0255773	0.734249	0.735434	FALSE	FALSE	FALSE	13	58335375	602604	ebi-a-GCST90000514	|| id:ebi-a-GCST90000514	TRUE	TRUE	TRUE
Gastroesophageal reflux disease	Bladder(UK Biobank)	rs1336980	C	G	C	G	0.0227394	0.00497828	4.93072e-06	-0.00628624	0.0656596	0.923727	0.372484	0.37198	FALSE	TRUE	FALSE	9	129377855	602604	ebi-a-GCST90000514	|| id:ebi-a-GCST90000514	TRUE	TRUE	TRUE
Gastroesophageal reflux disease	Bladder(UK Biobank)	rs13409451	G	A	G	A	-0.0277081	0.00493183	1.92943e-08	-0.132107	0.0654026	0.0433931	0.392403	0.390788	FALSE	FALSE	FALSE	2	144257639	602604	ebi-a-GCST90000514	|| id:ebi-a-GCST90000514	TRUE	TRUE	TRUE
Gastroesophageal reflux disease	Bladder(UK Biobank)	rs13416655	C	T	C	T	0.0220577	0.00481872	4.70544e-06	0.0662623	0.0636523	0.297874	0.465298	0.465183	FALSE	FALSE	FALSE	2	107621925	602604	ebi-a-GCST90000514	|| id:ebi-a-GCST90000514	TRUE	TRUE	TRUE
Gastroesophageal reflux disease	Bladder(UK Biobank)	rs1349265	G	A	G	A	-0.0243879	0.00523357	3.16373e-06	0.0981354	0.069642	0.158793	0.694589	0.696222	FALSE	FALSE	FALSE	3	24159387	602604	ebi-a-GCST90000514	|| id:ebi-a-GCST90000514	TRUE	TRUE	TRUE
Gastroesophageal reflux disease	Bladder(UK Biobank)	rs1371274	C	A	C	A	0.0362848	0.00696281	1.87599e-07	-0.00553475	0.0920443	0.952051	0.137959	0.137122	FALSE	FALSE	FALSE	18	1837007	602604	ebi-a-GCST90000514	|| id:ebi-a-GCST90000514	TRUE	TRUE	TRUE
Gastroesophageal reflux disease	Bladder(UK Biobank)	rs1376443	C	T	C	T	0.0226285	0.00488325	3.58839e-06	-0.069097	0.0645299	0.28427	0.579397	0.57928	FALSE	FALSE	FALSE	2	99995804	602604	ebi-a-GCST90000514	|| id:ebi-a-GCST90000514	TRUE	TRUE	TRUE
Gastroesophageal reflux disease	Bladder(UK Biobank)	rs1431196	G	A	G	A	0.0324197	0.00486448	2.65461e-11	0.00588355	0.0645089	0.92733	0.428432	0.427435	FALSE	FALSE	FALSE	18	50832102	602604	ebi-a-GCST90000514	|| id:ebi-a-GCST90000514	TRUE	TRUE	TRUE
Gastroesophageal reflux disease	Bladder(UK Biobank)	rs1445533	C	T	C	T	0.0273048	0.00588144	3.44144e-06	-0.0122703	0.0783829	0.875605	0.213756	0.211582	FALSE	FALSE	FALSE	8	115485119	602604	ebi-a-GCST90000514	|| id:ebi-a-GCST90000514	TRUE	TRUE	TRUE
Gastroesophageal reflux disease	Bladder(UK Biobank)	rs1452378	C	T	C	T	-0.0307313	0.00647503	2.07348e-06	0.0727499	0.0867473	0.401671	0.832274	0.836692	FALSE	FALSE	FALSE	15	74100132	602604	ebi-a-GCST90000514	|| id:ebi-a-GCST90000514	TRUE	TRUE	TRUE
Gastroesophageal reflux disease	Bladder(UK Biobank)	rs1458062	A	G	A	G	-0.0237089	0.00481582	8.51746e-07	0.109401	0.0638416	0.0865961	0.508371	0.509731	FALSE	FALSE	FALSE	3	56016020	602604	ebi-a-GCST90000514	|| id:ebi-a-GCST90000514	TRUE	TRUE	TRUE
Gastroesophageal reflux disease	Bladder(UK Biobank)	rs1475546	C	T	C	T	-0.0234753	0.0048272	1.15547e-06	-0.0286799	0.063945	0.653786	0.5359	0.536241	FALSE	FALSE	FALSE	9	120533422	602604	ebi-a-GCST90000514	|| id:ebi-a-GCST90000514	TRUE	TRUE	TRUE
Gastroesophageal reflux disease	Bladder(UK Biobank)	rs1478800	C	A	C	A	0.0288055	0.00545412	1.28192e-07	-0.0329819	0.0722475	0.648022	0.733567	0.734379	FALSE	FALSE	FALSE	6	129436996	602604	ebi-a-GCST90000514	|| id:ebi-a-GCST90000514	TRUE	TRUE	TRUE
Gastroesophageal reflux disease	Bladder(UK Biobank)	rs1479405	T	C	T	C	0.0314843	0.0051514	9.85213e-10	0.0228987	0.068194	0.737031	0.3217	0.321615	FALSE	FALSE	FALSE	12	15387519	602604	ebi-a-GCST90000514	|| id:ebi-a-GCST90000514	TRUE	TRUE	TRUE
Gastroesophageal reflux disease	Bladder(UK Biobank)	rs1483796	A	G	A	G	-0.0247188	0.00491605	4.95131e-07	0.0285057	0.0650606	0.661285	0.399183	0.398325	FALSE	FALSE	FALSE	7	49871114	602604	ebi-a-GCST90000514	|| id:ebi-a-GCST90000514	TRUE	TRUE	TRUE
Gastroesophageal reflux disease	Bladder(UK Biobank)	rs1484375	G	A	G	A	-0.0285377	0.00579986	8.63615e-07	-0.0804467	0.0766042	0.293644	0.779	0.778966	FALSE	FALSE	FALSE	9	109067561	602604	ebi-a-GCST90000514	|| id:ebi-a-GCST90000514	TRUE	TRUE	TRUE
Gastroesophageal reflux disease	Bladder(UK Biobank)	rs1490384	T	C	T	C	-0.0246115	0.00481065	3.12011e-07	0.0413004	0.063516	0.51554	0.497799	0.498962	FALSE	FALSE	FALSE	6	126851160	602604	ebi-a-GCST90000514	|| id:ebi-a-GCST90000514	TRUE	TRUE	TRUE
Gastroesophageal reflux disease	Bladder(UK Biobank)	rs1492061	G	A	G	A	0.0307641	0.0059406	2.23532e-07	0.10439	0.0786012	0.184146	0.79335	0.793326	FALSE	FALSE	FALSE	1	69270472	602604	ebi-a-GCST90000514	|| id:ebi-a-GCST90000514	TRUE	TRUE	TRUE
Gastroesophageal reflux disease	Bladder(UK Biobank)	rs1507153	A	C	A	C	0.0257234	0.00496353	2.18958e-07	-0.0330599	0.0656906	0.614777	0.377697	0.377818	FALSE	FALSE	FALSE	6	79484386	602604	ebi-a-GCST90000514	|| id:ebi-a-GCST90000514	TRUE	TRUE	TRUE
Gastroesophageal reflux disease	Bladder(UK Biobank)	rs1510719	C	T	C	T	-0.0388844	0.00494701	3.83619e-15	-0.0553314	0.0656107	0.399044	0.383439	0.381143	FALSE	FALSE	FALSE	4	140938116	602604	ebi-a-GCST90000514	|| id:ebi-a-GCST90000514	TRUE	TRUE	TRUE
Gastroesophageal reflux disease	Bladder(UK Biobank)	rs1592757	C	G	C	G	0.0311051	0.00502465	5.9975e-10	-0.0341594	0.0663203	0.606507	0.355772	0.355621	FALSE	TRUE	FALSE	5	103889998	602604	ebi-a-GCST90000514	|| id:ebi-a-GCST90000514	TRUE	TRUE	TRUE
Gastroesophageal reflux disease	Bladder(UK Biobank)	rs1596747	G	A	G	A	0.0310869	0.00480742	1.00344e-10	-0.0222487	0.0636096	0.726511	0.494136	0.493039	FALSE	FALSE	FALSE	2	193802478	602604	ebi-a-GCST90000514	|| id:ebi-a-GCST90000514	TRUE	TRUE	TRUE
Gastroesophageal reflux disease	Bladder(UK Biobank)	rs16825008	G	A	G	A	0.0255649	0.00515268	6.99584e-07	-0.0590933	0.0683921	0.387568	0.32205	0.321265	FALSE	FALSE	FALSE	2	212304841	602604	ebi-a-GCST90000514	|| id:ebi-a-GCST90000514	TRUE	TRUE	TRUE
Gastroesophageal reflux disease	Bladder(UK Biobank)	rs16825917	T	C	T	C	-0.0285911	0.00609007	2.66993e-06	0.047018	0.0806582	0.559941	0.193111	0.192542	FALSE	FALSE	FALSE	2	198805185	602604	ebi-a-GCST90000514	|| id:ebi-a-GCST90000514	TRUE	TRUE	TRUE
Gastroesophageal reflux disease	Bladder(UK Biobank)	rs16880905	C	G	C	G	-0.0409908	0.00792645	2.32349e-07	0.10575	0.104474	0.311434	0.102813	0.102782	FALSE	TRUE	FALSE	6	50925210	602604	ebi-a-GCST90000514	|| id:ebi-a-GCST90000514	TRUE	TRUE	TRUE
Gastroesophageal reflux disease	Bladder(UK Biobank)	rs1689410	G	A	G	A	0.0318369	0.00611662	1.94013e-07	-0.0491673	0.0806547	0.542125	0.191473	0.192022	FALSE	FALSE	FALSE	12	89751641	602604	ebi-a-GCST90000514	|| id:ebi-a-GCST90000514	TRUE	TRUE	TRUE
Gastroesophageal reflux disease	Bladder(UK Biobank)	rs1697233	A	T	A	T	-0.0236513	0.00506613	3.03389e-06	0.02807	0.0669381	0.674966	0.656736	0.656355	FALSE	TRUE	FALSE	12	67678739	602604	ebi-a-GCST90000514	|| id:ebi-a-GCST90000514	TRUE	TRUE	TRUE
Gastroesophageal reflux disease	Bladder(UK Biobank)	rs17035669	G	C	G	C	0.0518192	0.0110336	2.64643e-06	-0.0564804	0.145614	0.698106	0.050218	0.0501158	FALSE	TRUE	FALSE	12	104910445	602604	ebi-a-GCST90000514	|| id:ebi-a-GCST90000514	TRUE	TRUE	TRUE
Gastroesophageal reflux disease	Bladder(UK Biobank)	rs1716171	T	C	T	C	0.0383981	0.00590382	7.82528e-11	0.0366717	0.0781679	0.638969	0.790024	0.789854	FALSE	FALSE	FALSE	12	123716376	602604	ebi-a-GCST90000514	|| id:ebi-a-GCST90000514	TRUE	TRUE	TRUE
Gastroesophageal reflux disease	Bladder(UK Biobank)	rs17224289	T	C	T	C	0.0365364	0.00740996	8.19276e-07	-0.146534	0.0982542	0.135862	0.119591	0.119037	FALSE	FALSE	FALSE	8	74703133	602604	ebi-a-GCST90000514	|| id:ebi-a-GCST90000514	TRUE	TRUE	TRUE
Gastroesophageal reflux disease	Bladder(UK Biobank)	rs17295394	T	G	T	G	-0.025181	0.00535816	2.60717e-06	-0.0464828	0.0710544	0.512992	0.28181	0.281439	FALSE	FALSE	FALSE	3	131506937	602604	ebi-a-GCST90000514	|| id:ebi-a-GCST90000514	TRUE	TRUE	TRUE
Gastroesophageal reflux disease	Bladder(UK Biobank)	rs17374337	G	T	G	T	-0.023057	0.00504571	4.88619e-06	-0.0817676	0.0666874	0.220149	0.650713	0.649058	FALSE	FALSE	FALSE	3	123559835	602604	ebi-a-GCST90000514	|| id:ebi-a-GCST90000514	TRUE	TRUE	TRUE
Gastroesophageal reflux disease	Bladder(UK Biobank)	rs17379561	T	A	T	A	0.0530714	0.00686573	1.07622e-14	0.109313	0.0906022	0.227617	0.144391	0.143588	FALSE	TRUE	FALSE	1	98340139	602604	ebi-a-GCST90000514	|| id:ebi-a-GCST90000514	TRUE	TRUE	TRUE
Gastroesophageal reflux disease	Bladder(UK Biobank)	rs17391694	T	C	T	C	0.0356856	0.00692264	2.53752e-07	-0.00308986	0.0918298	0.973158	0.140078	0.138335	FALSE	FALSE	FALSE	1	78623626	602604	ebi-a-GCST90000514	|| id:ebi-a-GCST90000514	TRUE	TRUE	TRUE
Gastroesophageal reflux disease	Bladder(UK Biobank)	rs17473118	A	G	A	G	0.0333892	0.00709663	2.53939e-06	0.0708435	0.0940064	0.451088	0.132081	0.132021	FALSE	FALSE	FALSE	3	43443534	602604	ebi-a-GCST90000514	|| id:ebi-a-GCST90000514	TRUE	TRUE	TRUE
Gastroesophageal reflux disease	Bladder(UK Biobank)	rs1754360	A	C	A	C	0.0273681	0.00534249	3.01162e-07	0.0157383	0.0705658	0.823512	0.717719	0.717983	FALSE	FALSE	FALSE	1	174744963	602604	ebi-a-GCST90000514	|| id:ebi-a-GCST90000514	TRUE	TRUE	TRUE
Gastroesophageal reflux disease	Bladder(UK Biobank)	rs17574571	A	G	A	G	-0.0605089	0.0123793	1.01915e-06	-0.272492	0.163212	0.0950076	0.039539	0.0394622	FALSE	FALSE	FALSE	2	220319481	602604	ebi-a-GCST90000514	|| id:ebi-a-GCST90000514	TRUE	TRUE	TRUE
Gastroesophageal reflux disease	Bladder(UK Biobank)	rs17622948	T	C	T	C	-0.0436806	0.00833279	1.58833e-07	0.0559099	0.111314	0.615476	0.092921	0.090549	FALSE	FALSE	FALSE	1	75614734	602604	ebi-a-GCST90000514	|| id:ebi-a-GCST90000514	TRUE	TRUE	TRUE
Gastroesophageal reflux disease	Bladder(UK Biobank)	rs17625606	C	T	C	T	-0.0279567	0.00515963	6.01506e-08	-0.00888979	0.0684092	0.896606	0.320947	0.319955	FALSE	FALSE	FALSE	4	23550676	602604	ebi-a-GCST90000514	|| id:ebi-a-GCST90000514	TRUE	TRUE	TRUE
Gastroesophageal reflux disease	Bladder(UK Biobank)	rs17701934	C	T	C	T	-0.0264892	0.00484616	4.60235e-08	0.0283557	0.0640696	0.658072	0.437104	0.437022	FALSE	FALSE	FALSE	14	89394474	602604	ebi-a-GCST90000514	|| id:ebi-a-GCST90000514	TRUE	TRUE	TRUE
Gastroesophageal reflux disease	Bladder(UK Biobank)	rs17809565	G	A	G	A	-0.02653	0.00538052	8.19106e-07	-0.202198	0.071236	0.00453365	0.277782	0.276764	FALSE	FALSE	FALSE	3	20738089	602604	ebi-a-GCST90000514	|| id:ebi-a-GCST90000514	TRUE	TRUE	TRUE
Gastroesophageal reflux disease	Bladder(UK Biobank)	rs1788783	T	C	T	C	-0.0239575	0.00482028	6.69021e-07	-0.108229	0.0637815	0.0897221	0.497763	0.496526	FALSE	FALSE	FALSE	18	21161134	602604	ebi-a-GCST90000514	|| id:ebi-a-GCST90000514	TRUE	TRUE	TRUE
Gastroesophageal reflux disease	Bladder(UK Biobank)	rs1836883	C	T	C	T	-0.0232594	0.00482543	1.43427e-06	-0.0549352	0.0637863	0.389106	0.460485	0.460673	FALSE	FALSE	FALSE	11	89265167	602604	ebi-a-GCST90000514	|| id:ebi-a-GCST90000514	TRUE	TRUE	TRUE
Gastroesophageal reflux disease	Bladder(UK Biobank)	rs184654	G	C	G	C	0.032293	0.00655458	8.35969e-07	0.014675	0.0869995	0.866049	0.161504	0.15949	FALSE	TRUE	FALSE	11	72364405	602604	ebi-a-GCST90000514	|| id:ebi-a-GCST90000514	TRUE	TRUE	TRUE
Gastroesophageal reflux disease	Bladder(UK Biobank)	rs1871756	A	G	A	G	0.0285747	0.00576519	7.18026e-07	-0.0395463	0.0762405	0.603966	0.223496	0.223452	FALSE	FALSE	FALSE	11	116953645	602604	ebi-a-GCST90000514	|| id:ebi-a-GCST90000514	TRUE	TRUE	TRUE
Gastroesophageal reflux disease	Bladder(UK Biobank)	rs1883842	G	T	G	T	0.0308332	0.00536826	9.26766e-09	0.0460643	0.0713708	0.518654	0.279255	0.276908	FALSE	FALSE	FALSE	20	41223062	602604	ebi-a-GCST90000514	|| id:ebi-a-GCST90000514	TRUE	TRUE	TRUE
Gastroesophageal reflux disease	Bladder(UK Biobank)	rs1886753	T	C	T	C	0.0242681	0.00493481	8.75508e-07	-0.033994	0.0652765	0.602527	0.390325	0.389254	FALSE	FALSE	FALSE	6	40327096	602604	ebi-a-GCST90000514	|| id:ebi-a-GCST90000514	TRUE	TRUE	TRUE
Gastroesophageal reflux disease	Bladder(UK Biobank)	rs1889561	G	A	G	A	-0.0226301	0.00486134	3.2381e-06	-0.0482138	0.0650251	0.458412	0.558541	0.558404	FALSE	FALSE	FALSE	6	119335865	602604	ebi-a-GCST90000514	|| id:ebi-a-GCST90000514	TRUE	TRUE	TRUE
Gastroesophageal reflux disease	Bladder(UK Biobank)	rs1937450	G	T	G	T	0.0315845	0.00484484	7.06806e-11	-0.0490799	0.064663	0.447847	0.537739	0.536264	FALSE	FALSE	FALSE	1	66478840	602604	ebi-a-GCST90000514	|| id:ebi-a-GCST90000514	TRUE	TRUE	TRUE
Gastroesophageal reflux disease	Bladder(UK Biobank)	rs1942262	A	G	A	G	0.0315014	0.00528979	2.59872e-09	0.0318982	0.070066	0.648923	0.291426	0.291722	FALSE	FALSE	FALSE	18	52873317	602604	ebi-a-GCST90000514	|| id:ebi-a-GCST90000514	TRUE	TRUE	TRUE
Gastroesophageal reflux disease	Bladder(UK Biobank)	rs197374	T	C	T	C	0.0244678	0.00494899	7.65332e-07	0.126644	0.0654461	0.0529799	0.379962	0.380414	FALSE	FALSE	FALSE	1	112289983	602604	ebi-a-GCST90000514	|| id:ebi-a-GCST90000514	TRUE	TRUE	TRUE
Gastroesophageal reflux disease	Bladder(UK Biobank)	rs2016933	G	C	G	C	-0.0310253	0.00542057	1.04275e-08	-0.00372921	0.0715421	0.958428	0.730053	0.728417	FALSE	TRUE	FALSE	3	65653157	602604	ebi-a-GCST90000514	|| id:ebi-a-GCST90000514	TRUE	TRUE	TRUE
Gastroesophageal reflux disease	Bladder(UK Biobank)	rs2023847	G	T	G	T	-0.0238323	0.00513386	3.44747e-06	-0.0932172	0.0680287	0.170605	0.328066	0.32657	FALSE	FALSE	FALSE	7	82461293	602604	ebi-a-GCST90000514	|| id:ebi-a-GCST90000514	TRUE	TRUE	TRUE
Gastroesophageal reflux disease	Bladder(UK Biobank)	rs2023878	T	C	T	C	-0.0362846	0.00611913	3.03501e-09	-0.0687527	0.0810099	0.396051	0.192377	0.191104	FALSE	FALSE	FALSE	19	18834124	602604	ebi-a-GCST90000514	|| id:ebi-a-GCST90000514	TRUE	TRUE	TRUE
Gastroesophageal reflux disease	Bladder(UK Biobank)	rs2043539	A	G	A	G	0.0272058	0.00486485	2.24042e-08	-0.0917656	0.0644431	0.154452	0.41866	0.418131	FALSE	FALSE	FALSE	7	12253880	602604	ebi-a-GCST90000514	|| id:ebi-a-GCST90000514	TRUE	TRUE	TRUE
Gastroesophageal reflux disease	Bladder(UK Biobank)	rs205262	G	A	G	A	0.0348137	0.00542422	1.37899e-10	0.0917351	0.0716548	0.200462	0.267217	0.267885	FALSE	FALSE	FALSE	6	34563164	602604	ebi-a-GCST90000514	|| id:ebi-a-GCST90000514	TRUE	TRUE	TRUE
Gastroesophageal reflux disease	Bladder(UK Biobank)	rs2075703	G	A	G	A	-0.0283212	0.00556364	3.57298e-07	-0.105502	0.0736306	0.1519	0.248662	0.24772	FALSE	FALSE	FALSE	2	166151876	602604	ebi-a-GCST90000514	|| id:ebi-a-GCST90000514	TRUE	TRUE	TRUE
Gastroesophageal reflux disease	Bladder(UK Biobank)	rs2097532	T	C	T	C	-0.0229346	0.0050106	4.71194e-06	0.0119636	0.0661198	0.856416	0.641132	0.6406	FALSE	FALSE	FALSE	1	20551745	602604	ebi-a-GCST90000514	|| id:ebi-a-GCST90000514	TRUE	TRUE	TRUE
Gastroesophageal reflux disease	Bladder(UK Biobank)	rs2106353	T	G	T	G	0.0367491	0.00572505	1.37177e-10	-0.205099	0.0760961	0.00703331	0.231451	0.22915	FALSE	FALSE	FALSE	7	126506598	602604	ebi-a-GCST90000514	|| id:ebi-a-GCST90000514	TRUE	TRUE	TRUE
Gastroesophageal reflux disease	Bladder(UK Biobank)	rs2108959	G	C	G	C	-0.0245347	0.00514486	1.85345e-06	-0.0355054	0.0690088	0.606899	0.330738	0.327069	FALSE	TRUE	FALSE	17	11487030	602604	ebi-a-GCST90000514	|| id:ebi-a-GCST90000514	TRUE	TRUE	TRUE
Gastroesophageal reflux disease	Bladder(UK Biobank)	rs2154298	G	A	G	A	0.0267129	0.00526718	3.94539e-07	-0.0438812	0.0696135	0.528463	0.295667	0.294892	FALSE	FALSE	FALSE	1	80791787	602604	ebi-a-GCST90000514	|| id:ebi-a-GCST90000514	TRUE	TRUE	TRUE
Gastroesophageal reflux disease	Bladder(UK Biobank)	rs215614	A	G	A	G	-0.0328541	0.00497715	4.08413e-11	-0.0655478	0.0658486	0.319527	0.629725	0.628504	FALSE	FALSE	FALSE	7	32347335	602604	ebi-a-GCST90000514	|| id:ebi-a-GCST90000514	TRUE	TRUE	TRUE
Gastroesophageal reflux disease	Bladder(UK Biobank)	rs2164300	T	C	T	C	-0.0264751	0.00482677	4.13352e-08	0.0263528	0.0639527	0.68029	0.523279	0.52086	FALSE	FALSE	FALSE	4	67813017	602604	ebi-a-GCST90000514	|| id:ebi-a-GCST90000514	TRUE	TRUE	TRUE
Gastroesophageal reflux disease	Bladder(UK Biobank)	rs2183588	G	A	G	A	0.028848	0.00506363	1.21868e-08	-0.0086694	0.0665425	0.896342	0.649445	0.649723	FALSE	FALSE	FALSE	21	42626882	602604	ebi-a-GCST90000514	|| id:ebi-a-GCST90000514	TRUE	TRUE	TRUE
Gastroesophageal reflux disease	Bladder(UK Biobank)	rs2186782	A	G	A	G	-0.0231985	0.00498133	3.2073e-06	0.0628903	0.0657249	0.338632	0.372638	0.373292	FALSE	FALSE	FALSE	11	95649543	602604	ebi-a-GCST90000514	|| id:ebi-a-GCST90000514	TRUE	TRUE	TRUE
Gastroesophageal reflux disease	Bladder(UK Biobank)	rs2225302	T	A	T	A	0.0238874	0.00506547	2.40857e-06	-0.0697797	0.0670365	0.297912	0.657843	0.658122	FALSE	TRUE	FALSE	20	14868353	602604	ebi-a-GCST90000514	|| id:ebi-a-GCST90000514	TRUE	TRUE	TRUE
Gastroesophageal reflux disease	Bladder(UK Biobank)	rs2240326	A	G	A	G	-0.0471681	0.00481335	1.13214e-22	0.0581631	0.063572	0.360235	0.473775	0.475478	FALSE	FALSE	FALSE	3	50128386	602604	ebi-a-GCST90000514	|| id:ebi-a-GCST90000514	TRUE	TRUE	TRUE
Gastroesophageal reflux disease	Bladder(UK Biobank)	rs2272727	G	A	G	A	0.0517167	0.00991703	1.83874e-07	-0.102344	0.132153	0.438672	0.063158	0.0619941	FALSE	FALSE	FALSE	8	61769195	602604	ebi-a-GCST90000514	|| id:ebi-a-GCST90000514	TRUE	TRUE	TRUE
Gastroesophageal reflux disease	Bladder(UK Biobank)	rs2333326	A	G	A	G	0.0337121	0.00705966	1.79436e-06	0.108203	0.0934195	0.246765	0.134091	0.132847	FALSE	FALSE	FALSE	4	176845204	602604	ebi-a-GCST90000514	|| id:ebi-a-GCST90000514	TRUE	TRUE	TRUE
Gastroesophageal reflux disease	Bladder(UK Biobank)	rs2344357	T	C	T	C	0.0227897	0.00491334	3.51229e-06	-0.050258	0.064968	0.439179	0.401576	0.400401	FALSE	FALSE	FALSE	13	86465475	602604	ebi-a-GCST90000514	|| id:ebi-a-GCST90000514	TRUE	TRUE	TRUE
Gastroesophageal reflux disease	Bladder(UK Biobank)	rs2360994	C	T	C	T	0.0315032	0.00665183	2.17957e-06	-0.0584666	0.0881307	0.507069	0.15566	0.154384	FALSE	FALSE	FALSE	14	76791166	602604	ebi-a-GCST90000514	|| id:ebi-a-GCST90000514	TRUE	TRUE	TRUE
Gastroesophageal reflux disease	Bladder(UK Biobank)	rs2396133	G	A	G	A	0.0293547	0.00481787	1.10889e-09	0.0922731	0.0639186	0.148851	0.475329	0.475906	FALSE	FALSE	FALSE	7	109197067	602604	ebi-a-GCST90000514	|| id:ebi-a-GCST90000514	TRUE	TRUE	TRUE
Gastroesophageal reflux disease	Bladder(UK Biobank)	rs2396766	A	G	A	G	0.0322057	0.00481878	2.33507e-11	-0.0224696	0.0637541	0.724507	0.47308	0.471551	FALSE	FALSE	FALSE	7	114318071	602604	ebi-a-GCST90000514	|| id:ebi-a-GCST90000514	TRUE	TRUE	TRUE
Gastroesophageal reflux disease	Bladder(UK Biobank)	rs240995	C	T	C	T	-0.0304294	0.00627769	1.25196e-06	-0.0757216	0.0831646	0.362557	0.82085	0.821232	FALSE	FALSE	FALSE	6	111676513	602604	ebi-a-GCST90000514	|| id:ebi-a-GCST90000514	TRUE	TRUE	TRUE
Gastroesophageal reflux disease	Bladder(UK Biobank)	rs2418925	T	C	T	C	0.0222949	0.00481269	3.61235e-06	0.0090986	0.0637324	0.886478	0.50947	0.508859	FALSE	FALSE	FALSE	3	153751912	602604	ebi-a-GCST90000514	|| id:ebi-a-GCST90000514	TRUE	TRUE	TRUE
Gastroesophageal reflux disease	Bladder(UK Biobank)	rs242093	A	G	A	G	0.0252392	0.00488876	2.43433e-07	0.047882	0.0653349	0.463637	0.570022	0.571496	FALSE	FALSE	FALSE	14	69481343	602604	ebi-a-GCST90000514	|| id:ebi-a-GCST90000514	TRUE	TRUE	TRUE
Gastroesophageal reflux disease	Bladder(UK Biobank)	rs247975	C	T	C	T	0.0262273	0.00482007	5.29054e-08	0.0566756	0.0638663	0.374859	0.530561	0.531916	FALSE	FALSE	FALSE	3	173107443	602604	ebi-a-GCST90000514	|| id:ebi-a-GCST90000514	TRUE	TRUE	TRUE
Gastroesophageal reflux disease	Bladder(UK Biobank)	rs2529287	T	C	T	C	0.0278801	0.0055814	5.87828e-07	-0.005984	0.0742341	0.935752	0.254818	0.25217	FALSE	FALSE	FALSE	7	74358919	602604	ebi-a-GCST90000514	|| id:ebi-a-GCST90000514	TRUE	TRUE	TRUE
Gastroesophageal reflux disease	Bladder(UK Biobank)	rs2543622	C	A	C	A	-0.0340676	0.00633077	7.39639e-08	-0.054614	0.0851353	0.521201	0.821168	0.825888	FALSE	FALSE	FALSE	8	30863604	602604	ebi-a-GCST90000514	|| id:ebi-a-GCST90000514	TRUE	TRUE	TRUE
Gastroesophageal reflux disease	Bladder(UK Biobank)	rs2587363	A	G	A	G	-0.0242793	0.00485316	5.65093e-07	0.0358244	0.0641972	0.576819	0.56785	0.568753	FALSE	FALSE	FALSE	13	53915933	602604	ebi-a-GCST90000514	|| id:ebi-a-GCST90000514	TRUE	TRUE	TRUE
Gastroesophageal reflux disease	Bladder(UK Biobank)	rs2616192	T	G	T	G	0.0255632	0.00514145	6.62735e-07	0.0905292	0.0684089	0.185717	0.672491	0.675353	FALSE	FALSE	FALSE	8	20668624	602604	ebi-a-GCST90000514	|| id:ebi-a-GCST90000514	TRUE	TRUE	TRUE
Gastroesophageal reflux disease	Bladder(UK Biobank)	rs2650705	G	A	G	A	0.0313619	0.00652901	1.55941e-06	-0.2134	0.0864924	0.0136148	0.838095	0.838743	FALSE	FALSE	FALSE	10	63239803	602604	ebi-a-GCST90000514	|| id:ebi-a-GCST90000514	TRUE	TRUE	TRUE
Gastroesophageal reflux disease	Bladder(UK Biobank)	rs2734839	T	C	T	C	-0.0283478	0.00492778	8.78537e-09	0.00948309	0.0652198	0.884394	0.606693	0.607213	FALSE	FALSE	FALSE	11	113286490	602604	ebi-a-GCST90000514	|| id:ebi-a-GCST90000514	TRUE	TRUE	TRUE
Gastroesophageal reflux disease	Bladder(UK Biobank)	rs2782641	A	G	A	G	0.0270882	0.00494583	4.32643e-08	-0.0226235	0.0657531	0.730795	0.612669	0.614282	FALSE	FALSE	FALSE	1	44013355	602604	ebi-a-GCST90000514	|| id:ebi-a-GCST90000514	TRUE	TRUE	TRUE
Gastroesophageal reflux disease	Bladder(UK Biobank)	rs2786765	T	C	T	C	0.0243991	0.00483178	4.42446e-07	0.100911	0.0638562	0.11404	0.553198	0.554623	FALSE	FALSE	FALSE	1	168741270	602604	ebi-a-GCST90000514	|| id:ebi-a-GCST90000514	TRUE	TRUE	TRUE
Gastroesophageal reflux disease	Bladder(UK Biobank)	rs2815749	G	A	G	A	0.0388767	0.0060216	1.07359e-10	0.11532	0.079923	0.149053	0.800974	0.802766	FALSE	FALSE	FALSE	1	72814783	602604	ebi-a-GCST90000514	|| id:ebi-a-GCST90000514	TRUE	TRUE	TRUE
Gastroesophageal reflux disease	Bladder(UK Biobank)	rs2824420	C	T	C	T	-0.0269328	0.00573559	2.65662e-06	0.0847835	0.0756939	0.262678	0.228382	0.228896	FALSE	FALSE	FALSE	21	19026337	602604	ebi-a-GCST90000514	|| id:ebi-a-GCST90000514	TRUE	TRUE	TRUE
Gastroesophageal reflux disease	Bladder(UK Biobank)	rs2834005	C	T	C	T	0.0296997	0.0051734	9.42041e-09	-0.0125581	0.0683241	0.854168	0.315	0.315158	FALSE	FALSE	FALSE	21	34291708	602604	ebi-a-GCST90000514	|| id:ebi-a-GCST90000514	TRUE	TRUE	TRUE
Gastroesophageal reflux disease	Bladder(UK Biobank)	rs2838771	C	G	C	G	-0.0280984	0.00506571	2.90964e-08	0.120235	0.0666511	0.0712394	0.646721	0.646883	FALSE	TRUE	FALSE	21	46501576	602604	ebi-a-GCST90000514	|| id:ebi-a-GCST90000514	TRUE	TRUE	TRUE
Gastroesophageal reflux disease	Bladder(UK Biobank)	rs2850367	A	T	A	T	0.0282351	0.00527149	8.49963e-08	0.0756753	0.0697499	0.277943	0.294816	0.293751	FALSE	TRUE	FALSE	4	102231463	602604	ebi-a-GCST90000514	|| id:ebi-a-GCST90000514	TRUE	TRUE	TRUE
Gastroesophageal reflux disease	Bladder(UK Biobank)	rs2859263	T	C	T	C	0.0246679	0.00483488	3.35954e-07	-0.037128	0.0639988	0.561823	0.547666	0.548738	FALSE	FALSE	FALSE	12	121072799	602604	ebi-a-GCST90000514	|| id:ebi-a-GCST90000514	TRUE	TRUE	TRUE
Gastroesophageal reflux disease	Bladder(UK Biobank)	rs288181	T	C	T	C	-0.0243826	0.00512398	1.95011e-06	-0.0945975	0.0679512	0.163881	0.330325	0.328479	FALSE	FALSE	FALSE	5	107349285	602604	ebi-a-GCST90000514	|| id:ebi-a-GCST90000514	TRUE	TRUE	TRUE
Gastroesophageal reflux disease	Bladder(UK Biobank)	rs2963028	G	C	G	C	0.0251183	0.00489094	2.81119e-07	-0.0544183	0.0646989	0.400292	0.587437	0.58805	FALSE	TRUE	FALSE	5	108753139	602604	ebi-a-GCST90000514	|| id:ebi-a-GCST90000514	TRUE	TRUE	TRUE
Gastroesophageal reflux disease	Bladder(UK Biobank)	rs3003615	A	G	A	G	-0.0231354	0.00487578	2.0855e-06	-0.0301636	0.0651436	0.643341	0.548748	0.548804	FALSE	FALSE	FALSE	9	130997892	602604	ebi-a-GCST90000514	|| id:ebi-a-GCST90000514	TRUE	TRUE	TRUE
Gastroesophageal reflux disease	Bladder(UK Biobank)	rs3122032	C	T	C	T	-0.023193	0.0050177	3.79612e-06	0.0391254	0.0662719	0.554938	0.641824	0.640811	FALSE	FALSE	FALSE	1	25040383	602604	ebi-a-GCST90000514	|| id:ebi-a-GCST90000514	TRUE	TRUE	TRUE
Gastroesophageal reflux disease	Bladder(UK Biobank)	rs3172494	T	G	T	G	-0.0453526	0.00782224	6.71491e-09	-0.0110672	0.103194	0.914594	0.107031	0.106875	FALSE	FALSE	FALSE	3	48731487	602604	ebi-a-GCST90000514	|| id:ebi-a-GCST90000514	TRUE	TRUE	TRUE
Gastroesophageal reflux disease	Bladder(UK Biobank)	rs324769	T	C	T	C	-0.0267699	0.00483328	3.04775e-08	0.0831656	0.0639771	0.193626	0.449179	0.447356	FALSE	FALSE	FALSE	12	83969240	602604	ebi-a-GCST90000514	|| id:ebi-a-GCST90000514	TRUE	TRUE	TRUE
Gastroesophageal reflux disease	Bladder(UK Biobank)	rs329122	A	G	A	G	-0.0289529	0.00488358	3.05485e-09	-0.00787118	0.0644637	0.902818	0.419631	0.419466	FALSE	FALSE	FALSE	5	133864599	602604	ebi-a-GCST90000514	|| id:ebi-a-GCST90000514	TRUE	TRUE	TRUE
Gastroesophageal reflux disease	Bladder(UK Biobank)	rs341521	A	G	A	G	0.0243278	0.0052749	3.98823e-06	0.0989763	0.0702404	0.158803	0.701959	0.70404	FALSE	FALSE	FALSE	13	60399045	602604	ebi-a-GCST90000514	|| id:ebi-a-GCST90000514	TRUE	TRUE	TRUE
Gastroesophageal reflux disease	Bladder(UK Biobank)	rs3749313	G	A	G	A	0.0245689	0.00516674	1.98235e-06	-0.032485	0.0693155	0.639317	0.323755	0.320754	FALSE	FALSE	FALSE	3	18568261	602604	ebi-a-GCST90000514	|| id:ebi-a-GCST90000514	TRUE	TRUE	TRUE
Gastroesophageal reflux disease	Bladder(UK Biobank)	rs3766823	A	G	A	G	0.0393599	0.00638545	7.09316e-10	-0.0960511	0.0843722	0.254944	0.171467	0.171615	FALSE	FALSE	FALSE	1	32197257	602604	ebi-a-GCST90000514	|| id:ebi-a-GCST90000514	TRUE	TRUE	TRUE
Gastroesophageal reflux disease	Bladder(UK Biobank)	rs3793577	G	A	G	A	0.0270309	0.00484976	2.49436e-08	0.0150408	0.065162	0.817454	0.538279	0.538256	FALSE	FALSE	FALSE	9	23737627	602604	ebi-a-GCST90000514	|| id:ebi-a-GCST90000514	TRUE	TRUE	TRUE
Gastroesophageal reflux disease	Bladder(UK Biobank)	rs3828917	T	G	T	G	0.0671113	0.0120054	2.26945e-08	0.0944755	0.159036	0.552479	0.041826	0.0416196	FALSE	FALSE	FALSE	6	31465917	602604	ebi-a-GCST90000514	|| id:ebi-a-GCST90000514	TRUE	TRUE	TRUE
Gastroesophageal reflux disease	Bladder(UK Biobank)	rs3863241	T	C	T	C	0.0324982	0.00481521	1.48799e-11	-0.00243988	0.0636092	0.969403	0.52696	0.527645	FALSE	FALSE	FALSE	8	73890335	602604	ebi-a-GCST90000514	|| id:ebi-a-GCST90000514	TRUE	TRUE	TRUE
Gastroesophageal reflux disease	Bladder(UK Biobank)	rs389883	T	G	T	G	0.0235283	0.00512955	4.50039e-06	0.0716277	0.0676222	0.289494	0.674405	0.676901	FALSE	FALSE	FALSE	6	31947460	602604	ebi-a-GCST90000514	|| id:ebi-a-GCST90000514	TRUE	TRUE	TRUE
Gastroesophageal reflux disease	Bladder(UK Biobank)	rs3914722	A	G	A	G	0.036734	0.00767913	1.72167e-06	-0.0485005	0.101851	0.633939	0.11028	0.109362	FALSE	FALSE	FALSE	2	50991039	602604	ebi-a-GCST90000514	|| id:ebi-a-GCST90000514	TRUE	TRUE	TRUE
Gastroesophageal reflux disease	Bladder(UK Biobank)	rs42302	G	A	G	A	0.027521	0.00508136	6.09256e-08	-0.0124348	0.0672626	0.853331	0.661085	0.660674	FALSE	FALSE	FALSE	5	74965554	602604	ebi-a-GCST90000514	|| id:ebi-a-GCST90000514	TRUE	TRUE	TRUE
Gastroesophageal reflux disease	Bladder(UK Biobank)	rs4257994	A	G	A	G	-0.0229096	0.00490818	3.04705e-06	0.0101531	0.0647377	0.875375	0.402733	0.403176	FALSE	FALSE	FALSE	8	60847657	602604	ebi-a-GCST90000514	|| id:ebi-a-GCST90000514	TRUE	TRUE	TRUE
Gastroesophageal reflux disease	Bladder(UK Biobank)	rs4300861	T	C	T	C	0.0307132	0.00494886	5.431e-10	0.0813944	0.0654986	0.213982	0.38208	0.382219	FALSE	FALSE	FALSE	2	22549441	602604	ebi-a-GCST90000514	|| id:ebi-a-GCST90000514	TRUE	TRUE	TRUE
Gastroesophageal reflux disease	Bladder(UK Biobank)	rs4382592	G	T	G	T	-0.0302679	0.00525091	8.19917e-09	-0.0164014	0.0694195	0.813227	0.699524	0.699819	FALSE	FALSE	FALSE	9	134870755	602604	ebi-a-GCST90000514	|| id:ebi-a-GCST90000514	TRUE	TRUE	TRUE
Gastroesophageal reflux disease	Bladder(UK Biobank)	rs4461735	G	A	G	A	-0.0346245	0.00564815	8.77526e-10	0.0403964	0.0744305	0.587309	0.237974	0.239125	FALSE	FALSE	FALSE	6	16946758	602604	ebi-a-GCST90000514	|| id:ebi-a-GCST90000514	TRUE	TRUE	TRUE
Gastroesophageal reflux disease	Bladder(UK Biobank)	rs464509	G	A	G	A	0.0363429	0.00742768	9.93574e-07	0.0835432	0.0985985	0.396824	0.120042	0.118691	FALSE	FALSE	FALSE	21	27588835	602604	ebi-a-GCST90000514	|| id:ebi-a-GCST90000514	TRUE	TRUE	TRUE
Gastroesophageal reflux disease	Bladder(UK Biobank)	rs4671358	A	T	A	T	0.023223	0.00490302	2.17475e-06	0.038605	0.0649411	0.552204	0.593159	0.593623	FALSE	TRUE	FALSE	2	60164634	602604	ebi-a-GCST90000514	|| id:ebi-a-GCST90000514	TRUE	TRUE	TRUE
Gastroesophageal reflux disease	Bladder(UK Biobank)	rs4681852	T	A	T	A	0.0330532	0.00660821	5.67858e-07	0.189096	0.0872424	0.0301983	0.156652	0.156751	FALSE	TRUE	FALSE	3	58409173	602604	ebi-a-GCST90000514	|| id:ebi-a-GCST90000514	TRUE	TRUE	TRUE
Gastroesophageal reflux disease	Bladder(UK Biobank)	rs4713692	T	C	T	C	-0.0276128	0.00498634	3.06507e-08	-0.00057244	0.0658493	0.993064	0.367808	0.365723	FALSE	FALSE	FALSE	6	33807638	602604	ebi-a-GCST90000514	|| id:ebi-a-GCST90000514	TRUE	TRUE	TRUE
Gastroesophageal reflux disease	Bladder(UK Biobank)	rs4714290	C	T	C	T	-0.0260909	0.00533229	9.93116e-07	0.125673	0.0704675	0.0745179	0.285694	0.28514	FALSE	FALSE	FALSE	6	40003502	602604	ebi-a-GCST90000514	|| id:ebi-a-GCST90000514	TRUE	TRUE	TRUE
Gastroesophageal reflux disease	Bladder(UK Biobank)	rs4755720	T	C	T	C	-0.0236158	0.0049331	1.69114e-06	0.059189	0.0654757	0.366004	0.607199	0.608339	FALSE	FALSE	FALSE	11	43628749	602604	ebi-a-GCST90000514	|| id:ebi-a-GCST90000514	TRUE	TRUE	TRUE
Gastroesophageal reflux disease	Bladder(UK Biobank)	rs4837952	A	G	A	G	-0.0222292	0.00481986	3.98814e-06	-0.00296005	0.0636339	0.962898	0.465781	0.465337	FALSE	FALSE	FALSE	9	119619937	602604	ebi-a-GCST90000514	|| id:ebi-a-GCST90000514	TRUE	TRUE	TRUE
Gastroesophageal reflux disease	Bladder(UK Biobank)	rs4851239	T	C	T	C	-0.0328536	0.00495136	3.23892e-11	-0.0499248	0.0655067	0.445981	0.379581	0.378785	FALSE	FALSE	FALSE	2	100489966	602604	ebi-a-GCST90000514	|| id:ebi-a-GCST90000514	TRUE	TRUE	TRUE
Gastroesophageal reflux disease	Bladder(UK Biobank)	rs4890357	T	C	T	C	-0.0306964	0.0061648	6.38175e-07	-0.149757	0.0813388	0.0655999	0.187223	0.187061	FALSE	FALSE	FALSE	18	39304176	602604	ebi-a-GCST90000514	|| id:ebi-a-GCST90000514	TRUE	TRUE	TRUE
Gastroesophageal reflux disease	Bladder(UK Biobank)	rs4999609	G	A	G	A	-0.0237086	0.00491045	1.37775e-06	0.0605612	0.0654007	0.354445	0.588587	0.588532	FALSE	FALSE	FALSE	17	78917730	602604	ebi-a-GCST90000514	|| id:ebi-a-GCST90000514	TRUE	TRUE	TRUE
Gastroesophageal reflux disease	Bladder(UK Biobank)	rs511048	G	A	G	A	0.0302761	0.00640415	2.27222e-06	-0.0862365	0.0849142	0.309833	0.170572	0.169731	FALSE	FALSE	FALSE	16	63056804	602604	ebi-a-GCST90000514	|| id:ebi-a-GCST90000514	TRUE	TRUE	TRUE
Gastroesophageal reflux disease	Bladder(UK Biobank)	rs524874	G	A	G	A	-0.0254339	0.00481996	1.31474e-07	-0.0614617	0.0636688	0.334377	0.520058	0.520938	FALSE	FALSE	FALSE	11	88712383	602604	ebi-a-GCST90000514	|| id:ebi-a-GCST90000514	TRUE	TRUE	TRUE
Gastroesophageal reflux disease	Bladder(UK Biobank)	rs538740	C	T	C	T	0.0280672	0.00583413	1.50283e-06	0.0625548	0.0776292	0.420349	0.217937	0.216235	FALSE	FALSE	FALSE	3	118157095	602604	ebi-a-GCST90000514	|| id:ebi-a-GCST90000514	TRUE	TRUE	TRUE
Gastroesophageal reflux disease	Bladder(UK Biobank)	rs569356	G	A	G	A	-0.037919	0.00690971	4.07005e-08	-0.154441	0.0917256	0.0922342	0.140835	0.139461	FALSE	FALSE	FALSE	1	29136686	602604	ebi-a-GCST90000514	|| id:ebi-a-GCST90000514	TRUE	TRUE	TRUE
Gastroesophageal reflux disease	Bladder(UK Biobank)	rs6011155	C	T	C	T	-0.0236132	0.00498384	2.15884e-06	0.0147383	0.0657028	0.82251	0.373507	0.373561	FALSE	FALSE	FALSE	20	62450664	602604	ebi-a-GCST90000514	|| id:ebi-a-GCST90000514	TRUE	TRUE	TRUE
Gastroesophageal reflux disease	Bladder(UK Biobank)	rs6030819	T	A	T	A	-0.032105	0.00611893	1.54736e-07	0.0688659	0.0815503	0.398413	0.805939	0.808707	FALSE	TRUE	FALSE	20	42016041	602604	ebi-a-GCST90000514	|| id:ebi-a-GCST90000514	TRUE	TRUE	TRUE
Gastroesophageal reflux disease	Bladder(UK Biobank)	rs603165	T	C	T	C	0.0230699	0.0048133	1.64343e-06	-0.0414113	0.0635294	0.514501	0.474138	0.474052	FALSE	FALSE	FALSE	15	37675583	602604	ebi-a-GCST90000514	|| id:ebi-a-GCST90000514	TRUE	TRUE	TRUE
Gastroesophageal reflux disease	Bladder(UK Biobank)	rs613872	T	G	T	G	0.0322185	0.00634731	3.85594e-07	-0.0713141	0.0838725	0.395176	0.825775	0.826198	FALSE	FALSE	FALSE	18	53210302	602604	ebi-a-GCST90000514	|| id:ebi-a-GCST90000514	TRUE	TRUE	TRUE
Gastroesophageal reflux disease	Bladder(UK Biobank)	rs631143	A	G	A	G	0.0235824	0.00510014	3.76643e-06	0.0559802	0.0673297	0.405728	0.664985	0.664267	FALSE	FALSE	FALSE	1	241799538	602604	ebi-a-GCST90000514	|| id:ebi-a-GCST90000514	TRUE	TRUE	TRUE
Gastroesophageal reflux disease	Bladder(UK Biobank)	rs6441814	A	G	A	G	-0.0284239	0.00482577	3.86145e-09	-0.0965921	0.0641215	0.131966	0.470632	0.470258	FALSE	FALSE	FALSE	3	44049114	602604	ebi-a-GCST90000514	|| id:ebi-a-GCST90000514	TRUE	TRUE	TRUE
Gastroesophageal reflux disease	Bladder(UK Biobank)	rs6486935	A	T	A	T	0.0294074	0.00555202	1.17918e-07	-0.0713545	0.0734043	0.331013	0.747659	0.748342	FALSE	TRUE	FALSE	12	19209501	602604	ebi-a-GCST90000514	|| id:ebi-a-GCST90000514	TRUE	TRUE	TRUE
Gastroesophageal reflux disease	Bladder(UK Biobank)	rs6510697	G	A	G	A	-0.0269977	0.00515064	1.59173e-07	0.00189151	0.0680499	0.977825	0.32823	0.327744	FALSE	FALSE	FALSE	19	2691314	602604	ebi-a-GCST90000514	|| id:ebi-a-GCST90000514	TRUE	TRUE	TRUE
Gastroesophageal reflux disease	Bladder(UK Biobank)	rs6569382	T	C	T	C	0.0267702	0.00542207	7.92264e-07	-0.0918797	0.0717286	0.200216	0.731887	0.73201	FALSE	FALSE	FALSE	6	98709685	602604	ebi-a-GCST90000514	|| id:ebi-a-GCST90000514	TRUE	TRUE	TRUE
Gastroesophageal reflux disease	Bladder(UK Biobank)	rs6711584	A	G	A	G	0.0322545	0.00483974	2.65583e-11	-0.0456211	0.0645371	0.479631	0.452019	0.451275	FALSE	FALSE	FALSE	2	104421692	602604	ebi-a-GCST90000514	|| id:ebi-a-GCST90000514	TRUE	TRUE	TRUE
Gastroesophageal reflux disease	Bladder(UK Biobank)	rs6722661	A	G	A	G	-0.0322543	0.00500354	1.14623e-10	0.0414965	0.0663756	0.531855	0.364669	0.36249	FALSE	FALSE	FALSE	2	100806588	602604	ebi-a-GCST90000514	|| id:ebi-a-GCST90000514	TRUE	TRUE	TRUE
Gastroesophageal reflux disease	Bladder(UK Biobank)	rs6744653	G	A	G	A	0.0326907	0.00638997	3.12184e-07	-0.0290972	0.0843609	0.73016	0.829308	0.829212	FALSE	FALSE	FALSE	2	628524	602604	ebi-a-GCST90000514	|| id:ebi-a-GCST90000514	TRUE	TRUE	TRUE
Gastroesophageal reflux disease	Bladder(UK Biobank)	rs6771469	C	T	C	T	-0.0260731	0.00490849	1.08523e-07	0.0363835	0.0649336	0.575263	0.403215	0.402438	FALSE	FALSE	FALSE	3	65173884	602604	ebi-a-GCST90000514	|| id:ebi-a-GCST90000514	TRUE	TRUE	TRUE
Gastroesophageal reflux disease	Bladder(UK Biobank)	rs6780459	T	A	T	A	0.0305507	0.0055211	3.13993e-08	-0.0525356	0.0731675	0.472746	0.746622	0.74719	FALSE	TRUE	FALSE	3	104624105	602604	ebi-a-GCST90000514	|| id:ebi-a-GCST90000514	TRUE	TRUE	TRUE
Gastroesophageal reflux disease	Bladder(UK Biobank)	rs6881636	A	G	A	G	-0.0239793	0.0048144	6.33417e-07	0.0738535	0.0635806	0.245409	0.47321	0.473255	FALSE	FALSE	FALSE	5	106542461	602604	ebi-a-GCST90000514	|| id:ebi-a-GCST90000514	TRUE	TRUE	TRUE
Gastroesophageal reflux disease	Bladder(UK Biobank)	rs6902631	G	A	G	A	-0.0249064	0.00500128	6.35829e-07	0.0346704	0.0659574	0.599132	0.36556	0.365053	FALSE	FALSE	FALSE	6	165293940	602604	ebi-a-GCST90000514	|| id:ebi-a-GCST90000514	TRUE	TRUE	TRUE
Gastroesophageal reflux disease	Bladder(UK Biobank)	rs6937950	A	G	A	G	-0.0286402	0.00613726	3.06225e-06	-0.0239782	0.0813525	0.768189	0.190154	0.188514	FALSE	FALSE	FALSE	6	97399927	602604	ebi-a-GCST90000514	|| id:ebi-a-GCST90000514	TRUE	TRUE	TRUE
Gastroesophageal reflux disease	Bladder(UK Biobank)	rs6941837	C	T	C	T	0.0228633	0.00481286	2.0295e-06	-0.00705978	0.0635456	0.911539	0.508474	0.510022	FALSE	FALSE	FALSE	6	43101670	602604	ebi-a-GCST90000514	|| id:ebi-a-GCST90000514	TRUE	TRUE	TRUE
Gastroesophageal reflux disease	Bladder(UK Biobank)	rs6971417	T	G	T	G	-0.0281439	0.00604394	3.21544e-06	0.00245351	0.0797745	0.975464	0.802653	0.802523	FALSE	FALSE	FALSE	7	133166169	602604	ebi-a-GCST90000514	|| id:ebi-a-GCST90000514	TRUE	TRUE	TRUE
Gastroesophageal reflux disease	Bladder(UK Biobank)	rs7032155	A	C	A	C	0.02775	0.00491358	1.62686e-08	-0.0834826	0.0653901	0.201713	0.59185	0.593311	FALSE	FALSE	FALSE	9	122672771	602604	ebi-a-GCST90000514	|| id:ebi-a-GCST90000514	TRUE	TRUE	TRUE
Gastroesophageal reflux disease	Bladder(UK Biobank)	rs7038072	C	T	C	T	-0.0225676	0.00493476	4.80352e-06	-0.0712565	0.065271	0.274964	0.612753	0.613288	FALSE	FALSE	FALSE	9	25326440	602604	ebi-a-GCST90000514	|| id:ebi-a-GCST90000514	TRUE	TRUE	TRUE
Gastroesophageal reflux disease	Bladder(UK Biobank)	rs7044402	G	A	G	A	-0.0336609	0.00648346	2.08252e-07	-0.0322742	0.0864754	0.708986	0.833104	0.835491	FALSE	FALSE	FALSE	9	14157468	602604	ebi-a-GCST90000514	|| id:ebi-a-GCST90000514	TRUE	TRUE	TRUE
Gastroesophageal reflux disease	Bladder(UK Biobank)	rs7094372	A	G	A	G	0.0232109	0.00486917	1.87073e-06	0.0293979	0.0646135	0.649123	0.564442	0.565113	FALSE	FALSE	FALSE	10	134091509	602604	ebi-a-GCST90000514	|| id:ebi-a-GCST90000514	TRUE	TRUE	TRUE
Gastroesophageal reflux disease	Bladder(UK Biobank)	rs7104724	A	T	A	T	0.0416348	0.00751408	3.00912e-08	0.0272185	0.10055	0.786624	0.116739	0.114036	FALSE	TRUE	FALSE	11	112837559	602604	ebi-a-GCST90000514	|| id:ebi-a-GCST90000514	TRUE	TRUE	TRUE
Gastroesophageal reflux disease	Bladder(UK Biobank)	rs7125588	G	A	G	A	-0.0250238	0.00485053	2.48302e-07	-0.0178445	0.0645041	0.782056	0.443278	0.442106	FALSE	FALSE	FALSE	11	113436072	602604	ebi-a-GCST90000514	|| id:ebi-a-GCST90000514	TRUE	TRUE	TRUE
Gastroesophageal reflux disease	Bladder(UK Biobank)	rs718348	T	A	T	A	0.027393	0.0053233	2.66293e-07	-0.109912	0.0705019	0.118999	0.289041	0.288106	FALSE	TRUE	FALSE	8	68256888	602604	ebi-a-GCST90000514	|| id:ebi-a-GCST90000514	TRUE	TRUE	TRUE
Gastroesophageal reflux disease	Bladder(UK Biobank)	rs7186573	C	T	C	T	0.0238271	0.00494496	1.44674e-06	0.0113371	0.0653512	0.862274	0.383053	0.381311	FALSE	FALSE	FALSE	16	28587389	602604	ebi-a-GCST90000514	|| id:ebi-a-GCST90000514	TRUE	TRUE	TRUE
Gastroesophageal reflux disease	Bladder(UK Biobank)	rs7190158	A	G	A	G	0.0256837	0.00505165	3.69131e-07	-0.0494447	0.0673043	0.462556	0.350016	0.347768	FALSE	FALSE	FALSE	16	77150912	602604	ebi-a-GCST90000514	|| id:ebi-a-GCST90000514	TRUE	TRUE	TRUE
Gastroesophageal reflux disease	Bladder(UK Biobank)	rs7206608	G	C	G	C	0.0291541	0.005145	1.45761e-08	0.0532263	0.068085	0.434354	0.322927	0.321879	FALSE	TRUE	FALSE	16	82872628	602604	ebi-a-GCST90000514	|| id:ebi-a-GCST90000514	TRUE	TRUE	TRUE
Gastroesophageal reflux disease	Bladder(UK Biobank)	rs7228782	A	T	A	T	0.0287082	0.00625033	4.36777e-06	-0.00336736	0.082383	0.967396	0.180773	0.181345	FALSE	TRUE	FALSE	18	42877832	602604	ebi-a-GCST90000514	|| id:ebi-a-GCST90000514	TRUE	TRUE	TRUE
Gastroesophageal reflux disease	Bladder(UK Biobank)	rs7241572	A	G	A	G	0.0365511	0.00597464	9.49336e-10	-0.045555	0.0803976	0.570972	0.209101	0.202639	FALSE	FALSE	FALSE	18	77580712	602604	ebi-a-GCST90000514	|| id:ebi-a-GCST90000514	TRUE	TRUE	TRUE
Gastroesophageal reflux disease	Bladder(UK Biobank)	rs7324952	T	C	T	C	-0.0373824	0.00755791	7.57059e-07	-0.212362	0.100785	0.0351101	0.116177	0.113706	FALSE	FALSE	FALSE	13	91990799	602604	ebi-a-GCST90000514	|| id:ebi-a-GCST90000514	TRUE	TRUE	TRUE
Gastroesophageal reflux disease	Bladder(UK Biobank)	rs7332653	A	C	A	C	-0.0236309	0.00513323	4.15422e-06	0.153376	0.0676293	0.0233361	0.326252	0.32752	FALSE	FALSE	FALSE	13	97517119	602604	ebi-a-GCST90000514	|| id:ebi-a-GCST90000514	TRUE	TRUE	TRUE
Gastroesophageal reflux disease	Bladder(UK Biobank)	rs741959	G	A	G	A	-0.0245348	0.00487982	4.96112e-07	-0.0972003	0.0643886	0.131148	0.581102	0.582328	FALSE	FALSE	FALSE	1	47676233	602604	ebi-a-GCST90000514	|| id:ebi-a-GCST90000514	TRUE	TRUE	TRUE
Gastroesophageal reflux disease	Bladder(UK Biobank)	rs7426688	T	C	T	C	-0.0262113	0.00564004	3.36217e-06	0.0883313	0.0747171	0.237122	0.239812	0.238649	FALSE	FALSE	FALSE	3	77240830	602604	ebi-a-GCST90000514	|| id:ebi-a-GCST90000514	TRUE	TRUE	TRUE
Gastroesophageal reflux disease	Bladder(UK Biobank)	rs748832	G	A	G	A	0.0234056	0.0049979	2.82579e-06	0.064251	0.0659311	0.329799	0.364117	0.364696	FALSE	FALSE	FALSE	3	16851202	602604	ebi-a-GCST90000514	|| id:ebi-a-GCST90000514	TRUE	TRUE	TRUE
Gastroesophageal reflux disease	Bladder(UK Biobank)	rs7527682	G	A	G	A	-0.026684	0.00482174	3.12831e-08	-0.0594728	0.0637005	0.350494	0.53725	0.536712	FALSE	FALSE	FALSE	1	189172684	602604	ebi-a-GCST90000514	|| id:ebi-a-GCST90000514	TRUE	TRUE	TRUE
Gastroesophageal reflux disease	Bladder(UK Biobank)	rs7541875	G	A	G	A	0.0273972	0.00484976	1.61213e-08	0.00392524	0.0641895	0.951239	0.426069	0.425017	FALSE	FALSE	FALSE	1	190957589	602604	ebi-a-GCST90000514	|| id:ebi-a-GCST90000514	TRUE	TRUE	TRUE
Gastroesophageal reflux disease	Bladder(UK Biobank)	rs7581524	T	C	T	C	0.0263899	0.00538921	9.7407e-07	-0.0222686	0.071487	0.755416	0.276081	0.274615	FALSE	FALSE	FALSE	2	113234316	602604	ebi-a-GCST90000514	|| id:ebi-a-GCST90000514	TRUE	TRUE	TRUE
Gastroesophageal reflux disease	Bladder(UK Biobank)	rs7590059	A	G	A	G	0.0230739	0.00504701	4.83582e-06	-0.153796	0.0667703	0.0212584	0.346736	0.34652	FALSE	FALSE	FALSE	2	105430409	602604	ebi-a-GCST90000514	|| id:ebi-a-GCST90000514	TRUE	TRUE	TRUE
Gastroesophageal reflux disease	Bladder(UK Biobank)	rs7600261	T	C	T	C	0.0338034	0.00522051	9.47327e-11	-0.0180804	0.0690337	0.793393	0.306391	0.305608	FALSE	FALSE	FALSE	2	212622818	602604	ebi-a-GCST90000514	|| id:ebi-a-GCST90000514	TRUE	TRUE	TRUE
Gastroesophageal reflux disease	Bladder(UK Biobank)	rs7612999	A	G	A	G	0.0305231	0.00559546	4.89824e-08	-0.14086	0.0741188	0.057372	0.245338	0.243839	FALSE	FALSE	FALSE	3	35678337	602604	ebi-a-GCST90000514	|| id:ebi-a-GCST90000514	TRUE	TRUE	TRUE
Gastroesophageal reflux disease	Bladder(UK Biobank)	rs7616110	T	C	T	C	0.0298274	0.00630939	2.27337e-06	-0.0339658	0.0835327	0.684289	0.176765	0.176314	FALSE	FALSE	FALSE	3	26735083	602604	ebi-a-GCST90000514	|| id:ebi-a-GCST90000514	TRUE	TRUE	TRUE
Gastroesophageal reflux disease	Bladder(UK Biobank)	rs761777	G	A	G	A	0.0345341	0.00554469	4.71455e-10	-0.0430275	0.072842	0.554724	0.254034	0.254405	FALSE	FALSE	FALSE	10	134938075	602604	ebi-a-GCST90000514	|| id:ebi-a-GCST90000514	TRUE	TRUE	TRUE
Gastroesophageal reflux disease	Bladder(UK Biobank)	rs7633157	G	A	G	A	-0.0258958	0.00517533	5.62393e-07	0.0192106	0.0685596	0.779321	0.315114	0.31431	FALSE	FALSE	FALSE	3	117529266	602604	ebi-a-GCST90000514	|| id:ebi-a-GCST90000514	TRUE	TRUE	TRUE
Gastroesophageal reflux disease	Bladder(UK Biobank)	rs7639752	A	G	A	G	0.0235086	0.00481379	1.04169e-06	0.0884858	0.0638287	0.165655	0.49475	0.494234	FALSE	FALSE	FALSE	3	195973244	602604	ebi-a-GCST90000514	|| id:ebi-a-GCST90000514	TRUE	TRUE	TRUE
Gastroesophageal reflux disease	Bladder(UK Biobank)	rs7653315	A	G	A	G	0.0226713	0.00492965	4.24571e-06	-0.0241401	0.0651702	0.711073	0.392585	0.392129	FALSE	FALSE	FALSE	3	131964467	602604	ebi-a-GCST90000514	|| id:ebi-a-GCST90000514	TRUE	TRUE	TRUE
Gastroesophageal reflux disease	Bladder(UK Biobank)	rs7675588	A	C	A	C	-0.0335228	0.00595438	1.80264e-08	-0.112417	0.0788418	0.15391	0.794635	0.795007	FALSE	FALSE	FALSE	4	80734978	602604	ebi-a-GCST90000514	|| id:ebi-a-GCST90000514	TRUE	TRUE	TRUE
Gastroesophageal reflux disease	Bladder(UK Biobank)	rs7680820	G	A	G	A	0.0257971	0.00546378	2.34142e-06	-0.00404021	0.0732516	0.956015	0.268699	0.266139	FALSE	FALSE	FALSE	4	67082181	602604	ebi-a-GCST90000514	|| id:ebi-a-GCST90000514	TRUE	TRUE	TRUE
Gastroesophageal reflux disease	Bladder(UK Biobank)	rs7685686	G	A	G	A	-0.0279222	0.00489191	1.14427e-08	-0.00183661	0.0644468	0.977265	0.422353	0.422198	FALSE	FALSE	FALSE	4	3207142	602604	ebi-a-GCST90000514	|| id:ebi-a-GCST90000514	TRUE	TRUE	TRUE
Gastroesophageal reflux disease	Bladder(UK Biobank)	rs773109	A	G	A	G	-0.0380572	0.00510213	8.71365e-14	0.0025673	0.0673409	0.969589	0.335269	0.334671	FALSE	FALSE	FALSE	12	56374695	602604	ebi-a-GCST90000514	|| id:ebi-a-GCST90000514	TRUE	TRUE	TRUE
Gastroesophageal reflux disease	Bladder(UK Biobank)	rs7740684	G	A	G	A	0.0228004	0.00491797	3.54985e-06	0.0716707	0.0650146	0.270297	0.398026	0.398558	FALSE	FALSE	FALSE	6	142973335	602604	ebi-a-GCST90000514	|| id:ebi-a-GCST90000514	TRUE	TRUE	TRUE
Gastroesophageal reflux disease	Bladder(UK Biobank)	rs7758630	A	T	A	T	-0.0227578	0.00490585	3.50235e-06	-0.151136	0.0650039	0.0200701	0.407278	0.406633	FALSE	TRUE	FALSE	6	101387304	602604	ebi-a-GCST90000514	|| id:ebi-a-GCST90000514	TRUE	TRUE	TRUE
Gastroesophageal reflux disease	Bladder(UK Biobank)	rs7813372	G	T	G	T	0.0248242	0.00541422	4.53994e-06	0.11197	0.0721344	0.120604	0.727771	0.72935	FALSE	FALSE	FALSE	8	112741133	602604	ebi-a-GCST90000514	|| id:ebi-a-GCST90000514	TRUE	TRUE	TRUE
Gastroesophageal reflux disease	Bladder(UK Biobank)	rs7837430	T	C	T	C	0.026062	0.00543258	1.60779e-06	-0.0613446	0.0717932	0.392849	0.266952	0.268339	FALSE	FALSE	FALSE	8	130061829	602604	ebi-a-GCST90000514	|| id:ebi-a-GCST90000514	TRUE	TRUE	TRUE
Gastroesophageal reflux disease	Bladder(UK Biobank)	rs7854693	C	T	C	T	0.0264878	0.00518857	3.30742e-07	-0.0312809	0.0684002	0.64744	0.311547	0.313738	FALSE	FALSE	FALSE	9	103083594	602604	ebi-a-GCST90000514	|| id:ebi-a-GCST90000514	TRUE	TRUE	TRUE
Gastroesophageal reflux disease	Bladder(UK Biobank)	rs7942368	T	C	T	C	-0.0339683	0.00591917	9.54135e-09	-0.0146392	0.0794556	0.853822	0.214659	0.210679	FALSE	FALSE	FALSE	11	76465362	602604	ebi-a-GCST90000514	|| id:ebi-a-GCST90000514	TRUE	TRUE	TRUE
Gastroesophageal reflux disease	Bladder(UK Biobank)	rs8034783	T	C	T	C	0.0390428	0.00800036	1.06016e-06	0.0271176	0.106294	0.798631	0.101076	0.0998961	FALSE	FALSE	FALSE	15	47763726	602604	ebi-a-GCST90000514	|| id:ebi-a-GCST90000514	TRUE	TRUE	TRUE
Gastroesophageal reflux disease	Bladder(UK Biobank)	rs8078510	A	G	A	G	-0.0292824	0.00543187	7.01245e-08	-0.0218643	0.0724176	0.762713	0.272538	0.27035	FALSE	FALSE	FALSE	17	47045862	602604	ebi-a-GCST90000514	|| id:ebi-a-GCST90000514	TRUE	TRUE	TRUE
Gastroesophageal reflux disease	Bladder(UK Biobank)	rs8096225	C	A	C	A	0.0272103	0.00521875	1.84859e-07	0.0166122	0.0690772	0.809952	0.692914	0.69401	FALSE	FALSE	FALSE	18	36921851	602604	ebi-a-GCST90000514	|| id:ebi-a-GCST90000514	TRUE	TRUE	TRUE
Gastroesophageal reflux disease	Bladder(UK Biobank)	rs844596	A	G	A	G	-0.0246056	0.00515845	1.84264e-06	-0.00543311	0.0683452	0.936639	0.681009	0.681683	FALSE	FALSE	FALSE	6	147967368	602604	ebi-a-GCST90000514	|| id:ebi-a-GCST90000514	TRUE	TRUE	TRUE
Gastroesophageal reflux disease	Bladder(UK Biobank)	rs861575	C	T	C	T	0.0276168	0.00489031	1.63046e-08	0.0389367	0.0651844	0.550286	0.424146	0.421658	FALSE	FALSE	FALSE	1	184725099	602604	ebi-a-GCST90000514	|| id:ebi-a-GCST90000514	TRUE	TRUE	TRUE
Gastroesophageal reflux disease	Bladder(UK Biobank)	rs903678	A	G	A	G	0.0277378	0.00508463	4.89091e-08	0.0185389	0.067132	0.782428	0.339412	0.338334	FALSE	FALSE	FALSE	1	201809918	602604	ebi-a-GCST90000514	|| id:ebi-a-GCST90000514	TRUE	TRUE	TRUE
Gastroesophageal reflux disease	Bladder(UK Biobank)	rs903959	A	T	A	T	0.0291631	0.00491608	2.9893e-09	0.095945	0.0650208	0.14005	0.399262	0.398093	FALSE	TRUE	FALSE	8	142630782	602604	ebi-a-GCST90000514	|| id:ebi-a-GCST90000514	TRUE	TRUE	TRUE
Gastroesophageal reflux disease	Bladder(UK Biobank)	rs9177	G	A	G	A	0.0247618	0.00486713	3.6271e-07	0.0826161	0.0649482	0.203362	0.489899	0.48876	FALSE	FALSE	FALSE	7	1787236	602604	ebi-a-GCST90000514	|| id:ebi-a-GCST90000514	TRUE	TRUE	TRUE
Gastroesophageal reflux disease	Bladder(UK Biobank)	rs919593	C	G	C	G	-0.0248733	0.00540109	4.11993e-06	0.169043	0.0716521	0.0183134	0.273344	0.271703	FALSE	TRUE	FALSE	15	86926129	602604	ebi-a-GCST90000514	|| id:ebi-a-GCST90000514	TRUE	TRUE	TRUE
Gastroesophageal reflux disease	Bladder(UK Biobank)	rs9345737	G	A	G	A	-0.0252666	0.00484427	1.8305e-07	0.0555424	0.0640794	0.386065	0.43945	0.438287	FALSE	FALSE	FALSE	6	66676938	602604	ebi-a-GCST90000514	|| id:ebi-a-GCST90000514	TRUE	TRUE	TRUE
Gastroesophageal reflux disease	Bladder(UK Biobank)	rs9358901	T	G	T	G	-0.032661	0.00521159	3.68078e-10	-0.110369	0.068755	0.10844	0.693255	0.692542	FALSE	FALSE	FALSE	6	26024436	602604	ebi-a-GCST90000514	|| id:ebi-a-GCST90000514	TRUE	TRUE	TRUE
Gastroesophageal reflux disease	Bladder(UK Biobank)	rs9372625	A	G	A	G	-0.037727	0.0049537	2.61818e-14	-0.0234441	0.065806	0.721646	0.383042	0.381482	FALSE	FALSE	FALSE	6	98344031	602604	ebi-a-GCST90000514	|| id:ebi-a-GCST90000514	TRUE	TRUE	TRUE
Gastroesophageal reflux disease	Bladder(UK Biobank)	rs9373363	G	A	G	A	-0.0326836	0.00555966	4.13457e-09	-0.00374825	0.0743477	0.959792	0.253631	0.249729	FALSE	FALSE	FALSE	6	143150043	602604	ebi-a-GCST90000514	|| id:ebi-a-GCST90000514	TRUE	TRUE	TRUE
Gastroesophageal reflux disease	Bladder(UK Biobank)	rs9377684	G	A	G	A	-0.0281798	0.00603197	2.98648e-06	-0.0108473	0.0798649	0.891963	0.198124	0.196691	FALSE	FALSE	FALSE	6	105445364	602604	ebi-a-GCST90000514	|| id:ebi-a-GCST90000514	TRUE	TRUE	TRUE
Gastroesophageal reflux disease	Bladder(UK Biobank)	rs942065	A	G	A	G	0.0307384	0.00500925	8.44559e-10	0.0928593	0.0665001	0.162601	0.634045	0.634604	FALSE	FALSE	FALSE	14	94032065	602604	ebi-a-GCST90000514	|| id:ebi-a-GCST90000514	TRUE	TRUE	TRUE
Gastroesophageal reflux disease	Bladder(UK Biobank)	rs947791	A	G	A	G	0.0294264	0.00583296	4.53879e-07	-0.0461797	0.0770292	0.548833	0.218283	0.21788	FALSE	FALSE	FALSE	11	65302893	602604	ebi-a-GCST90000514	|| id:ebi-a-GCST90000514	TRUE	TRUE	TRUE
Gastroesophageal reflux disease	Bladder(UK Biobank)	rs9517313	C	G	C	G	0.0331144	0.00494054	2.04786e-11	0.00153337	0.0652767	0.981259	0.383217	0.382184	FALSE	TRUE	FALSE	13	99105892	602604	ebi-a-GCST90000514	|| id:ebi-a-GCST90000514	TRUE	TRUE	TRUE
Gastroesophageal reflux disease	Bladder(UK Biobank)	rs9521258	G	A	G	A	-0.0535484	0.010999	1.12448e-06	-0.0677356	0.147829	0.646808	0.051017	0.0491548	FALSE	FALSE	FALSE	13	109899395	602604	ebi-a-GCST90000514	|| id:ebi-a-GCST90000514	TRUE	TRUE	TRUE
Gastroesophageal reflux disease	Bladder(UK Biobank)	rs9540720	G	A	G	A	0.0266991	0.00481874	3.0128e-08	0.0498593	0.0636074	0.433122	0.47886	0.479477	FALSE	FALSE	FALSE	13	66922705	602604	ebi-a-GCST90000514	|| id:ebi-a-GCST90000514	TRUE	TRUE	TRUE
Gastroesophageal reflux disease	Bladder(UK Biobank)	rs9542729	G	C	G	C	-0.0363194	0.00599914	1.41205e-09	-0.0581548	0.0795892	0.464971	0.20244	0.200905	FALSE	TRUE	FALSE	13	31833578	602604	ebi-a-GCST90000514	|| id:ebi-a-GCST90000514	TRUE	TRUE	TRUE
Gastroesophageal reflux disease	Bladder(UK Biobank)	rs9615905	T	C	T	C	0.0275657	0.0048378	1.21233e-08	0.00266195	0.0638005	0.96672	0.458193	0.457179	FALSE	FALSE	FALSE	22	48875699	602604	ebi-a-GCST90000514	|| id:ebi-a-GCST90000514	TRUE	TRUE	TRUE
Gastroesophageal reflux disease	Bladder(UK Biobank)	rs9636202	A	G	A	G	-0.035044	0.00547191	1.51022e-10	0.0726401	0.0723988	0.3157	0.26663	0.264959	FALSE	FALSE	FALSE	19	18449238	602604	ebi-a-GCST90000514	|| id:ebi-a-GCST90000514	TRUE	TRUE	TRUE
Gastroesophageal reflux disease	Bladder(UK Biobank)	rs9940128	A	G	A	G	0.0332513	0.00486305	8.05749e-12	2.66824e-05	0.0642568	0.999669	0.421755	0.422982	FALSE	FALSE	FALSE	16	53800754	602604	ebi-a-GCST90000514	|| id:ebi-a-GCST90000514	TRUE	TRUE	TRUE
Gastroesophageal reflux disease	Bladder(UK Biobank)	rs9965170	A	G	A	G	-0.0224653	0.00486167	3.82059e-06	0.162648	0.0643547	0.0114919	0.423186	0.423716	FALSE	FALSE	FALSE	18	44788274	602604	ebi-a-GCST90000514	|| id:ebi-a-GCST90000514	TRUE	TRUE	TRUE
Gastroesophageal reflux disease	Breast cancer(BCAC)	rs10010963	T	C	T	C	-0.0269803	0.00494665	4.91779e-08	0.0061	0.0064	0.3416	0.616433	0.6214	FALSE	FALSE	FALSE	4	159839313	602604	ebi-a-GCST90000514	|| id:ebi-a-GCST90000514	TRUE	TRUE	TRUE
Gastroesophageal reflux disease	Breast cancer(BCAC)	rs10071982	G	A	G	A	0.0260992	0.00490075	1.00647e-07	-0.0026	0.0063	0.6789	0.577875	0.5717	FALSE	FALSE	FALSE	5	62703251	602604	ebi-a-GCST90000514	|| id:ebi-a-GCST90000514	TRUE	TRUE	TRUE
Gastroesophageal reflux disease	Breast cancer(BCAC)	rs1011407	G	A	G	A	-0.0420618	0.00735917	1.09343e-08	-0.0001	0.0096	0.9918	0.121628	0.1166	FALSE	FALSE	FALSE	2	60665768	602604	ebi-a-GCST90000514	|| id:ebi-a-GCST90000514	TRUE	TRUE	TRUE
Gastroesophageal reflux disease	Breast cancer(BCAC)	rs10133111	A	G	A	G	0.0417875	0.00650789	1.35338e-10	-0.0288	0.0083	0.000530396	0.162996	0.1691	FALSE	FALSE	FALSE	14	103377321	602604	ebi-a-GCST90000514	|| id:ebi-a-GCST90000514	TRUE	TRUE	TRUE
Gastroesophageal reflux disease	Breast cancer(BCAC)	rs10156445	G	A	G	A	0.0248501	0.00498902	6.32689e-07	-0.0041	0.0065	0.5242	0.630443	0.6397	FALSE	FALSE	FALSE	9	128617244	602604	ebi-a-GCST90000514	|| id:ebi-a-GCST90000514	TRUE	TRUE	TRUE
Gastroesophageal reflux disease	Breast cancer(BCAC)	rs10172113	C	T	C	T	-0.0260117	0.00527769	8.28114e-07	-0.0058	0.0071	0.4137	0.706491	0.6988	FALSE	FALSE	FALSE	2	226618383	602604	ebi-a-GCST90000514	|| id:ebi-a-GCST90000514	TRUE	TRUE	TRUE
Gastroesophageal reflux disease	Breast cancer(BCAC)	rs1021363	G	A	G	A	-0.031217	0.00502204	5.09976e-10	-0.0044	0.0065	0.4968	0.641992	0.6556	FALSE	FALSE	FALSE	10	106610839	602604	ebi-a-GCST90000514	|| id:ebi-a-GCST90000514	TRUE	TRUE	TRUE
Gastroesophageal reflux disease	Breast cancer(BCAC)	rs10242223	G	A	G	A	-0.028221	0.00513068	3.78835e-08	0.0033	0.0067	0.624901	0.669798	0.6704	FALSE	FALSE	FALSE	7	3521573	602604	ebi-a-GCST90000514	|| id:ebi-a-GCST90000514	TRUE	TRUE	TRUE
Gastroesophageal reflux disease	Breast cancer(BCAC)	rs10251438	A	C	A	C	-0.0245314	0.0048288	3.76973e-07	0.0001	0.0064	0.9913	0.495297	0.4839	FALSE	FALSE	FALSE	7	137006969	602604	ebi-a-GCST90000514	|| id:ebi-a-GCST90000514	TRUE	TRUE	TRUE
Gastroesophageal reflux disease	Breast cancer(BCAC)	rs10269582	C	T	C	T	0.0234037	0.00484333	1.3507e-06	0.0039	0.0065	0.547599	0.435257	0.4335	FALSE	FALSE	FALSE	7	21640361	602604	ebi-a-GCST90000514	|| id:ebi-a-GCST90000514	TRUE	TRUE	TRUE
Gastroesophageal reflux disease	Breast cancer(BCAC)	rs10496632	C	G	C	G	-0.0286107	0.00540404	1.1947e-07	-0.0065	0.0069	0.3447	0.271783	0.291	FALSE	TRUE	FALSE	2	125014321	602604	ebi-a-GCST90000514	|| id:ebi-a-GCST90000514	TRUE	TRUE	TRUE
Gastroesophageal reflux disease	Breast cancer(BCAC)	rs10496880	C	T	C	T	0.0472361	0.00957621	8.11204e-07	-0.004	0.0126	0.749799	0.067305	0.066	FALSE	FALSE	FALSE	2	142237435	602604	ebi-a-GCST90000514	|| id:ebi-a-GCST90000514	TRUE	TRUE	TRUE
Gastroesophageal reflux disease	Breast cancer(BCAC)	rs1077945	G	T	G	T	0.0299964	0.00574254	1.75542e-07	-0.0011	0.0074	0.8792	0.226018	0.2346	FALSE	FALSE	FALSE	2	53193333	602604	ebi-a-GCST90000514	|| id:ebi-a-GCST90000514	TRUE	TRUE	TRUE
Gastroesophageal reflux disease	Breast cancer(BCAC)	rs10780329	C	T	C	T	-0.0226048	0.00483611	2.95162e-06	-0.0061	0.0066	0.3564	0.550771	0.5758	FALSE	FALSE	FALSE	9	82443098	602604	ebi-a-GCST90000514	|| id:ebi-a-GCST90000514	TRUE	TRUE	TRUE
Gastroesophageal reflux disease	Breast cancer(BCAC)	rs10837002	G	C	G	C	0.0276491	0.00503665	4.02893e-08	0.0152	0.0065	0.0201902	0.35122	0.3445	FALSE	TRUE	FALSE	11	38565727	602604	ebi-a-GCST90000514	|| id:ebi-a-GCST90000514	TRUE	TRUE	TRUE
Gastroesophageal reflux disease	Breast cancer(BCAC)	rs10857811	G	T	G	T	0.0224683	0.00488543	4.24414e-06	0.0072	0.0063	0.2554	0.584636	0.5865	FALSE	FALSE	FALSE	1	110617688	602604	ebi-a-GCST90000514	|| id:ebi-a-GCST90000514	TRUE	TRUE	TRUE
Gastroesophageal reflux disease	Breast cancer(BCAC)	rs10863754	C	T	C	T	-0.0242135	0.00494112	9.56423e-07	-0.0016	0.0064	0.7986	0.38277	0.3728	FALSE	FALSE	FALSE	1	209248014	602604	ebi-a-GCST90000514	|| id:ebi-a-GCST90000514	TRUE	TRUE	TRUE
Gastroesophageal reflux disease	Breast cancer(BCAC)	rs10912044	C	T	C	T	0.0258146	0.00525086	8.82165e-07	0.0033	0.0069	0.6332	0.700998	0.7112	FALSE	FALSE	FALSE	1	187268766	602604	ebi-a-GCST90000514	|| id:ebi-a-GCST90000514	TRUE	TRUE	TRUE
Gastroesophageal reflux disease	Breast cancer(BCAC)	rs10951781	A	G	A	G	0.0296575	0.00634462	2.94768e-06	0.0033	0.0091	0.714	0.173816	0.16	FALSE	FALSE	FALSE	7	45018263	602604	ebi-a-GCST90000514	|| id:ebi-a-GCST90000514	TRUE	TRUE	TRUE
Gastroesophageal reflux disease	Breast cancer(BCAC)	rs10995473	C	T	C	T	0.0271923	0.00545859	6.30725e-07	0.0209	0.0071	0.00339399	0.266642	0.2644	FALSE	FALSE	FALSE	10	52804642	602604	ebi-a-GCST90000514	|| id:ebi-a-GCST90000514	TRUE	TRUE	TRUE
Gastroesophageal reflux disease	Breast cancer(BCAC)	rs11011942	T	C	T	C	-0.0281172	0.00578336	1.16362e-06	-0.0086	0.0076	0.2597	0.224881	0.2323	FALSE	FALSE	FALSE	10	20587022	602604	ebi-a-GCST90000514	|| id:ebi-a-GCST90000514	TRUE	TRUE	TRUE
Gastroesophageal reflux disease	Breast cancer(BCAC)	rs11162752	A	G	A	G	-0.022736	0.00488437	3.24213e-06	-0.0021	0.0064	0.743201	0.583118	0.6012	FALSE	FALSE	FALSE	1	80060337	602604	ebi-a-GCST90000514	|| id:ebi-a-GCST90000514	TRUE	TRUE	TRUE
Gastroesophageal reflux disease	Breast cancer(BCAC)	rs11245450	A	G	A	G	-0.023865	0.00489969	1.11191e-06	0.0032	0.0062	0.608199	0.422296	0.4337	FALSE	FALSE	FALSE	10	126658075	602604	ebi-a-GCST90000514	|| id:ebi-a-GCST90000514	TRUE	TRUE	TRUE
Gastroesophageal reflux disease	Breast cancer(BCAC)	rs11525780	C	T	C	T	-0.0229509	0.00493855	3.36302e-06	0.0021	0.0064	0.746	0.385104	0.3841	FALSE	FALSE	FALSE	7	26341007	602604	ebi-a-GCST90000514	|| id:ebi-a-GCST90000514	TRUE	TRUE	TRUE
Gastroesophageal reflux disease	Breast cancer(BCAC)	rs11645288	A	G	A	G	0.0339295	0.00610795	2.77664e-08	0.0113	0.0085	0.1862	0.191325	0.1921	FALSE	FALSE	FALSE	16	51172677	602604	ebi-a-GCST90000514	|| id:ebi-a-GCST90000514	TRUE	TRUE	TRUE
Gastroesophageal reflux disease	Breast cancer(BCAC)	rs11669516	A	G	A	G	0.0334278	0.0061918	6.71197e-08	0.0347	0.008	1.51098e-05	0.185426	0.1845	FALSE	FALSE	FALSE	19	19532682	602604	ebi-a-GCST90000514	|| id:ebi-a-GCST90000514	TRUE	TRUE	TRUE
Gastroesophageal reflux disease	Breast cancer(BCAC)	rs11720523	A	C	A	C	-0.024205	0.00485541	6.19085e-07	-0.0279	0.0063	8.88096e-06	0.431975	0.4189	FALSE	FALSE	FALSE	3	71545170	602604	ebi-a-GCST90000514	|| id:ebi-a-GCST90000514	TRUE	TRUE	TRUE
Gastroesophageal reflux disease	Breast cancer(BCAC)	rs11751928	T	C	T	C	0.0334972	0.00658043	3.57256e-07	0.024	0.0087	0.00584696	0.158659	0.1467	FALSE	FALSE	FALSE	6	28335378	602604	ebi-a-GCST90000514	|| id:ebi-a-GCST90000514	TRUE	TRUE	TRUE
Gastroesophageal reflux disease	Breast cancer(BCAC)	rs11762636	A	C	A	C	-0.0514827	0.00625598	1.88235e-16	-0.0086	0.0077	0.2646	0.180282	0.2057	FALSE	FALSE	FALSE	7	2061111	602604	ebi-a-GCST90000514	|| id:ebi-a-GCST90000514	TRUE	TRUE	TRUE
Gastroesophageal reflux disease	Breast cancer(BCAC)	rs11790280	C	T	C	T	0.0236427	0.00495933	1.86694e-06	0.0082	0.0068	0.2285	0.380101	0.3739	FALSE	FALSE	FALSE	9	14651283	602604	ebi-a-GCST90000514	|| id:ebi-a-GCST90000514	TRUE	TRUE	TRUE
Gastroesophageal reflux disease	Breast cancer(BCAC)	rs11852175	G	T	G	T	-0.0239567	0.00484537	7.64364e-07	0.0041	0.0063	0.5104	0.437589	0.4349	FALSE	FALSE	FALSE	14	46851069	602604	ebi-a-GCST90000514	|| id:ebi-a-GCST90000514	TRUE	TRUE	TRUE
Gastroesophageal reflux disease	Breast cancer(BCAC)	rs11856579	A	G	A	G	-0.0259592	0.00543947	1.82062e-06	-0.0039	0.0072	0.584501	0.268145	0.2579	FALSE	FALSE	FALSE	15	78012688	602604	ebi-a-GCST90000514	|| id:ebi-a-GCST90000514	TRUE	TRUE	TRUE
Gastroesophageal reflux disease	Breast cancer(BCAC)	rs11864054	A	G	A	G	0.0241699	0.00496754	1.14133e-06	-0.0201	0.0065	0.00209599	0.613137	0.5969	FALSE	FALSE	FALSE	16	30846134	602604	ebi-a-GCST90000514	|| id:ebi-a-GCST90000514	TRUE	TRUE	TRUE
Gastroesophageal reflux disease	Breast cancer(BCAC)	rs11953061	T	C	T	C	0.0281599	0.00508694	3.09949e-08	0.0013	0.0067	0.8482	0.338908	0.3391	FALSE	FALSE	FALSE	5	120144025	602604	ebi-a-GCST90000514	|| id:ebi-a-GCST90000514	TRUE	TRUE	TRUE
Gastroesophageal reflux disease	Breast cancer(BCAC)	rs12107971	C	G	C	G	-0.0270756	0.00505273	8.38687e-08	0.016	0.0065	0.01367	0.348099	0.3584	FALSE	TRUE	FALSE	3	175935873	602604	ebi-a-GCST90000514	|| id:ebi-a-GCST90000514	TRUE	TRUE	TRUE
Gastroesophageal reflux disease	Breast cancer(BCAC)	rs12204714	T	C	T	C	-0.028817	0.00499422	7.9241e-09	0.024	0.0065	0.000239999	0.632223	0.6611	FALSE	FALSE	FALSE	6	152235339	602604	ebi-a-GCST90000514	|| id:ebi-a-GCST90000514	TRUE	TRUE	TRUE
Gastroesophageal reflux disease	Breast cancer(BCAC)	rs12283653	G	A	G	A	0.0230203	0.0049394	3.1537e-06	-0.0039	0.0067	0.5639	0.392183	0.3977	FALSE	FALSE	FALSE	11	46231998	602604	ebi-a-GCST90000514	|| id:ebi-a-GCST90000514	TRUE	TRUE	TRUE
Gastroesophageal reflux disease	Breast cancer(BCAC)	rs12357321	A	G	A	G	0.0317159	0.00523077	1.33325e-09	0.0331	0.0066	6.10295e-07	0.311087	0.3242	FALSE	FALSE	FALSE	10	21790476	602604	ebi-a-GCST90000514	|| id:ebi-a-GCST90000514	TRUE	TRUE	TRUE
Gastroesophageal reflux disease	Breast cancer(BCAC)	rs12453010	T	C	T	C	0.0296967	0.00493315	1.74606e-09	-0.0012	0.0064	0.8501	0.394803	0.3942	FALSE	FALSE	FALSE	17	50316131	602604	ebi-a-GCST90000514	|| id:ebi-a-GCST90000514	TRUE	TRUE	TRUE
Gastroesophageal reflux disease	Breast cancer(BCAC)	rs12506575	C	A	C	A	-0.0284034	0.00599176	2.13295e-06	0.011	0.0076	0.1489	0.201059	0.2097	FALSE	FALSE	FALSE	4	104091605	602604	ebi-a-GCST90000514	|| id:ebi-a-GCST90000514	TRUE	TRUE	TRUE
Gastroesophageal reflux disease	Breast cancer(BCAC)	rs12521983	C	G	C	G	-0.0278013	0.00606615	4.58321e-06	-0.0012	0.0078	0.876	0.19709	0.1985	FALSE	TRUE	FALSE	5	82884917	602604	ebi-a-GCST90000514	|| id:ebi-a-GCST90000514	TRUE	TRUE	TRUE
Gastroesophageal reflux disease	Breast cancer(BCAC)	rs12522305	A	G	A	G	-0.0292779	0.00635603	4.09864e-06	0.0211	0.0082	0.00995291	0.173958	0.1705	FALSE	FALSE	FALSE	5	45146361	602604	ebi-a-GCST90000514	|| id:ebi-a-GCST90000514	TRUE	TRUE	TRUE
Gastroesophageal reflux disease	Breast cancer(BCAC)	rs12598916	G	C	G	C	-0.0332614	0.00539171	6.8729e-10	-0.0012	0.0072	0.8711	0.274798	0.2849	FALSE	TRUE	FALSE	16	60658751	602604	ebi-a-GCST90000514	|| id:ebi-a-GCST90000514	TRUE	TRUE	TRUE
Gastroesophageal reflux disease	Breast cancer(BCAC)	rs12620828	G	A	G	A	-0.0299211	0.0055527	7.10199e-08	0.0049	0.0071	0.4834	0.749533	0.7426	FALSE	FALSE	FALSE	2	67806472	602604	ebi-a-GCST90000514	|| id:ebi-a-GCST90000514	TRUE	TRUE	TRUE
Gastroesophageal reflux disease	Breast cancer(BCAC)	rs12695186	A	G	A	G	0.0227527	0.00481646	2.31318e-06	0.0032	0.0062	0.61	0.527999	0.5172	FALSE	FALSE	FALSE	3	108467819	602604	ebi-a-GCST90000514	|| id:ebi-a-GCST90000514	TRUE	TRUE	TRUE
Gastroesophageal reflux disease	Breast cancer(BCAC)	rs12807357	T	C	T	C	0.0252214	0.00517229	1.08123e-06	0.0166	0.0069	0.0160502	0.316407	0.3134	FALSE	FALSE	FALSE	11	57656902	602604	ebi-a-GCST90000514	|| id:ebi-a-GCST90000514	TRUE	TRUE	TRUE
Gastroesophageal reflux disease	Breast cancer(BCAC)	rs12908034	C	T	C	T	0.0500719	0.00926947	6.59736e-08	0.0111	0.0118	0.3458	0.072824	0.0735	FALSE	FALSE	FALSE	15	66790599	602604	ebi-a-GCST90000514	|| id:ebi-a-GCST90000514	TRUE	TRUE	TRUE
Gastroesophageal reflux disease	Breast cancer(BCAC)	rs12967855	G	A	G	A	-0.0365451	0.00513354	1.08793e-12	-0.0059	0.0069	0.3965	0.670435	0.6695	FALSE	FALSE	FALSE	18	35138245	602604	ebi-a-GCST90000514	|| id:ebi-a-GCST90000514	TRUE	TRUE	TRUE
Gastroesophageal reflux disease	Breast cancer(BCAC)	rs12997558	A	G	A	G	0.0278184	0.00502214	3.03941e-08	0.0003	0.0068	0.9659	0.358751	0.353	FALSE	FALSE	FALSE	2	41704580	602604	ebi-a-GCST90000514	|| id:ebi-a-GCST90000514	TRUE	TRUE	TRUE
Gastroesophageal reflux disease	Breast cancer(BCAC)	rs13039956	C	G	C	G	-0.0334053	0.00621944	7.82546e-08	-0.0238	0.0086	0.00540705	0.183592	0.1762	FALSE	TRUE	FALSE	20	51100012	602604	ebi-a-GCST90000514	|| id:ebi-a-GCST90000514	TRUE	TRUE	TRUE
Gastroesophageal reflux disease	Breast cancer(BCAC)	rs13103931	G	T	G	T	0.0353941	0.00710277	6.25619e-07	-0.006	0.0093	0.5215	0.131497	0.1285	FALSE	FALSE	FALSE	4	17892400	602604	ebi-a-GCST90000514	|| id:ebi-a-GCST90000514	TRUE	TRUE	TRUE
Gastroesophageal reflux disease	Breast cancer(BCAC)	rs13107325	T	C	T	C	0.0701443	0.00918312	2.19938e-14	0.0173	0.0125	0.1657	0.074445	0.0691	FALSE	FALSE	FALSE	4	103188709	602604	ebi-a-GCST90000514	|| id:ebi-a-GCST90000514	TRUE	TRUE	TRUE
Gastroesophageal reflux disease	Breast cancer(BCAC)	rs13296354	C	A	C	A	-0.0342854	0.0070483	1.14834e-06	0.0088	0.0093	0.3459	0.134605	0.1316	FALSE	FALSE	FALSE	9	37603519	602604	ebi-a-GCST90000514	|| id:ebi-a-GCST90000514	TRUE	TRUE	TRUE
Gastroesophageal reflux disease	Breast cancer(BCAC)	rs1334297	A	G	A	G	-0.0387984	0.00545512	1.1413e-12	-0.0206	0.0071	0.00353598	0.734249	0.7384	FALSE	FALSE	FALSE	13	58335375	602604	ebi-a-GCST90000514	|| id:ebi-a-GCST90000514	TRUE	TRUE	TRUE
Gastroesophageal reflux disease	Breast cancer(BCAC)	rs1336980	C	G	C	G	0.0227394	0.00497828	4.93072e-06	0.0238	0.0065	0.000242399	0.372484	0.3568	FALSE	TRUE	FALSE	9	129377855	602604	ebi-a-GCST90000514	|| id:ebi-a-GCST90000514	TRUE	TRUE	TRUE
Gastroesophageal reflux disease	Breast cancer(BCAC)	rs13409451	G	A	G	A	-0.0277081	0.00493183	1.92943e-08	0.012	0.0067	0.0746208	0.392403	0.3708	FALSE	FALSE	FALSE	2	144257639	602604	ebi-a-GCST90000514	|| id:ebi-a-GCST90000514	TRUE	TRUE	TRUE
Gastroesophageal reflux disease	Breast cancer(BCAC)	rs13416655	C	T	C	T	0.0220577	0.00481872	4.70544e-06	-0.0121	0.0062	0.0513499	0.465298	0.4705	FALSE	FALSE	FALSE	2	107621925	602604	ebi-a-GCST90000514	|| id:ebi-a-GCST90000514	TRUE	TRUE	TRUE
Gastroesophageal reflux disease	Breast cancer(BCAC)	rs1349265	G	A	G	A	-0.0243879	0.00523357	3.16373e-06	0.0036	0.0067	0.5888	0.694589	0.6966	FALSE	FALSE	FALSE	3	24159387	602604	ebi-a-GCST90000514	|| id:ebi-a-GCST90000514	TRUE	TRUE	TRUE
Gastroesophageal reflux disease	Breast cancer(BCAC)	rs1371274	C	A	C	A	0.0362848	0.00696281	1.87599e-07	-0.0003	0.009	0.9719	0.137959	0.1396	FALSE	FALSE	FALSE	18	1837007	602604	ebi-a-GCST90000514	|| id:ebi-a-GCST90000514	TRUE	TRUE	TRUE
Gastroesophageal reflux disease	Breast cancer(BCAC)	rs1376443	C	T	C	T	0.0226285	0.00488325	3.58839e-06	-0.0088	0.0063	0.1639	0.579397	0.5831	FALSE	FALSE	FALSE	2	99995804	602604	ebi-a-GCST90000514	|| id:ebi-a-GCST90000514	TRUE	TRUE	TRUE
Gastroesophageal reflux disease	Breast cancer(BCAC)	rs1431196	G	A	G	A	0.0324197	0.00486448	2.65461e-11	0.0025	0.0063	0.6936	0.428432	0.4402	FALSE	FALSE	FALSE	18	50832102	602604	ebi-a-GCST90000514	|| id:ebi-a-GCST90000514	TRUE	TRUE	TRUE
Gastroesophageal reflux disease	Breast cancer(BCAC)	rs1445533	C	T	C	T	0.0273048	0.00588144	3.44144e-06	-0.0023	0.0075	0.753101	0.213756	0.2186	FALSE	FALSE	FALSE	8	115485119	602604	ebi-a-GCST90000514	|| id:ebi-a-GCST90000514	TRUE	TRUE	TRUE
Gastroesophageal reflux disease	Breast cancer(BCAC)	rs1452378	C	T	C	T	-0.0307313	0.00647503	2.07348e-06	-0.0125	0.0086	0.1472	0.832274	0.8316	FALSE	FALSE	FALSE	15	74100132	602604	ebi-a-GCST90000514	|| id:ebi-a-GCST90000514	TRUE	TRUE	TRUE
Gastroesophageal reflux disease	Breast cancer(BCAC)	rs1458062	A	G	A	G	-0.0237089	0.00481582	8.51746e-07	-0.0037	0.0066	0.5745	0.508371	0.5451	FALSE	FALSE	FALSE	3	56016020	602604	ebi-a-GCST90000514	|| id:ebi-a-GCST90000514	TRUE	TRUE	TRUE
Gastroesophageal reflux disease	Breast cancer(BCAC)	rs1475546	C	T	C	T	-0.0234753	0.0048272	1.15547e-06	0.0081	0.0065	0.2144	0.5359	0.5522	FALSE	FALSE	FALSE	9	120533422	602604	ebi-a-GCST90000514	|| id:ebi-a-GCST90000514	TRUE	TRUE	TRUE
Gastroesophageal reflux disease	Breast cancer(BCAC)	rs1478800	C	A	C	A	0.0288055	0.00545412	1.28192e-07	-0.0105	0.0071	0.1388	0.733567	0.742	FALSE	FALSE	FALSE	6	129436996	602604	ebi-a-GCST90000514	|| id:ebi-a-GCST90000514	TRUE	TRUE	TRUE
Gastroesophageal reflux disease	Breast cancer(BCAC)	rs1483796	A	G	A	G	-0.0247188	0.00491605	4.95131e-07	0.0081	0.0069	0.2386	0.399183	0.397	FALSE	FALSE	FALSE	7	49871114	602604	ebi-a-GCST90000514	|| id:ebi-a-GCST90000514	TRUE	TRUE	TRUE
Gastroesophageal reflux disease	Breast cancer(BCAC)	rs1484375	G	A	G	A	-0.0285377	0.00579986	8.63615e-07	-0.0164	0.0074	0.0261903	0.779	0.7763	FALSE	FALSE	FALSE	9	109067561	602604	ebi-a-GCST90000514	|| id:ebi-a-GCST90000514	TRUE	TRUE	TRUE
Gastroesophageal reflux disease	Breast cancer(BCAC)	rs1490384	T	C	T	C	-0.0246115	0.00481065	3.12011e-07	-0.0023	0.0062	0.710699	0.497799	0.5065	FALSE	FALSE	FALSE	6	126851160	602604	ebi-a-GCST90000514	|| id:ebi-a-GCST90000514	TRUE	TRUE	TRUE
Gastroesophageal reflux disease	Breast cancer(BCAC)	rs1492061	G	A	G	A	0.0307641	0.0059406	2.23532e-07	-0.0086	0.0078	0.2693	0.79335	0.7868	FALSE	FALSE	FALSE	1	69270472	602604	ebi-a-GCST90000514	|| id:ebi-a-GCST90000514	TRUE	TRUE	TRUE
Gastroesophageal reflux disease	Breast cancer(BCAC)	rs1507153	A	C	A	C	0.0257234	0.00496353	2.18958e-07	-0.0096	0.0064	0.1324	0.377697	0.3857	FALSE	FALSE	FALSE	6	79484386	602604	ebi-a-GCST90000514	|| id:ebi-a-GCST90000514	TRUE	TRUE	TRUE
Gastroesophageal reflux disease	Breast cancer(BCAC)	rs1510719	C	T	C	T	-0.0388844	0.00494701	3.83619e-15	-0.0135	0.0065	0.0361701	0.383439	0.375	FALSE	FALSE	FALSE	4	140938116	602604	ebi-a-GCST90000514	|| id:ebi-a-GCST90000514	TRUE	TRUE	TRUE
Gastroesophageal reflux disease	Breast cancer(BCAC)	rs1592757	C	G	C	G	0.0311051	0.00502465	5.9975e-10	0.0081	0.0065	0.2146	0.355772	0.3588	FALSE	TRUE	FALSE	5	103889998	602604	ebi-a-GCST90000514	|| id:ebi-a-GCST90000514	TRUE	TRUE	TRUE
Gastroesophageal reflux disease	Breast cancer(BCAC)	rs1596747	G	A	G	A	0.0310869	0.00480742	1.00344e-10	-0.004	0.0063	0.5176	0.494136	0.4938	FALSE	FALSE	FALSE	2	193802478	602604	ebi-a-GCST90000514	|| id:ebi-a-GCST90000514	TRUE	TRUE	TRUE
Gastroesophageal reflux disease	Breast cancer(BCAC)	rs16825008	G	A	G	A	0.0255649	0.00515268	6.99584e-07	-0.0198	0.0066	0.00277	0.32205	0.3208	FALSE	FALSE	FALSE	2	212304841	602604	ebi-a-GCST90000514	|| id:ebi-a-GCST90000514	TRUE	TRUE	TRUE
Gastroesophageal reflux disease	Breast cancer(BCAC)	rs16825917	T	C	T	C	-0.0285911	0.00609007	2.66993e-06	-0.0184	0.008	0.0212799	0.193111	0.1885	FALSE	FALSE	FALSE	2	198805185	602604	ebi-a-GCST90000514	|| id:ebi-a-GCST90000514	TRUE	TRUE	TRUE
Gastroesophageal reflux disease	Breast cancer(BCAC)	rs16880905	C	G	C	G	-0.0409908	0.00792645	2.32349e-07	0.0197	0.0099	0.04719	0.102813	0.1123	FALSE	TRUE	FALSE	6	50925210	602604	ebi-a-GCST90000514	|| id:ebi-a-GCST90000514	TRUE	TRUE	TRUE
Gastroesophageal reflux disease	Breast cancer(BCAC)	rs17224289	T	C	T	C	0.0365364	0.00740996	8.19276e-07	0.0059	0.0101	0.558799	0.119591	0.1145	FALSE	FALSE	FALSE	8	74703133	602604	ebi-a-GCST90000514	|| id:ebi-a-GCST90000514	TRUE	TRUE	TRUE
Gastroesophageal reflux disease	Breast cancer(BCAC)	rs17295394	T	G	T	G	-0.025181	0.00535816	2.60717e-06	0.0095	0.0069	0.1687	0.28181	0.2928	FALSE	FALSE	FALSE	3	131506937	602604	ebi-a-GCST90000514	|| id:ebi-a-GCST90000514	TRUE	TRUE	TRUE
Gastroesophageal reflux disease	Breast cancer(BCAC)	rs17374337	G	T	G	T	-0.023057	0.00504571	4.88619e-06	-0.0073	0.0066	0.2675	0.650713	0.6253	FALSE	FALSE	FALSE	3	123559835	602604	ebi-a-GCST90000514	|| id:ebi-a-GCST90000514	TRUE	TRUE	TRUE
Gastroesophageal reflux disease	Breast cancer(BCAC)	rs17379561	T	A	T	A	0.0530714	0.00686573	1.07622e-14	0.0062	0.0088	0.4817	0.144391	0.1477	FALSE	TRUE	FALSE	1	98340139	602604	ebi-a-GCST90000514	|| id:ebi-a-GCST90000514	TRUE	TRUE	TRUE
Gastroesophageal reflux disease	Breast cancer(BCAC)	rs17391694	T	C	T	C	0.0356856	0.00692264	2.53752e-07	0.007	0.0103	0.4957	0.140078	0.1161	FALSE	FALSE	FALSE	1	78623626	602604	ebi-a-GCST90000514	|| id:ebi-a-GCST90000514	TRUE	TRUE	TRUE
Gastroesophageal reflux disease	Breast cancer(BCAC)	rs17473118	A	G	A	G	0.0333892	0.00709663	2.53939e-06	-0.001	0.0095	0.9166	0.132081	0.1333	FALSE	FALSE	FALSE	3	43443534	602604	ebi-a-GCST90000514	|| id:ebi-a-GCST90000514	TRUE	TRUE	TRUE
Gastroesophageal reflux disease	Breast cancer(BCAC)	rs1754360	A	C	A	C	0.0273681	0.00534249	3.01162e-07	0.0056	0.0069	0.4224	0.717719	0.7235	FALSE	FALSE	FALSE	1	174744963	602604	ebi-a-GCST90000514	|| id:ebi-a-GCST90000514	TRUE	TRUE	TRUE
Gastroesophageal reflux disease	Breast cancer(BCAC)	rs17574571	A	G	A	G	-0.0605089	0.0123793	1.01915e-06	0.0016	0.0192	0.9332	0.039539	0.0375	FALSE	FALSE	FALSE	2	220319481	602604	ebi-a-GCST90000514	|| id:ebi-a-GCST90000514	TRUE	TRUE	TRUE
Gastroesophageal reflux disease	Breast cancer(BCAC)	rs17622948	T	C	T	C	-0.0436806	0.00833279	1.58833e-07	0.0079	0.0114	0.4867	0.092921	0.0843	FALSE	FALSE	FALSE	1	75614734	602604	ebi-a-GCST90000514	|| id:ebi-a-GCST90000514	TRUE	TRUE	TRUE
Gastroesophageal reflux disease	Breast cancer(BCAC)	rs17625606	C	T	C	T	-0.0279567	0.00515963	6.01506e-08	-0.0067	0.0067	0.3184	0.320947	0.3349	FALSE	FALSE	FALSE	4	23550676	602604	ebi-a-GCST90000514	|| id:ebi-a-GCST90000514	TRUE	TRUE	TRUE
Gastroesophageal reflux disease	Breast cancer(BCAC)	rs17701934	C	T	C	T	-0.0264892	0.00484616	4.60235e-08	0.0066	0.0065	0.3157	0.437104	0.4277	FALSE	FALSE	FALSE	14	89394474	602604	ebi-a-GCST90000514	|| id:ebi-a-GCST90000514	TRUE	TRUE	TRUE
Gastroesophageal reflux disease	Breast cancer(BCAC)	rs17809565	G	A	G	A	-0.02653	0.00538052	8.19106e-07	0.0049	0.0069	0.4762	0.277782	0.2816	FALSE	FALSE	FALSE	3	20738089	602604	ebi-a-GCST90000514	|| id:ebi-a-GCST90000514	TRUE	TRUE	TRUE
Gastroesophageal reflux disease	Breast cancer(BCAC)	rs1788783	T	C	T	C	-0.0239575	0.00482028	6.69021e-07	-0.0072	0.0062	0.246	0.497763	0.4813	FALSE	FALSE	FALSE	18	21161134	602604	ebi-a-GCST90000514	|| id:ebi-a-GCST90000514	TRUE	TRUE	TRUE
Gastroesophageal reflux disease	Breast cancer(BCAC)	rs1836883	C	T	C	T	-0.0232594	0.00482543	1.43427e-06	-0.0111	0.0063	0.0777499	0.460485	0.4559	FALSE	FALSE	FALSE	11	89265167	602604	ebi-a-GCST90000514	|| id:ebi-a-GCST90000514	TRUE	TRUE	TRUE
Gastroesophageal reflux disease	Breast cancer(BCAC)	rs184654	G	C	G	C	0.032293	0.00655458	8.35969e-07	0.0247	0.0088	0.00510305	0.161504	0.1663	FALSE	TRUE	FALSE	11	72364405	602604	ebi-a-GCST90000514	|| id:ebi-a-GCST90000514	TRUE	TRUE	TRUE
Gastroesophageal reflux disease	Breast cancer(BCAC)	rs1871756	A	G	A	G	0.0285747	0.00576519	7.18026e-07	-0.0041	0.0073	0.570401	0.223496	0.2328	FALSE	FALSE	FALSE	11	116953645	602604	ebi-a-GCST90000514	|| id:ebi-a-GCST90000514	TRUE	TRUE	TRUE
Gastroesophageal reflux disease	Breast cancer(BCAC)	rs1883842	G	T	G	T	0.0308332	0.00536826	9.26766e-09	0.0023	0.0077	0.768599	0.279255	0.2485	FALSE	FALSE	FALSE	20	41223062	602604	ebi-a-GCST90000514	|| id:ebi-a-GCST90000514	TRUE	TRUE	TRUE
Gastroesophageal reflux disease	Breast cancer(BCAC)	rs1886753	T	C	T	C	0.0242681	0.00493481	8.75508e-07	-0.0048	0.0063	0.4537	0.390325	0.387	FALSE	FALSE	FALSE	6	40327096	602604	ebi-a-GCST90000514	|| id:ebi-a-GCST90000514	TRUE	TRUE	TRUE
Gastroesophageal reflux disease	Breast cancer(BCAC)	rs1889561	G	A	G	A	-0.0226301	0.00486134	3.2381e-06	0.004	0.0065	0.5373	0.558541	0.534	FALSE	FALSE	FALSE	6	119335865	602604	ebi-a-GCST90000514	|| id:ebi-a-GCST90000514	TRUE	TRUE	TRUE
Gastroesophageal reflux disease	Breast cancer(BCAC)	rs1937450	G	T	G	T	0.0315845	0.00484484	7.06806e-11	-0.0157	0.0066	0.0169801	0.537739	0.5322	FALSE	FALSE	FALSE	1	66478840	602604	ebi-a-GCST90000514	|| id:ebi-a-GCST90000514	TRUE	TRUE	TRUE
Gastroesophageal reflux disease	Breast cancer(BCAC)	rs1942262	A	G	A	G	0.0315014	0.00528979	2.59872e-09	-0.0133	0.0068	0.0502805	0.291426	0.2933	FALSE	FALSE	FALSE	18	52873317	602604	ebi-a-GCST90000514	|| id:ebi-a-GCST90000514	TRUE	TRUE	TRUE
Gastroesophageal reflux disease	Breast cancer(BCAC)	rs197374	T	C	T	C	0.0244678	0.00494899	7.65332e-07	-0.0024	0.0065	0.7141	0.379962	0.392	FALSE	FALSE	FALSE	1	112289983	602604	ebi-a-GCST90000514	|| id:ebi-a-GCST90000514	TRUE	TRUE	TRUE
Gastroesophageal reflux disease	Breast cancer(BCAC)	rs2016933	G	C	G	C	-0.0310253	0.00542057	1.04275e-08	0.0137	0.007	0.0488304	0.730053	0.7173	FALSE	TRUE	FALSE	3	65653157	602604	ebi-a-GCST90000514	|| id:ebi-a-GCST90000514	TRUE	TRUE	TRUE
Gastroesophageal reflux disease	Breast cancer(BCAC)	rs2023847	G	T	G	T	-0.0238323	0.00513386	3.44747e-06	-0.0119	0.007	0.0891805	0.328066	0.3258	FALSE	FALSE	FALSE	7	82461293	602604	ebi-a-GCST90000514	|| id:ebi-a-GCST90000514	TRUE	TRUE	TRUE
Gastroesophageal reflux disease	Breast cancer(BCAC)	rs2023878	T	C	T	C	-0.0362846	0.00611913	3.03501e-09	-0.0197	0.0082	0.0161499	0.192377	0.2053	FALSE	FALSE	FALSE	19	18834124	602604	ebi-a-GCST90000514	|| id:ebi-a-GCST90000514	TRUE	TRUE	TRUE
Gastroesophageal reflux disease	Breast cancer(BCAC)	rs2043539	A	G	A	G	0.0272058	0.00486485	2.24042e-08	-0.0002	0.0063	0.9763	0.41866	0.4118	FALSE	FALSE	FALSE	7	12253880	602604	ebi-a-GCST90000514	|| id:ebi-a-GCST90000514	TRUE	TRUE	TRUE
Gastroesophageal reflux disease	Breast cancer(BCAC)	rs205262	G	A	G	A	0.0348137	0.00542422	1.37899e-10	-0.0009	0.007	0.8991	0.267217	0.2746	FALSE	FALSE	FALSE	6	34563164	602604	ebi-a-GCST90000514	|| id:ebi-a-GCST90000514	TRUE	TRUE	TRUE
Gastroesophageal reflux disease	Breast cancer(BCAC)	rs2075703	G	A	G	A	-0.0283212	0.00556364	3.57298e-07	0.0022	0.0073	0.7582	0.248662	0.2528	FALSE	FALSE	FALSE	2	166151876	602604	ebi-a-GCST90000514	|| id:ebi-a-GCST90000514	TRUE	TRUE	TRUE
Gastroesophageal reflux disease	Breast cancer(BCAC)	rs2097532	T	C	T	C	-0.0229346	0.0050106	4.71194e-06	-0.0037	0.0069	0.5939	0.641132	0.6503	FALSE	FALSE	FALSE	1	20551745	602604	ebi-a-GCST90000514	|| id:ebi-a-GCST90000514	TRUE	TRUE	TRUE
Gastroesophageal reflux disease	Breast cancer(BCAC)	rs2106353	T	G	T	G	0.0367491	0.00572505	1.37177e-10	-0.0119	0.0078	0.124	0.231451	0.2179	FALSE	FALSE	FALSE	7	126506598	602604	ebi-a-GCST90000514	|| id:ebi-a-GCST90000514	TRUE	TRUE	TRUE
Gastroesophageal reflux disease	Breast cancer(BCAC)	rs2108959	G	C	G	C	-0.0245347	0.00514486	1.85345e-06	-0.0105	0.007	0.1316	0.330738	0.3488	FALSE	TRUE	FALSE	17	11487030	602604	ebi-a-GCST90000514	|| id:ebi-a-GCST90000514	TRUE	TRUE	TRUE
Gastroesophageal reflux disease	Breast cancer(BCAC)	rs2154298	G	A	G	A	0.0267129	0.00526718	3.94539e-07	-0.0048	0.0075	0.521	0.295667	0.2815	FALSE	FALSE	FALSE	1	80791787	602604	ebi-a-GCST90000514	|| id:ebi-a-GCST90000514	TRUE	TRUE	TRUE
Gastroesophageal reflux disease	Breast cancer(BCAC)	rs215614	A	G	A	G	-0.0328541	0.00497715	4.08413e-11	0.0113	0.0066	0.0857294	0.629725	0.6443	FALSE	FALSE	FALSE	7	32347335	602604	ebi-a-GCST90000514	|| id:ebi-a-GCST90000514	TRUE	TRUE	TRUE
Gastroesophageal reflux disease	Breast cancer(BCAC)	rs2164300	T	C	T	C	-0.0264751	0.00482677	4.13352e-08	0.0077	0.0063	0.2198	0.523279	0.4831	FALSE	FALSE	FALSE	4	67813017	602604	ebi-a-GCST90000514	|| id:ebi-a-GCST90000514	TRUE	TRUE	TRUE
Gastroesophageal reflux disease	Breast cancer(BCAC)	rs2183588	G	A	G	A	0.028848	0.00506363	1.21868e-08	-0.0042	0.0065	0.5199	0.649445	0.6419	FALSE	FALSE	FALSE	21	42626882	602604	ebi-a-GCST90000514	|| id:ebi-a-GCST90000514	TRUE	TRUE	TRUE
Gastroesophageal reflux disease	Breast cancer(BCAC)	rs2186782	A	G	A	G	-0.0231985	0.00498133	3.2073e-06	-0.0215	0.0065	0.000967097	0.372638	0.3706	FALSE	FALSE	FALSE	11	95649543	602604	ebi-a-GCST90000514	|| id:ebi-a-GCST90000514	TRUE	TRUE	TRUE
Gastroesophageal reflux disease	Breast cancer(BCAC)	rs2225302	T	A	T	A	0.0238874	0.00506547	2.40857e-06	-0.0005	0.0066	0.9458	0.657843	0.6538	FALSE	TRUE	FALSE	20	14868353	602604	ebi-a-GCST90000514	|| id:ebi-a-GCST90000514	TRUE	TRUE	TRUE
Gastroesophageal reflux disease	Breast cancer(BCAC)	rs2240326	A	G	A	G	-0.0471681	0.00481335	1.13214e-22	-0.0135	0.0062	0.02848	0.473775	0.5041	FALSE	FALSE	FALSE	3	50128386	602604	ebi-a-GCST90000514	|| id:ebi-a-GCST90000514	TRUE	TRUE	TRUE
Gastroesophageal reflux disease	Breast cancer(BCAC)	rs2272727	G	A	G	A	0.0517167	0.00991703	1.83874e-07	0.0026	0.0134	0.8452	0.063158	0.0571	FALSE	FALSE	FALSE	8	61769195	602604	ebi-a-GCST90000514	|| id:ebi-a-GCST90000514	TRUE	TRUE	TRUE
Gastroesophageal reflux disease	Breast cancer(BCAC)	rs2333326	A	G	A	G	0.0337121	0.00705966	1.79436e-06	0.0024	0.0097	0.8042	0.134091	0.1325	FALSE	FALSE	FALSE	4	176845204	602604	ebi-a-GCST90000514	|| id:ebi-a-GCST90000514	TRUE	TRUE	TRUE
Gastroesophageal reflux disease	Breast cancer(BCAC)	rs2344357	T	C	T	C	0.0227897	0.00491334	3.51229e-06	-0.0125	0.0064	0.0522096	0.401576	0.3972	FALSE	FALSE	FALSE	13	86465475	602604	ebi-a-GCST90000514	|| id:ebi-a-GCST90000514	TRUE	TRUE	TRUE
Gastroesophageal reflux disease	Breast cancer(BCAC)	rs2360994	C	T	C	T	0.0315032	0.00665183	2.17957e-06	0.0054	0.0088	0.538	0.15566	0.1542	FALSE	FALSE	FALSE	14	76791166	602604	ebi-a-GCST90000514	|| id:ebi-a-GCST90000514	TRUE	TRUE	TRUE
Gastroesophageal reflux disease	Breast cancer(BCAC)	rs2396133	G	A	G	A	0.0293547	0.00481787	1.10889e-09	-0.0123	0.0064	0.0553503	0.475329	0.4804	FALSE	FALSE	FALSE	7	109197067	602604	ebi-a-GCST90000514	|| id:ebi-a-GCST90000514	TRUE	TRUE	TRUE
Gastroesophageal reflux disease	Breast cancer(BCAC)	rs2396766	A	G	A	G	0.0322057	0.00481878	2.33507e-11	-0.0111	0.0062	0.07615	0.47308	0.4536	FALSE	FALSE	FALSE	7	114318071	602604	ebi-a-GCST90000514	|| id:ebi-a-GCST90000514	TRUE	TRUE	TRUE
Gastroesophageal reflux disease	Breast cancer(BCAC)	rs240995	C	T	C	T	-0.0304294	0.00627769	1.25196e-06	0.0041	0.008	0.608199	0.82085	0.8109	FALSE	FALSE	FALSE	6	111676513	602604	ebi-a-GCST90000514	|| id:ebi-a-GCST90000514	TRUE	TRUE	TRUE
Gastroesophageal reflux disease	Breast cancer(BCAC)	rs2418925	T	C	T	C	0.0222949	0.00481269	3.61235e-06	0.0004	0.0062	0.9468	0.50947	0.5148	FALSE	FALSE	FALSE	3	153751912	602604	ebi-a-GCST90000514	|| id:ebi-a-GCST90000514	TRUE	TRUE	TRUE
Gastroesophageal reflux disease	Breast cancer(BCAC)	rs242093	A	G	A	G	0.0252392	0.00488876	2.43433e-07	0.0021	0.0062	0.7331	0.570022	0.5794	FALSE	FALSE	FALSE	14	69481343	602604	ebi-a-GCST90000514	|| id:ebi-a-GCST90000514	TRUE	TRUE	TRUE
Gastroesophageal reflux disease	Breast cancer(BCAC)	rs247975	C	T	C	T	0.0262273	0.00482007	5.29054e-08	0.0002	0.0071	0.9735	0.530561	0.5452	FALSE	FALSE	FALSE	3	173107443	602604	ebi-a-GCST90000514	|| id:ebi-a-GCST90000514	TRUE	TRUE	TRUE
Gastroesophageal reflux disease	Breast cancer(BCAC)	rs2529287	T	C	T	C	0.0278801	0.0055814	5.87828e-07	0.033	0.0078	2.558e-05	0.254818	0.262	FALSE	FALSE	FALSE	7	74358919	602604	ebi-a-GCST90000514	|| id:ebi-a-GCST90000514	TRUE	TRUE	TRUE
Gastroesophageal reflux disease	Breast cancer(BCAC)	rs2543622	C	A	C	A	-0.0340676	0.00633077	7.39639e-08	-0.0091	0.0085	0.2804	0.821168	0.8274	FALSE	FALSE	FALSE	8	30863604	602604	ebi-a-GCST90000514	|| id:ebi-a-GCST90000514	TRUE	TRUE	TRUE
Gastroesophageal reflux disease	Breast cancer(BCAC)	rs2587363	A	G	A	G	-0.0242793	0.00485316	5.65093e-07	0.0001	0.0064	0.9914	0.56785	0.5776	FALSE	FALSE	FALSE	13	53915933	602604	ebi-a-GCST90000514	|| id:ebi-a-GCST90000514	TRUE	TRUE	TRUE
Gastroesophageal reflux disease	Breast cancer(BCAC)	rs2616192	T	G	T	G	0.0255632	0.00514145	6.62735e-07	-0.0007	0.0067	0.9195	0.672491	0.6762	FALSE	FALSE	FALSE	8	20668624	602604	ebi-a-GCST90000514	|| id:ebi-a-GCST90000514	TRUE	TRUE	TRUE
Gastroesophageal reflux disease	Breast cancer(BCAC)	rs2650705	G	A	G	A	0.0313619	0.00652901	1.55941e-06	-0.0025	0.0085	0.764999	0.838095	0.8411	FALSE	FALSE	FALSE	10	63239803	602604	ebi-a-GCST90000514	|| id:ebi-a-GCST90000514	TRUE	TRUE	TRUE
Gastroesophageal reflux disease	Breast cancer(BCAC)	rs2734839	T	C	T	C	-0.0283478	0.00492778	8.78537e-09	-0.0031	0.0063	0.621999	0.606693	0.6049	FALSE	FALSE	FALSE	11	113286490	602604	ebi-a-GCST90000514	|| id:ebi-a-GCST90000514	TRUE	TRUE	TRUE
Gastroesophageal reflux disease	Breast cancer(BCAC)	rs2782641	A	G	A	G	0.0270882	0.00494583	4.32643e-08	0.0049	0.0065	0.4482	0.612669	0.6124	FALSE	FALSE	FALSE	1	44013355	602604	ebi-a-GCST90000514	|| id:ebi-a-GCST90000514	TRUE	TRUE	TRUE
Gastroesophageal reflux disease	Breast cancer(BCAC)	rs2786765	T	C	T	C	0.0243991	0.00483178	4.42446e-07	0.0167	0.0066	0.01064	0.553198	0.5671	FALSE	FALSE	FALSE	1	168741270	602604	ebi-a-GCST90000514	|| id:ebi-a-GCST90000514	TRUE	TRUE	TRUE
Gastroesophageal reflux disease	Breast cancer(BCAC)	rs2815749	G	A	G	A	0.0388767	0.0060216	1.07359e-10	-0.0094	0.0081	0.244	0.800974	0.8189	FALSE	FALSE	FALSE	1	72814783	602604	ebi-a-GCST90000514	|| id:ebi-a-GCST90000514	TRUE	TRUE	TRUE
Gastroesophageal reflux disease	Breast cancer(BCAC)	rs2824420	C	T	C	T	-0.0269328	0.00573559	2.65662e-06	0.0126	0.0074	0.0862303	0.228382	0.2298	FALSE	FALSE	FALSE	21	19026337	602604	ebi-a-GCST90000514	|| id:ebi-a-GCST90000514	TRUE	TRUE	TRUE
Gastroesophageal reflux disease	Breast cancer(BCAC)	rs2834005	C	T	C	T	0.0296997	0.0051734	9.42041e-09	0.0118	0.0068	0.0818804	0.315	0.2969	FALSE	FALSE	FALSE	21	34291708	602604	ebi-a-GCST90000514	|| id:ebi-a-GCST90000514	TRUE	TRUE	TRUE
Gastroesophageal reflux disease	Breast cancer(BCAC)	rs2838771	C	G	C	G	-0.0280984	0.00506571	2.90964e-08	0.0028	0.0066	0.664899	0.646721	0.6512	FALSE	TRUE	FALSE	21	46501576	602604	ebi-a-GCST90000514	|| id:ebi-a-GCST90000514	TRUE	TRUE	TRUE
Gastroesophageal reflux disease	Breast cancer(BCAC)	rs2850367	A	T	A	T	0.0282351	0.00527149	8.49963e-08	-0.0044	0.0073	0.5449	0.294816	0.2882	FALSE	TRUE	FALSE	4	102231463	602604	ebi-a-GCST90000514	|| id:ebi-a-GCST90000514	TRUE	TRUE	TRUE
Gastroesophageal reflux disease	Breast cancer(BCAC)	rs288181	T	C	T	C	-0.0243826	0.00512398	1.95011e-06	-0.0033	0.0067	0.6193	0.330325	0.3181	FALSE	FALSE	FALSE	5	107349285	602604	ebi-a-GCST90000514	|| id:ebi-a-GCST90000514	TRUE	TRUE	TRUE
Gastroesophageal reflux disease	Breast cancer(BCAC)	rs2963028	G	C	G	C	0.0251183	0.00489094	2.81119e-07	0.0057	0.0065	0.3793	0.587437	0.5833	FALSE	TRUE	FALSE	5	108753139	602604	ebi-a-GCST90000514	|| id:ebi-a-GCST90000514	TRUE	TRUE	TRUE
Gastroesophageal reflux disease	Breast cancer(BCAC)	rs3003615	A	G	A	G	-0.0231354	0.00487578	2.0855e-06	0.0017	0.0063	0.792399	0.548748	0.5346	FALSE	FALSE	FALSE	9	130997892	602604	ebi-a-GCST90000514	|| id:ebi-a-GCST90000514	TRUE	TRUE	TRUE
Gastroesophageal reflux disease	Breast cancer(BCAC)	rs3122032	C	T	C	T	-0.023193	0.0050177	3.79612e-06	0.007	0.0069	0.3083	0.641824	0.6396	FALSE	FALSE	FALSE	1	25040383	602604	ebi-a-GCST90000514	|| id:ebi-a-GCST90000514	TRUE	TRUE	TRUE
Gastroesophageal reflux disease	Breast cancer(BCAC)	rs3172494	T	G	T	G	-0.0453526	0.00782224	6.71491e-09	-0.0109	0.0097	0.2614	0.107031	0.1188	FALSE	FALSE	FALSE	3	48731487	602604	ebi-a-GCST90000514	|| id:ebi-a-GCST90000514	TRUE	TRUE	TRUE
Gastroesophageal reflux disease	Breast cancer(BCAC)	rs329122	A	G	A	G	-0.0289529	0.00488358	3.05485e-09	-0.0022	0.0063	0.7262	0.419631	0.424	FALSE	FALSE	FALSE	5	133864599	602604	ebi-a-GCST90000514	|| id:ebi-a-GCST90000514	TRUE	TRUE	TRUE
Gastroesophageal reflux disease	Breast cancer(BCAC)	rs341521	A	G	A	G	0.0243278	0.0052749	3.98823e-06	0.0004	0.007	0.9537	0.701959	0.7098	FALSE	FALSE	FALSE	13	60399045	602604	ebi-a-GCST90000514	|| id:ebi-a-GCST90000514	TRUE	TRUE	TRUE
Gastroesophageal reflux disease	Breast cancer(BCAC)	rs3749313	G	A	G	A	0.0245689	0.00516674	1.98235e-06	-0.0081	0.0072	0.2563	0.323755	0.3304	FALSE	FALSE	FALSE	3	18568261	602604	ebi-a-GCST90000514	|| id:ebi-a-GCST90000514	TRUE	TRUE	TRUE
Gastroesophageal reflux disease	Breast cancer(BCAC)	rs3766823	A	G	A	G	0.0393599	0.00638545	7.09316e-10	0.0051	0.0089	0.5703	0.171467	0.177	FALSE	FALSE	FALSE	1	32197257	602604	ebi-a-GCST90000514	|| id:ebi-a-GCST90000514	TRUE	TRUE	TRUE
Gastroesophageal reflux disease	Breast cancer(BCAC)	rs3793577	G	A	G	A	0.0270309	0.00484976	2.49436e-08	0.0046	0.0069	0.5042	0.538279	0.5267	FALSE	FALSE	FALSE	9	23737627	602604	ebi-a-GCST90000514	|| id:ebi-a-GCST90000514	TRUE	TRUE	TRUE
Gastroesophageal reflux disease	Breast cancer(BCAC)	rs3828917	T	G	T	G	0.0671113	0.0120054	2.26945e-08	0.0144	0.0167	0.386	0.041826	0.0357	FALSE	FALSE	FALSE	6	31465917	602604	ebi-a-GCST90000514	|| id:ebi-a-GCST90000514	TRUE	TRUE	TRUE
Gastroesophageal reflux disease	Breast cancer(BCAC)	rs3863241	T	C	T	C	0.0324982	0.00481521	1.48799e-11	-0.0007	0.0063	0.9168	0.52696	0.5452	FALSE	FALSE	FALSE	8	73890335	602604	ebi-a-GCST90000514	|| id:ebi-a-GCST90000514	TRUE	TRUE	TRUE
Gastroesophageal reflux disease	Breast cancer(BCAC)	rs389883	T	G	T	G	0.0235283	0.00512955	4.50039e-06	-0.003	0.0071	0.6774	0.674405	0.7126	FALSE	FALSE	FALSE	6	31947460	602604	ebi-a-GCST90000514	|| id:ebi-a-GCST90000514	TRUE	TRUE	TRUE
Gastroesophageal reflux disease	Breast cancer(BCAC)	rs3914722	A	G	A	G	0.036734	0.00767913	1.72167e-06	0.002	0.0105	0.8486	0.11028	0.1071	FALSE	FALSE	FALSE	2	50991039	602604	ebi-a-GCST90000514	|| id:ebi-a-GCST90000514	TRUE	TRUE	TRUE
Gastroesophageal reflux disease	Breast cancer(BCAC)	rs42302	G	A	G	A	0.027521	0.00508136	6.09256e-08	-0.0154	0.0065	0.0181301	0.661085	0.6528	FALSE	FALSE	FALSE	5	74965554	602604	ebi-a-GCST90000514	|| id:ebi-a-GCST90000514	TRUE	TRUE	TRUE
Gastroesophageal reflux disease	Breast cancer(BCAC)	rs4257994	A	G	A	G	-0.0229096	0.00490818	3.04705e-06	-0.0057	0.0067	0.3946	0.402733	0.4088	FALSE	FALSE	FALSE	8	60847657	602604	ebi-a-GCST90000514	|| id:ebi-a-GCST90000514	TRUE	TRUE	TRUE
Gastroesophageal reflux disease	Breast cancer(BCAC)	rs4300861	T	C	T	C	0.0307132	0.00494886	5.431e-10	0.0003	0.0064	0.9574	0.38208	0.3806	FALSE	FALSE	FALSE	2	22549441	602604	ebi-a-GCST90000514	|| id:ebi-a-GCST90000514	TRUE	TRUE	TRUE
Gastroesophageal reflux disease	Breast cancer(BCAC)	rs4382592	G	T	G	T	-0.0302679	0.00525091	8.19917e-09	-0.0097	0.0068	0.1576	0.699524	0.6904	FALSE	FALSE	FALSE	9	134870755	602604	ebi-a-GCST90000514	|| id:ebi-a-GCST90000514	TRUE	TRUE	TRUE
Gastroesophageal reflux disease	Breast cancer(BCAC)	rs4461735	G	A	G	A	-0.0346245	0.00564815	8.77526e-10	0.0211	0.0071	0.00319698	0.237974	0.2529	FALSE	FALSE	FALSE	6	16946758	602604	ebi-a-GCST90000514	|| id:ebi-a-GCST90000514	TRUE	TRUE	TRUE
Gastroesophageal reflux disease	Breast cancer(BCAC)	rs464509	G	A	G	A	0.0363429	0.00742768	9.93574e-07	0.0117	0.0099	0.241	0.120042	0.1182	FALSE	FALSE	FALSE	21	27588835	602604	ebi-a-GCST90000514	|| id:ebi-a-GCST90000514	TRUE	TRUE	TRUE
Gastroesophageal reflux disease	Breast cancer(BCAC)	rs4671358	A	T	A	T	0.023223	0.00490302	2.17475e-06	0.0072	0.0064	0.26	0.593159	0.6026	FALSE	TRUE	FALSE	2	60164634	602604	ebi-a-GCST90000514	|| id:ebi-a-GCST90000514	TRUE	TRUE	TRUE
Gastroesophageal reflux disease	Breast cancer(BCAC)	rs4681852	T	A	T	A	0.0330532	0.00660821	5.67858e-07	0.0188	0.0087	0.0303298	0.156652	0.1465	FALSE	TRUE	FALSE	3	58409173	602604	ebi-a-GCST90000514	|| id:ebi-a-GCST90000514	TRUE	TRUE	TRUE
Gastroesophageal reflux disease	Breast cancer(BCAC)	rs4713692	T	C	T	C	-0.0276128	0.00498634	3.06507e-08	0.0056	0.0068	0.4099	0.367808	0.344	FALSE	FALSE	FALSE	6	33807638	602604	ebi-a-GCST90000514	|| id:ebi-a-GCST90000514	TRUE	TRUE	TRUE
Gastroesophageal reflux disease	Breast cancer(BCAC)	rs4714290	C	T	C	T	-0.0260909	0.00533229	9.93116e-07	-0.0011	0.0071	0.8775	0.285694	0.2877	FALSE	FALSE	FALSE	6	40003502	602604	ebi-a-GCST90000514	|| id:ebi-a-GCST90000514	TRUE	TRUE	TRUE
Gastroesophageal reflux disease	Breast cancer(BCAC)	rs4755720	T	C	T	C	-0.0236158	0.0049331	1.69114e-06	-0.0078	0.0065	0.2265	0.607199	0.6187	FALSE	FALSE	FALSE	11	43628749	602604	ebi-a-GCST90000514	|| id:ebi-a-GCST90000514	TRUE	TRUE	TRUE
Gastroesophageal reflux disease	Breast cancer(BCAC)	rs4837952	A	G	A	G	-0.0222292	0.00481986	3.98814e-06	-0.0235	0.0062	0.000161298	0.465781	0.4713	FALSE	FALSE	FALSE	9	119619937	602604	ebi-a-GCST90000514	|| id:ebi-a-GCST90000514	TRUE	TRUE	TRUE
Gastroesophageal reflux disease	Breast cancer(BCAC)	rs4851239	T	C	T	C	-0.0328536	0.00495136	3.23892e-11	0.0037	0.0067	0.582801	0.379581	0.3854	FALSE	FALSE	FALSE	2	100489966	602604	ebi-a-GCST90000514	|| id:ebi-a-GCST90000514	TRUE	TRUE	TRUE
Gastroesophageal reflux disease	Breast cancer(BCAC)	rs4890357	T	C	T	C	-0.0306964	0.0061648	6.38175e-07	0.0058	0.008	0.4668	0.187223	0.1883	FALSE	FALSE	FALSE	18	39304176	602604	ebi-a-GCST90000514	|| id:ebi-a-GCST90000514	TRUE	TRUE	TRUE
Gastroesophageal reflux disease	Breast cancer(BCAC)	rs4999609	G	A	G	A	-0.0237086	0.00491045	1.37775e-06	-0.0024	0.0064	0.7051	0.588587	0.581	FALSE	FALSE	FALSE	17	78917730	602604	ebi-a-GCST90000514	|| id:ebi-a-GCST90000514	TRUE	TRUE	TRUE
Gastroesophageal reflux disease	Breast cancer(BCAC)	rs511048	G	A	G	A	0.0302761	0.00640415	2.27222e-06	0.0047	0.0084	0.5721	0.170572	0.1655	FALSE	FALSE	FALSE	16	63056804	602604	ebi-a-GCST90000514	|| id:ebi-a-GCST90000514	TRUE	TRUE	TRUE
Gastroesophageal reflux disease	Breast cancer(BCAC)	rs524874	G	A	G	A	-0.0254339	0.00481996	1.31474e-07	0.0001	0.0063	0.9827	0.520058	0.5361	FALSE	FALSE	FALSE	11	88712383	602604	ebi-a-GCST90000514	|| id:ebi-a-GCST90000514	TRUE	TRUE	TRUE
Gastroesophageal reflux disease	Breast cancer(BCAC)	rs538740	C	T	C	T	0.0280672	0.00583413	1.50283e-06	-0.0071	0.0076	0.3531	0.217937	0.2119	FALSE	FALSE	FALSE	3	118157095	602604	ebi-a-GCST90000514	|| id:ebi-a-GCST90000514	TRUE	TRUE	TRUE
Gastroesophageal reflux disease	Breast cancer(BCAC)	rs569356	G	A	G	A	-0.037919	0.00690971	4.07005e-08	-0.0152	0.0093	0.103	0.140835	0.1362	FALSE	FALSE	FALSE	1	29136686	602604	ebi-a-GCST90000514	|| id:ebi-a-GCST90000514	TRUE	TRUE	TRUE
Gastroesophageal reflux disease	Breast cancer(BCAC)	rs6011155	C	T	C	T	-0.0236132	0.00498384	2.15884e-06	-0.0049	0.0067	0.4664	0.373507	0.372	FALSE	FALSE	FALSE	20	62450664	602604	ebi-a-GCST90000514	|| id:ebi-a-GCST90000514	TRUE	TRUE	TRUE
Gastroesophageal reflux disease	Breast cancer(BCAC)	rs6030819	T	A	T	A	-0.032105	0.00611893	1.54736e-07	-0.0134	0.0081	0.095159	0.805939	0.817	FALSE	TRUE	FALSE	20	42016041	602604	ebi-a-GCST90000514	|| id:ebi-a-GCST90000514	TRUE	TRUE	TRUE
Gastroesophageal reflux disease	Breast cancer(BCAC)	rs603165	T	C	T	C	0.0230699	0.0048133	1.64343e-06	0.0064	0.0064	0.3163	0.474138	0.4636	FALSE	FALSE	FALSE	15	37675583	602604	ebi-a-GCST90000514	|| id:ebi-a-GCST90000514	TRUE	TRUE	TRUE
Gastroesophageal reflux disease	Breast cancer(BCAC)	rs613872	T	G	T	G	0.0322185	0.00634731	3.85594e-07	0.0043	0.0084	0.6074	0.825775	0.8331	FALSE	FALSE	FALSE	18	53210302	602604	ebi-a-GCST90000514	|| id:ebi-a-GCST90000514	TRUE	TRUE	TRUE
Gastroesophageal reflux disease	Breast cancer(BCAC)	rs631143	A	G	A	G	0.0235824	0.00510014	3.76643e-06	0.0028	0.0072	0.702399	0.664985	0.6654	FALSE	FALSE	FALSE	1	241799538	602604	ebi-a-GCST90000514	|| id:ebi-a-GCST90000514	TRUE	TRUE	TRUE
Gastroesophageal reflux disease	Breast cancer(BCAC)	rs6441814	A	G	A	G	-0.0284239	0.00482577	3.86145e-09	-0.0105	0.0066	0.1091	0.470632	0.4673	FALSE	FALSE	FALSE	3	44049114	602604	ebi-a-GCST90000514	|| id:ebi-a-GCST90000514	TRUE	TRUE	TRUE
Gastroesophageal reflux disease	Breast cancer(BCAC)	rs6510697	G	A	G	A	-0.0269977	0.00515064	1.59173e-07	0.0001	0.0077	0.9915	0.32823	0.3459	FALSE	FALSE	FALSE	19	2691314	602604	ebi-a-GCST90000514	|| id:ebi-a-GCST90000514	TRUE	TRUE	TRUE
Gastroesophageal reflux disease	Breast cancer(BCAC)	rs6569382	T	C	T	C	0.0267702	0.00542207	7.92264e-07	-0.0155	0.0073	0.0322901	0.731887	0.7191	FALSE	FALSE	FALSE	6	98709685	602604	ebi-a-GCST90000514	|| id:ebi-a-GCST90000514	TRUE	TRUE	TRUE
Gastroesophageal reflux disease	Breast cancer(BCAC)	rs6711584	A	G	A	G	0.0322545	0.00483974	2.65583e-11	0.0136	0.0062	0.0280899	0.452019	0.4491	FALSE	FALSE	FALSE	2	104421692	602604	ebi-a-GCST90000514	|| id:ebi-a-GCST90000514	TRUE	TRUE	TRUE
Gastroesophageal reflux disease	Breast cancer(BCAC)	rs6722661	A	G	A	G	-0.0322543	0.00500354	1.14623e-10	0.0118	0.0068	0.0837394	0.364669	0.3392	FALSE	FALSE	FALSE	2	100806588	602604	ebi-a-GCST90000514	|| id:ebi-a-GCST90000514	TRUE	TRUE	TRUE
Gastroesophageal reflux disease	Breast cancer(BCAC)	rs6744653	G	A	G	A	0.0326907	0.00638997	3.12184e-07	-0.0383	0.0081	2.63202e-06	0.829308	0.8278	FALSE	FALSE	FALSE	2	628524	602604	ebi-a-GCST90000514	|| id:ebi-a-GCST90000514	TRUE	TRUE	TRUE
Gastroesophageal reflux disease	Breast cancer(BCAC)	rs6771469	C	T	C	T	-0.0260731	0.00490849	1.08523e-07	-0.0011	0.0063	0.8677	0.403215	0.4092	FALSE	FALSE	FALSE	3	65173884	602604	ebi-a-GCST90000514	|| id:ebi-a-GCST90000514	TRUE	TRUE	TRUE
Gastroesophageal reflux disease	Breast cancer(BCAC)	rs6780459	T	A	T	A	0.0305507	0.0055211	3.13993e-08	-0.0019	0.0073	0.7907	0.746622	0.741	FALSE	TRUE	FALSE	3	104624105	602604	ebi-a-GCST90000514	|| id:ebi-a-GCST90000514	TRUE	TRUE	TRUE
Gastroesophageal reflux disease	Breast cancer(BCAC)	rs6881636	A	G	A	G	-0.0239793	0.0048144	6.33417e-07	0.0112	0.0064	0.0783502	0.47321	0.4569	FALSE	FALSE	FALSE	5	106542461	602604	ebi-a-GCST90000514	|| id:ebi-a-GCST90000514	TRUE	TRUE	TRUE
Gastroesophageal reflux disease	Breast cancer(BCAC)	rs6902631	G	A	G	A	-0.0249064	0.00500128	6.35829e-07	-0.0077	0.0065	0.2343	0.36556	0.3711	FALSE	FALSE	FALSE	6	165293940	602604	ebi-a-GCST90000514	|| id:ebi-a-GCST90000514	TRUE	TRUE	TRUE
Gastroesophageal reflux disease	Breast cancer(BCAC)	rs6937950	A	G	A	G	-0.0286402	0.00613726	3.06225e-06	0.003	0.0082	0.7165	0.190154	0.1873	FALSE	FALSE	FALSE	6	97399927	602604	ebi-a-GCST90000514	|| id:ebi-a-GCST90000514	TRUE	TRUE	TRUE
Gastroesophageal reflux disease	Breast cancer(BCAC)	rs6941837	C	T	C	T	0.0228633	0.00481286	2.0295e-06	-0.0013	0.0062	0.831	0.508474	0.5053	FALSE	FALSE	FALSE	6	43101670	602604	ebi-a-GCST90000514	|| id:ebi-a-GCST90000514	TRUE	TRUE	TRUE
Gastroesophageal reflux disease	Breast cancer(BCAC)	rs6971417	T	G	T	G	-0.0281439	0.00604394	3.21544e-06	0.0188	0.0078	0.0164502	0.802653	0.8056	FALSE	FALSE	FALSE	7	133166169	602604	ebi-a-GCST90000514	|| id:ebi-a-GCST90000514	TRUE	TRUE	TRUE
Gastroesophageal reflux disease	Breast cancer(BCAC)	rs7032155	A	C	A	C	0.02775	0.00491358	1.62686e-08	0.0002	0.0064	0.9801	0.59185	0.605	FALSE	FALSE	FALSE	9	122672771	602604	ebi-a-GCST90000514	|| id:ebi-a-GCST90000514	TRUE	TRUE	TRUE
Gastroesophageal reflux disease	Breast cancer(BCAC)	rs7038072	C	T	C	T	-0.0225676	0.00493476	4.80352e-06	0.0021	0.0063	0.7377	0.612753	0.6127	FALSE	FALSE	FALSE	9	25326440	602604	ebi-a-GCST90000514	|| id:ebi-a-GCST90000514	TRUE	TRUE	TRUE
Gastroesophageal reflux disease	Breast cancer(BCAC)	rs7044402	G	A	G	A	-0.0336609	0.00648346	2.08252e-07	-0.009	0.0085	0.2915	0.833104	0.8386	FALSE	FALSE	FALSE	9	14157468	602604	ebi-a-GCST90000514	|| id:ebi-a-GCST90000514	TRUE	TRUE	TRUE
Gastroesophageal reflux disease	Breast cancer(BCAC)	rs7094372	A	G	A	G	0.0232109	0.00486917	1.87073e-06	-0.004	0.0066	0.551099	0.564442	0.5491	FALSE	FALSE	FALSE	10	134091509	602604	ebi-a-GCST90000514	|| id:ebi-a-GCST90000514	TRUE	TRUE	TRUE
Gastroesophageal reflux disease	Breast cancer(BCAC)	rs7104724	A	T	A	T	0.0416348	0.00751408	3.00912e-08	0.0055	0.0098	0.5762	0.116739	0.1176	FALSE	TRUE	FALSE	11	112837559	602604	ebi-a-GCST90000514	|| id:ebi-a-GCST90000514	TRUE	TRUE	TRUE
Gastroesophageal reflux disease	Breast cancer(BCAC)	rs7125588	G	A	G	A	-0.0250238	0.00485053	2.48302e-07	-0.0062	0.0065	0.3373	0.443278	0.4299	FALSE	FALSE	FALSE	11	113436072	602604	ebi-a-GCST90000514	|| id:ebi-a-GCST90000514	TRUE	TRUE	TRUE
Gastroesophageal reflux disease	Breast cancer(BCAC)	rs718348	T	A	T	A	0.027393	0.0053233	2.66293e-07	-0.0061	0.0069	0.3741	0.289041	0.2907	FALSE	TRUE	FALSE	8	68256888	602604	ebi-a-GCST90000514	|| id:ebi-a-GCST90000514	TRUE	TRUE	TRUE
Gastroesophageal reflux disease	Breast cancer(BCAC)	rs7186573	C	T	C	T	0.0238271	0.00494496	1.44674e-06	0	0.0067	0.9959	0.383053	0.3761	FALSE	FALSE	FALSE	16	28587389	602604	ebi-a-GCST90000514	|| id:ebi-a-GCST90000514	TRUE	TRUE	TRUE
Gastroesophageal reflux disease	Breast cancer(BCAC)	rs7190158	A	G	A	G	0.0256837	0.00505165	3.69131e-07	0.0092	0.0067	0.1695	0.350016	0.339	FALSE	FALSE	FALSE	16	77150912	602604	ebi-a-GCST90000514	|| id:ebi-a-GCST90000514	TRUE	TRUE	TRUE
Gastroesophageal reflux disease	Breast cancer(BCAC)	rs7206608	G	C	G	C	0.0291541	0.005145	1.45761e-08	0.0074	0.0067	0.2711	0.322927	0.31	FALSE	TRUE	FALSE	16	82872628	602604	ebi-a-GCST90000514	|| id:ebi-a-GCST90000514	TRUE	TRUE	TRUE
Gastroesophageal reflux disease	Breast cancer(BCAC)	rs7228782	A	T	A	T	0.0287082	0.00625033	4.36777e-06	-0.0257	0.0082	0.001649	0.180773	0.1746	FALSE	TRUE	FALSE	18	42877832	602604	ebi-a-GCST90000514	|| id:ebi-a-GCST90000514	TRUE	TRUE	TRUE
Gastroesophageal reflux disease	Breast cancer(BCAC)	rs7241572	A	G	A	G	0.0365511	0.00597464	9.49336e-10	-0.0067	0.0089	0.4472	0.209101	0.1869	FALSE	FALSE	FALSE	18	77580712	602604	ebi-a-GCST90000514	|| id:ebi-a-GCST90000514	TRUE	TRUE	TRUE
Gastroesophageal reflux disease	Breast cancer(BCAC)	rs7324952	T	C	T	C	-0.0373824	0.00755791	7.57059e-07	-0.0012	0.0093	0.9007	0.116177	0.125	FALSE	FALSE	FALSE	13	91990799	602604	ebi-a-GCST90000514	|| id:ebi-a-GCST90000514	TRUE	TRUE	TRUE
Gastroesophageal reflux disease	Breast cancer(BCAC)	rs7332653	A	C	A	C	-0.0236309	0.00513323	4.15422e-06	-0.0125	0.0071	0.0772094	0.326252	0.3331	FALSE	FALSE	FALSE	13	97517119	602604	ebi-a-GCST90000514	|| id:ebi-a-GCST90000514	TRUE	TRUE	TRUE
Gastroesophageal reflux disease	Breast cancer(BCAC)	rs741959	G	A	G	A	-0.0245348	0.00487982	4.96112e-07	0.0044	0.0063	0.4882	0.581102	0.6018	FALSE	FALSE	FALSE	1	47676233	602604	ebi-a-GCST90000514	|| id:ebi-a-GCST90000514	TRUE	TRUE	TRUE
Gastroesophageal reflux disease	Breast cancer(BCAC)	rs7426688	T	C	T	C	-0.0262113	0.00564004	3.36217e-06	0.0014	0.0073	0.849	0.239812	0.2382	FALSE	FALSE	FALSE	3	77240830	602604	ebi-a-GCST90000514	|| id:ebi-a-GCST90000514	TRUE	TRUE	TRUE
Gastroesophageal reflux disease	Breast cancer(BCAC)	rs748832	G	A	G	A	0.0234056	0.0049979	2.82579e-06	-0.0029	0.0065	0.655399	0.364117	0.3677	FALSE	FALSE	FALSE	3	16851202	602604	ebi-a-GCST90000514	|| id:ebi-a-GCST90000514	TRUE	TRUE	TRUE
Gastroesophageal reflux disease	Breast cancer(BCAC)	rs7527682	G	A	G	A	-0.026684	0.00482174	3.12831e-08	-0.0071	0.0062	0.2519	0.53725	0.5475	FALSE	FALSE	FALSE	1	189172684	602604	ebi-a-GCST90000514	|| id:ebi-a-GCST90000514	TRUE	TRUE	TRUE
Gastroesophageal reflux disease	Breast cancer(BCAC)	rs7541875	G	A	G	A	0.0273972	0.00484976	1.61213e-08	-0.0061	0.0063	0.3334	0.426069	0.4107	FALSE	FALSE	FALSE	1	190957589	602604	ebi-a-GCST90000514	|| id:ebi-a-GCST90000514	TRUE	TRUE	TRUE
Gastroesophageal reflux disease	Breast cancer(BCAC)	rs7581524	T	C	T	C	0.0263899	0.00538921	9.7407e-07	0.0053	0.0069	0.4461	0.276081	0.2801	FALSE	FALSE	FALSE	2	113234316	602604	ebi-a-GCST90000514	|| id:ebi-a-GCST90000514	TRUE	TRUE	TRUE
Gastroesophageal reflux disease	Breast cancer(BCAC)	rs7590059	A	G	A	G	0.0230739	0.00504701	4.83582e-06	0.0009	0.0072	0.8968	0.346736	0.3481	FALSE	FALSE	FALSE	2	105430409	602604	ebi-a-GCST90000514	|| id:ebi-a-GCST90000514	TRUE	TRUE	TRUE
Gastroesophageal reflux disease	Breast cancer(BCAC)	rs7600261	T	C	T	C	0.0338034	0.00522051	9.47327e-11	-0.0012	0.0069	0.8633	0.306391	0.291	FALSE	FALSE	FALSE	2	212622818	602604	ebi-a-GCST90000514	|| id:ebi-a-GCST90000514	TRUE	TRUE	TRUE
Gastroesophageal reflux disease	Breast cancer(BCAC)	rs7612999	A	G	A	G	0.0305231	0.00559546	4.89824e-08	-0.0012	0.0072	0.8732	0.245338	0.2524	FALSE	FALSE	FALSE	3	35678337	602604	ebi-a-GCST90000514	|| id:ebi-a-GCST90000514	TRUE	TRUE	TRUE
Gastroesophageal reflux disease	Breast cancer(BCAC)	rs7616110	T	C	T	C	0.0298274	0.00630939	2.27337e-06	-0.0034	0.0084	0.6863	0.176765	0.1975	FALSE	FALSE	FALSE	3	26735083	602604	ebi-a-GCST90000514	|| id:ebi-a-GCST90000514	TRUE	TRUE	TRUE
Gastroesophageal reflux disease	Breast cancer(BCAC)	rs761777	G	A	G	A	0.0345341	0.00554469	4.71455e-10	0.0056	0.008	0.4902	0.254034	0.2519	FALSE	FALSE	FALSE	10	134938075	602604	ebi-a-GCST90000514	|| id:ebi-a-GCST90000514	TRUE	TRUE	TRUE
Gastroesophageal reflux disease	Breast cancer(BCAC)	rs7633157	G	A	G	A	-0.0258958	0.00517533	5.62393e-07	0.0145	0.0067	0.0302399	0.315114	0.3093	FALSE	FALSE	FALSE	3	117529266	602604	ebi-a-GCST90000514	|| id:ebi-a-GCST90000514	TRUE	TRUE	TRUE
Gastroesophageal reflux disease	Breast cancer(BCAC)	rs7639752	A	G	A	G	0.0235086	0.00481379	1.04169e-06	0.0047	0.0065	0.467599	0.49475	0.4916	FALSE	FALSE	FALSE	3	195973244	602604	ebi-a-GCST90000514	|| id:ebi-a-GCST90000514	TRUE	TRUE	TRUE
Gastroesophageal reflux disease	Breast cancer(BCAC)	rs7653315	A	G	A	G	0.0226713	0.00492965	4.24571e-06	0.0047	0.0066	0.4758	0.392585	0.376	FALSE	FALSE	FALSE	3	131964467	602604	ebi-a-GCST90000514	|| id:ebi-a-GCST90000514	TRUE	TRUE	TRUE
Gastroesophageal reflux disease	Breast cancer(BCAC)	rs7675588	A	C	A	C	-0.0335228	0.00595438	1.80264e-08	-0.0019	0.0076	0.8016	0.794635	0.7942	FALSE	FALSE	FALSE	4	80734978	602604	ebi-a-GCST90000514	|| id:ebi-a-GCST90000514	TRUE	TRUE	TRUE
Gastroesophageal reflux disease	Breast cancer(BCAC)	rs7680820	G	A	G	A	0.0257971	0.00546378	2.34142e-06	-0.024	0.0075	0.00143599	0.268699	0.2909	FALSE	FALSE	FALSE	4	67082181	602604	ebi-a-GCST90000514	|| id:ebi-a-GCST90000514	TRUE	TRUE	TRUE
Gastroesophageal reflux disease	Breast cancer(BCAC)	rs7685686	G	A	G	A	-0.0279222	0.00489191	1.14427e-08	-0.0074	0.0063	0.2406	0.422353	0.4308	FALSE	FALSE	FALSE	4	3207142	602604	ebi-a-GCST90000514	|| id:ebi-a-GCST90000514	TRUE	TRUE	TRUE
Gastroesophageal reflux disease	Breast cancer(BCAC)	rs7740684	G	A	G	A	0.0228004	0.00491797	3.54985e-06	-0.0089	0.007	0.2003	0.398026	0.3889	FALSE	FALSE	FALSE	6	142973335	602604	ebi-a-GCST90000514	|| id:ebi-a-GCST90000514	TRUE	TRUE	TRUE
Gastroesophageal reflux disease	Breast cancer(BCAC)	rs7758630	A	T	A	T	-0.0227578	0.00490585	3.50235e-06	0.0068	0.0064	0.2893	0.407278	0.4002	FALSE	TRUE	FALSE	6	101387304	602604	ebi-a-GCST90000514	|| id:ebi-a-GCST90000514	TRUE	TRUE	TRUE
Gastroesophageal reflux disease	Breast cancer(BCAC)	rs7813372	G	T	G	T	0.0248242	0.00541422	4.53994e-06	-0.0048	0.0071	0.4945	0.727771	0.7249	FALSE	FALSE	FALSE	8	112741133	602604	ebi-a-GCST90000514	|| id:ebi-a-GCST90000514	TRUE	TRUE	TRUE
Gastroesophageal reflux disease	Breast cancer(BCAC)	rs7837430	T	C	T	C	0.026062	0.00543258	1.60779e-06	0.0057	0.007	0.4132	0.266952	0.274	FALSE	FALSE	FALSE	8	130061829	602604	ebi-a-GCST90000514	|| id:ebi-a-GCST90000514	TRUE	TRUE	TRUE
Gastroesophageal reflux disease	Breast cancer(BCAC)	rs7854693	C	T	C	T	0.0264878	0.00518857	3.30742e-07	-0.0016	0.0066	0.8133	0.311547	0.3451	FALSE	FALSE	FALSE	9	103083594	602604	ebi-a-GCST90000514	|| id:ebi-a-GCST90000514	TRUE	TRUE	TRUE
Gastroesophageal reflux disease	Breast cancer(BCAC)	rs7942368	T	C	T	C	-0.0339683	0.00591917	9.54135e-09	0.0096	0.0075	0.1985	0.214659	0.2334	FALSE	FALSE	FALSE	11	76465362	602604	ebi-a-GCST90000514	|| id:ebi-a-GCST90000514	TRUE	TRUE	TRUE
Gastroesophageal reflux disease	Breast cancer(BCAC)	rs8034783	T	C	T	C	0.0390428	0.00800036	1.06016e-06	-0.0033	0.0105	0.7511	0.101076	0.0979	FALSE	FALSE	FALSE	15	47763726	602604	ebi-a-GCST90000514	|| id:ebi-a-GCST90000514	TRUE	TRUE	TRUE
Gastroesophageal reflux disease	Breast cancer(BCAC)	rs8078510	A	G	A	G	-0.0292824	0.00543187	7.01245e-08	-0.0035	0.0072	0.623499	0.272538	0.2708	FALSE	FALSE	FALSE	17	47045862	602604	ebi-a-GCST90000514	|| id:ebi-a-GCST90000514	TRUE	TRUE	TRUE
Gastroesophageal reflux disease	Breast cancer(BCAC)	rs8096225	C	A	C	A	0.0272103	0.00521875	1.84859e-07	-0.0011	0.0071	0.8769	0.692914	0.7042	FALSE	FALSE	FALSE	18	36921851	602604	ebi-a-GCST90000514	|| id:ebi-a-GCST90000514	TRUE	TRUE	TRUE
Gastroesophageal reflux disease	Breast cancer(BCAC)	rs844596	A	G	A	G	-0.0246056	0.00515845	1.84264e-06	-0.0046	0.0067	0.4964	0.681009	0.6875	FALSE	FALSE	FALSE	6	147967368	602604	ebi-a-GCST90000514	|| id:ebi-a-GCST90000514	TRUE	TRUE	TRUE
Gastroesophageal reflux disease	Breast cancer(BCAC)	rs861575	C	T	C	T	0.0276168	0.00489031	1.63046e-08	-0.0076	0.0064	0.2337	0.424146	0.413	FALSE	FALSE	FALSE	1	184725099	602604	ebi-a-GCST90000514	|| id:ebi-a-GCST90000514	TRUE	TRUE	TRUE
Gastroesophageal reflux disease	Breast cancer(BCAC)	rs903678	A	G	A	G	0.0277378	0.00508463	4.89091e-08	-0.007	0.0066	0.2901	0.339412	0.3244	FALSE	FALSE	FALSE	1	201809918	602604	ebi-a-GCST90000514	|| id:ebi-a-GCST90000514	TRUE	TRUE	TRUE
Gastroesophageal reflux disease	Breast cancer(BCAC)	rs903959	A	T	A	T	0.0291631	0.00491608	2.9893e-09	-0.0251	0.0064	8.29602e-05	0.399262	0.3947	FALSE	TRUE	FALSE	8	142630782	602604	ebi-a-GCST90000514	|| id:ebi-a-GCST90000514	TRUE	TRUE	TRUE
Gastroesophageal reflux disease	Breast cancer(BCAC)	rs9177	G	A	G	A	0.0247618	0.00486713	3.6271e-07	0.0052	0.007	0.4554	0.489899	0.4756	FALSE	FALSE	FALSE	7	1787236	602604	ebi-a-GCST90000514	|| id:ebi-a-GCST90000514	TRUE	TRUE	TRUE
Gastroesophageal reflux disease	Breast cancer(BCAC)	rs919593	C	G	C	G	-0.0248733	0.00540109	4.11993e-06	0.0009	0.007	0.9029	0.273344	0.2651	FALSE	TRUE	FALSE	15	86926129	602604	ebi-a-GCST90000514	|| id:ebi-a-GCST90000514	TRUE	TRUE	TRUE
Gastroesophageal reflux disease	Breast cancer(BCAC)	rs9345737	G	A	G	A	-0.0252666	0.00484427	1.8305e-07	-0.01	0.0063	0.1114	0.43945	0.4191	FALSE	FALSE	FALSE	6	66676938	602604	ebi-a-GCST90000514	|| id:ebi-a-GCST90000514	TRUE	TRUE	TRUE
Gastroesophageal reflux disease	Breast cancer(BCAC)	rs9358901	T	G	T	G	-0.032661	0.00521159	3.68078e-10	-0.0129	0.0066	0.0507902	0.693255	0.6656	FALSE	FALSE	FALSE	6	26024436	602604	ebi-a-GCST90000514	|| id:ebi-a-GCST90000514	TRUE	TRUE	TRUE
Gastroesophageal reflux disease	Breast cancer(BCAC)	rs9372625	A	G	A	G	-0.037727	0.0049537	2.61818e-14	-0.0056	0.0066	0.3984	0.383042	0.3742	FALSE	FALSE	FALSE	6	98344031	602604	ebi-a-GCST90000514	|| id:ebi-a-GCST90000514	TRUE	TRUE	TRUE
Gastroesophageal reflux disease	Breast cancer(BCAC)	rs9373363	G	A	G	A	-0.0326836	0.00555966	4.13457e-09	-0.0056	0.0071	0.4357	0.253631	0.2605	FALSE	FALSE	FALSE	6	143150043	602604	ebi-a-GCST90000514	|| id:ebi-a-GCST90000514	TRUE	TRUE	TRUE
Gastroesophageal reflux disease	Breast cancer(BCAC)	rs9377684	G	A	G	A	-0.0281798	0.00603197	2.98648e-06	-0.0013	0.0079	0.8727	0.198124	0.1895	FALSE	FALSE	FALSE	6	105445364	602604	ebi-a-GCST90000514	|| id:ebi-a-GCST90000514	TRUE	TRUE	TRUE
Gastroesophageal reflux disease	Breast cancer(BCAC)	rs942065	A	G	A	G	0.0307384	0.00500925	8.44559e-10	-0.0018	0.0065	0.780301	0.634045	0.6398	FALSE	FALSE	FALSE	14	94032065	602604	ebi-a-GCST90000514	|| id:ebi-a-GCST90000514	TRUE	TRUE	TRUE
Gastroesophageal reflux disease	Breast cancer(BCAC)	rs947791	A	G	A	G	0.0294264	0.00583296	4.53879e-07	0.0195	0.008	0.01516	0.218283	0.1985	FALSE	FALSE	FALSE	11	65302893	602604	ebi-a-GCST90000514	|| id:ebi-a-GCST90000514	TRUE	TRUE	TRUE
Gastroesophageal reflux disease	Breast cancer(BCAC)	rs9517313	C	G	C	G	0.0331144	0.00494054	2.04786e-11	-0.013	0.0064	0.0432305	0.383217	0.3783	FALSE	TRUE	FALSE	13	99105892	602604	ebi-a-GCST90000514	|| id:ebi-a-GCST90000514	TRUE	TRUE	TRUE
Gastroesophageal reflux disease	Breast cancer(BCAC)	rs9521258	G	A	G	A	-0.0535484	0.010999	1.12448e-06	-0.0084	0.014	0.5486	0.051017	0.0545	FALSE	FALSE	FALSE	13	109899395	602604	ebi-a-GCST90000514	|| id:ebi-a-GCST90000514	TRUE	TRUE	TRUE
Gastroesophageal reflux disease	Breast cancer(BCAC)	rs9540720	G	A	G	A	0.0266991	0.00481874	3.0128e-08	-0.0023	0.0063	0.7127	0.47886	0.4967	FALSE	FALSE	FALSE	13	66922705	602604	ebi-a-GCST90000514	|| id:ebi-a-GCST90000514	TRUE	TRUE	TRUE
Gastroesophageal reflux disease	Breast cancer(BCAC)	rs9542729	G	C	G	C	-0.0363194	0.00599914	1.41205e-09	-0.0104	0.008	0.1938	0.20244	0.1985	FALSE	TRUE	FALSE	13	31833578	602604	ebi-a-GCST90000514	|| id:ebi-a-GCST90000514	TRUE	TRUE	TRUE
Gastroesophageal reflux disease	Breast cancer(BCAC)	rs9615905	T	C	T	C	0.0275657	0.0048378	1.21233e-08	-0.0002	0.0067	0.9797	0.458193	0.4316	FALSE	FALSE	FALSE	22	48875699	602604	ebi-a-GCST90000514	|| id:ebi-a-GCST90000514	TRUE	TRUE	TRUE
Gastroesophageal reflux disease	Breast cancer(BCAC)	rs9636202	A	G	A	G	-0.035044	0.00547191	1.51022e-10	-0.0031	0.0072	0.6688	0.26663	0.254	FALSE	FALSE	FALSE	19	18449238	602604	ebi-a-GCST90000514	|| id:ebi-a-GCST90000514	TRUE	TRUE	TRUE
Gastroesophageal reflux disease	Breast cancer(BCAC)	rs9965170	A	G	A	G	-0.0224653	0.00486167	3.82059e-06	0.0028	0.0062	0.6585	0.423186	0.4322	FALSE	FALSE	FALSE	18	44788274	602604	ebi-a-GCST90000514	|| id:ebi-a-GCST90000514	TRUE	TRUE	TRUE
Gastroesophageal reflux disease	Breast cancer(FinnGen)	rs10010963	T	C	T	C	-0.0269803	0.00494665	4.91779e-08	-0.0271215	0.0138281	0.0498402	0.616433	0.666453	FALSE	FALSE	FALSE	4	159839313	602604	ebi-a-GCST90000514	|| id:ebi-a-GCST90000514	TRUE	TRUE	TRUE
Gastroesophageal reflux disease	Breast cancer(FinnGen)	rs10071982	G	A	G	A	0.0260992	0.00490075	1.00647e-07	-0.00289489	0.0135516	0.830843	0.577875	0.640687	FALSE	FALSE	FALSE	5	62703251	602604	ebi-a-GCST90000514	|| id:ebi-a-GCST90000514	TRUE	TRUE	TRUE
Gastroesophageal reflux disease	Breast cancer(FinnGen)	rs1011407	G	A	G	A	-0.0420618	0.00735917	1.09343e-08	0.00648587	0.0237159	0.784482	0.121628	0.0816371	FALSE	FALSE	FALSE	2	60665768	602604	ebi-a-GCST90000514	|| id:ebi-a-GCST90000514	TRUE	TRUE	TRUE
Gastroesophageal reflux disease	Breast cancer(FinnGen)	rs10133111	A	G	A	G	0.0417875	0.00650789	1.35338e-10	-0.00514107	0.0157174	0.743596	0.162996	0.219774	FALSE	FALSE	FALSE	14	103377321	602604	ebi-a-GCST90000514	|| id:ebi-a-GCST90000514	TRUE	TRUE	TRUE
Gastroesophageal reflux disease	Breast cancer(FinnGen)	rs10156445	G	A	G	A	0.0248501	0.00498902	6.32689e-07	0.0249997	0.0153475	0.103332	0.630443	0.765659	FALSE	FALSE	FALSE	9	128617244	602604	ebi-a-GCST90000514	|| id:ebi-a-GCST90000514	TRUE	TRUE	TRUE
Gastroesophageal reflux disease	Breast cancer(FinnGen)	rs10172113	C	T	C	T	-0.0260117	0.00527769	8.28114e-07	-0.0250625	0.0136623	0.0665917	0.706491	0.644824	FALSE	FALSE	FALSE	2	226618383	602604	ebi-a-GCST90000514	|| id:ebi-a-GCST90000514	TRUE	TRUE	TRUE
Gastroesophageal reflux disease	Breast cancer(FinnGen)	rs1021363	G	A	G	A	-0.031217	0.00502204	5.09976e-10	0.0109262	0.0146263	0.455047	0.641992	0.725256	FALSE	FALSE	FALSE	10	106610839	602604	ebi-a-GCST90000514	|| id:ebi-a-GCST90000514	TRUE	TRUE	TRUE
Gastroesophageal reflux disease	Breast cancer(FinnGen)	rs10242223	G	A	G	A	-0.028221	0.00513068	3.78835e-08	-0.000879112	0.0140108	0.949969	0.669798	0.683168	FALSE	FALSE	FALSE	7	3521573	602604	ebi-a-GCST90000514	|| id:ebi-a-GCST90000514	TRUE	TRUE	TRUE
Gastroesophageal reflux disease	Breast cancer(FinnGen)	rs10251438	A	C	A	C	-0.0245314	0.0048288	3.76973e-07	0.00828736	0.0130702	0.526039	0.495297	0.456795	FALSE	FALSE	FALSE	7	137006969	602604	ebi-a-GCST90000514	|| id:ebi-a-GCST90000514	TRUE	TRUE	TRUE
Gastroesophageal reflux disease	Breast cancer(FinnGen)	rs10269582	C	T	C	T	0.0234037	0.00484333	1.3507e-06	0.00168501	0.0130532	0.897288	0.435257	0.475537	FALSE	FALSE	FALSE	7	21640361	602604	ebi-a-GCST90000514	|| id:ebi-a-GCST90000514	TRUE	TRUE	TRUE
Gastroesophageal reflux disease	Breast cancer(FinnGen)	rs10496632	C	G	C	G	-0.0286107	0.00540404	1.1947e-07	0.017284	0.0140309	0.218003	0.271783	0.313476	FALSE	TRUE	FALSE	2	125014321	602604	ebi-a-GCST90000514	|| id:ebi-a-GCST90000514	TRUE	TRUE	TRUE
Gastroesophageal reflux disease	Breast cancer(FinnGen)	rs10496880	C	T	C	T	0.0472361	0.00957621	8.11204e-07	-0.0225208	0.0272161	0.407965	0.067305	0.0605033	FALSE	FALSE	FALSE	2	142237435	602604	ebi-a-GCST90000514	|| id:ebi-a-GCST90000514	TRUE	TRUE	TRUE
Gastroesophageal reflux disease	Breast cancer(FinnGen)	rs1077945	G	T	G	T	0.0299964	0.00574254	1.75542e-07	0.00910804	0.0143711	0.526228	0.226018	0.287503	FALSE	FALSE	FALSE	2	53193333	602604	ebi-a-GCST90000514	|| id:ebi-a-GCST90000514	TRUE	TRUE	TRUE
Gastroesophageal reflux disease	Breast cancer(FinnGen)	rs10780329	C	T	C	T	-0.0226048	0.00483611	2.95162e-06	0.00208494	0.0132317	0.874794	0.550771	0.561894	FALSE	FALSE	FALSE	9	82443098	602604	ebi-a-GCST90000514	|| id:ebi-a-GCST90000514	TRUE	TRUE	TRUE
Gastroesophageal reflux disease	Breast cancer(FinnGen)	rs10837002	G	C	G	C	0.0276491	0.00503665	4.02893e-08	-0.0107981	0.0139641	0.439358	0.35122	0.319999	FALSE	TRUE	FALSE	11	38565727	602604	ebi-a-GCST90000514	|| id:ebi-a-GCST90000514	TRUE	TRUE	TRUE
Gastroesophageal reflux disease	Breast cancer(FinnGen)	rs10857811	G	T	G	T	0.0224683	0.00488543	4.24414e-06	0.00190172	0.0135769	0.888604	0.584636	0.641474	FALSE	FALSE	FALSE	1	110617688	602604	ebi-a-GCST90000514	|| id:ebi-a-GCST90000514	TRUE	TRUE	TRUE
Gastroesophageal reflux disease	Breast cancer(FinnGen)	rs10863754	C	T	C	T	-0.0242135	0.00494112	9.56423e-07	0.0167719	0.0131583	0.20244	0.38277	0.430235	FALSE	FALSE	FALSE	1	209248014	602604	ebi-a-GCST90000514	|| id:ebi-a-GCST90000514	TRUE	TRUE	TRUE
Gastroesophageal reflux disease	Breast cancer(FinnGen)	rs10912044	C	T	C	T	0.0258146	0.00525086	8.82165e-07	0.0178157	0.0147117	0.225899	0.700998	0.733189	FALSE	FALSE	FALSE	1	187268766	602604	ebi-a-GCST90000514	|| id:ebi-a-GCST90000514	TRUE	TRUE	TRUE
Gastroesophageal reflux disease	Breast cancer(FinnGen)	rs10951781	A	G	A	G	0.0296575	0.00634462	2.94768e-06	-0.0030304	0.0182195	0.8679	0.173816	0.151161	FALSE	FALSE	FALSE	7	45018263	602604	ebi-a-GCST90000514	|| id:ebi-a-GCST90000514	TRUE	TRUE	TRUE
Gastroesophageal reflux disease	Breast cancer(FinnGen)	rs10995473	C	T	C	T	0.0271923	0.00545859	6.30725e-07	0.00433354	0.0150743	0.773745	0.266642	0.251366	FALSE	FALSE	FALSE	10	52804642	602604	ebi-a-GCST90000514	|| id:ebi-a-GCST90000514	TRUE	TRUE	TRUE
Gastroesophageal reflux disease	Breast cancer(FinnGen)	rs11011942	T	C	T	C	-0.0281172	0.00578336	1.16362e-06	0.00754912	0.0177832	0.671195	0.224881	0.160747	FALSE	FALSE	FALSE	10	20587022	602604	ebi-a-GCST90000514	|| id:ebi-a-GCST90000514	TRUE	TRUE	TRUE
Gastroesophageal reflux disease	Breast cancer(FinnGen)	rs11162752	A	G	A	G	-0.022736	0.00488437	3.24213e-06	0.000497501	0.0135093	0.970623	0.583118	0.63171	FALSE	FALSE	FALSE	1	80060337	602604	ebi-a-GCST90000514	|| id:ebi-a-GCST90000514	TRUE	TRUE	TRUE
Gastroesophageal reflux disease	Breast cancer(FinnGen)	rs11174461	A	G	A	G	0.0358723	0.00743368	1.39544e-06	0.0571267	0.0238062	0.0164104	0.118664	0.0807126	FALSE	FALSE	FALSE	12	62797683	602604	ebi-a-GCST90000514	|| id:ebi-a-GCST90000514	TRUE	TRUE	TRUE
Gastroesophageal reflux disease	Breast cancer(FinnGen)	rs11245450	A	G	A	G	-0.023865	0.00489969	1.11191e-06	0.00702482	0.0130924	0.591573	0.422296	0.477249	FALSE	FALSE	FALSE	10	126658075	602604	ebi-a-GCST90000514	|| id:ebi-a-GCST90000514	TRUE	TRUE	TRUE
Gastroesophageal reflux disease	Breast cancer(FinnGen)	rs11525780	C	T	C	T	-0.0229509	0.00493855	3.36302e-06	0.00579708	0.0133835	0.664906	0.385104	0.393697	FALSE	FALSE	FALSE	7	26341007	602604	ebi-a-GCST90000514	|| id:ebi-a-GCST90000514	TRUE	TRUE	TRUE
Gastroesophageal reflux disease	Breast cancer(FinnGen)	rs11645288	A	G	A	G	0.0339295	0.00610795	2.77664e-08	-0.0120412	0.0152557	0.429941	0.191325	0.243573	FALSE	FALSE	FALSE	16	51172677	602604	ebi-a-GCST90000514	|| id:ebi-a-GCST90000514	TRUE	TRUE	TRUE
Gastroesophageal reflux disease	Breast cancer(FinnGen)	rs11669516	A	G	A	G	0.0334278	0.0061918	6.71197e-08	0.0396629	0.0180765	0.0282234	0.185426	0.153663	FALSE	FALSE	FALSE	19	19532682	602604	ebi-a-GCST90000514	|| id:ebi-a-GCST90000514	TRUE	TRUE	TRUE
Gastroesophageal reflux disease	Breast cancer(FinnGen)	rs11672660	T	C	T	C	-0.0309768	0.00608668	3.59418e-07	0.0565986	0.0147281	0.000121588	0.193529	0.257728	FALSE	FALSE	FALSE	19	46180184	602604	ebi-a-GCST90000514	|| id:ebi-a-GCST90000514	TRUE	TRUE	TRUE
Gastroesophageal reflux disease	Breast cancer(FinnGen)	rs11720523	A	C	A	C	-0.024205	0.00485541	6.19085e-07	-0.0184976	0.0133443	0.165691	0.431975	0.395074	FALSE	FALSE	FALSE	3	71545170	602604	ebi-a-GCST90000514	|| id:ebi-a-GCST90000514	TRUE	TRUE	TRUE
Gastroesophageal reflux disease	Breast cancer(FinnGen)	rs11751928	T	C	T	C	0.0334972	0.00658043	3.57256e-07	0.0255508	0.0198257	0.197477	0.158659	0.125388	FALSE	FALSE	FALSE	6	28335378	602604	ebi-a-GCST90000514	|| id:ebi-a-GCST90000514	TRUE	TRUE	TRUE
Gastroesophageal reflux disease	Breast cancer(FinnGen)	rs11762636	A	C	A	C	-0.0514827	0.00625598	1.88235e-16	-0.0112395	0.014597	0.441307	0.180282	0.276352	FALSE	FALSE	FALSE	7	2061111	602604	ebi-a-GCST90000514	|| id:ebi-a-GCST90000514	TRUE	TRUE	TRUE
Gastroesophageal reflux disease	Breast cancer(FinnGen)	rs11790280	C	T	C	T	0.0236427	0.00495933	1.86694e-06	-0.0145177	0.0133537	0.276963	0.380101	0.38823	FALSE	FALSE	FALSE	9	14651283	602604	ebi-a-GCST90000514	|| id:ebi-a-GCST90000514	TRUE	TRUE	TRUE
Gastroesophageal reflux disease	Breast cancer(FinnGen)	rs11852175	G	T	G	T	-0.0239567	0.00484537	7.64364e-07	0.0212158	0.0130436	0.103838	0.437589	0.457768	FALSE	FALSE	FALSE	14	46851069	602604	ebi-a-GCST90000514	|| id:ebi-a-GCST90000514	TRUE	TRUE	TRUE
Gastroesophageal reflux disease	Breast cancer(FinnGen)	rs11856579	A	G	A	G	-0.0259592	0.00543947	1.82062e-06	0.00250562	0.0159011	0.874792	0.268145	0.216173	FALSE	FALSE	FALSE	15	78012688	602604	ebi-a-GCST90000514	|| id:ebi-a-GCST90000514	TRUE	TRUE	TRUE
Gastroesophageal reflux disease	Breast cancer(FinnGen)	rs11864054	A	G	A	G	0.0241699	0.00496754	1.14133e-06	0.00437093	0.0133593	0.743529	0.613137	0.599023	FALSE	FALSE	FALSE	16	30846134	602604	ebi-a-GCST90000514	|| id:ebi-a-GCST90000514	TRUE	TRUE	TRUE
Gastroesophageal reflux disease	Breast cancer(FinnGen)	rs11953061	T	C	T	C	0.0281599	0.00508694	3.09949e-08	0.0204896	0.013493	0.128879	0.338908	0.377135	FALSE	FALSE	FALSE	5	120144025	602604	ebi-a-GCST90000514	|| id:ebi-a-GCST90000514	TRUE	TRUE	TRUE
Gastroesophageal reflux disease	Breast cancer(FinnGen)	rs12107971	C	G	C	G	-0.0270756	0.00505273	8.38687e-08	0.0227751	0.0143542	0.112592	0.348099	0.288493	FALSE	TRUE	FALSE	3	175935873	602604	ebi-a-GCST90000514	|| id:ebi-a-GCST90000514	TRUE	TRUE	TRUE
Gastroesophageal reflux disease	Breast cancer(FinnGen)	rs12204714	T	C	T	C	-0.028817	0.00499422	7.9241e-09	-0.0084078	0.0135122	0.533785	0.632223	0.630831	FALSE	FALSE	FALSE	6	152235339	602604	ebi-a-GCST90000514	|| id:ebi-a-GCST90000514	TRUE	TRUE	TRUE
Gastroesophageal reflux disease	Breast cancer(FinnGen)	rs12283653	G	A	G	A	0.0230203	0.0049394	3.1537e-06	0.000456415	0.0134786	0.972987	0.392183	0.374522	FALSE	FALSE	FALSE	11	46231998	602604	ebi-a-GCST90000514	|| id:ebi-a-GCST90000514	TRUE	TRUE	TRUE
Gastroesophageal reflux disease	Breast cancer(FinnGen)	rs12357321	A	G	A	G	0.0317159	0.00523077	1.33325e-09	0.0625767	0.014244	1.11689e-05	0.311087	0.297695	FALSE	FALSE	FALSE	10	21790476	602604	ebi-a-GCST90000514	|| id:ebi-a-GCST90000514	TRUE	TRUE	TRUE
Gastroesophageal reflux disease	Breast cancer(FinnGen)	rs12453010	T	C	T	C	0.0296967	0.00493315	1.74606e-09	-0.0130649	0.0135046	0.333323	0.394803	0.368877	FALSE	FALSE	FALSE	17	50316131	602604	ebi-a-GCST90000514	|| id:ebi-a-GCST90000514	TRUE	TRUE	TRUE
Gastroesophageal reflux disease	Breast cancer(FinnGen)	rs12506575	C	A	C	A	-0.0284034	0.00599176	2.13295e-06	0.0199238	0.0144653	0.168404	0.201059	0.286823	FALSE	FALSE	FALSE	4	104091605	602604	ebi-a-GCST90000514	|| id:ebi-a-GCST90000514	TRUE	TRUE	TRUE
Gastroesophageal reflux disease	Breast cancer(FinnGen)	rs12521983	C	G	C	G	-0.0278013	0.00606615	4.58321e-06	-0.0127657	0.0177989	0.47324	0.19709	0.15824	FALSE	TRUE	FALSE	5	82884917	602604	ebi-a-GCST90000514	|| id:ebi-a-GCST90000514	TRUE	TRUE	TRUE
Gastroesophageal reflux disease	Breast cancer(FinnGen)	rs12522305	A	G	A	G	-0.0292779	0.00635603	4.09864e-06	0.0402767	0.0191785	0.0357207	0.173958	0.131979	FALSE	FALSE	FALSE	5	45146361	602604	ebi-a-GCST90000514	|| id:ebi-a-GCST90000514	TRUE	TRUE	TRUE
Gastroesophageal reflux disease	Breast cancer(FinnGen)	rs12598916	G	C	G	C	-0.0332614	0.00539171	6.8729e-10	-0.000566858	0.0148993	0.969651	0.274798	0.259399	FALSE	TRUE	FALSE	16	60658751	602604	ebi-a-GCST90000514	|| id:ebi-a-GCST90000514	TRUE	TRUE	TRUE
Gastroesophageal reflux disease	Breast cancer(FinnGen)	rs12620828	G	A	G	A	-0.0299211	0.0055527	7.10199e-08	0.018454	0.014055	0.189189	0.749533	0.688915	FALSE	FALSE	FALSE	2	67806472	602604	ebi-a-GCST90000514	|| id:ebi-a-GCST90000514	TRUE	TRUE	TRUE
Gastroesophageal reflux disease	Breast cancer(FinnGen)	rs12695186	A	G	A	G	0.0227527	0.00481646	2.31318e-06	0.0137935	0.013084	0.291778	0.527999	0.497362	FALSE	FALSE	FALSE	3	108467819	602604	ebi-a-GCST90000514	|| id:ebi-a-GCST90000514	TRUE	TRUE	TRUE
Gastroesophageal reflux disease	Breast cancer(FinnGen)	rs12807357	T	C	T	C	0.0252214	0.00517229	1.08123e-06	-0.00706148	0.0135152	0.601332	0.316407	0.36282	FALSE	FALSE	FALSE	11	57656902	602604	ebi-a-GCST90000514	|| id:ebi-a-GCST90000514	TRUE	TRUE	TRUE
Gastroesophageal reflux disease	Breast cancer(FinnGen)	rs12908034	C	T	C	T	0.0500719	0.00926947	6.59736e-08	0.00260544	0.0239509	0.913375	0.072824	0.0797806	FALSE	FALSE	FALSE	15	66790599	602604	ebi-a-GCST90000514	|| id:ebi-a-GCST90000514	TRUE	TRUE	TRUE
Gastroesophageal reflux disease	Breast cancer(FinnGen)	rs12967855	G	A	G	A	-0.0365451	0.00513354	1.08793e-12	0.0134051	0.0147768	0.364317	0.670435	0.734014	FALSE	FALSE	FALSE	18	35138245	602604	ebi-a-GCST90000514	|| id:ebi-a-GCST90000514	TRUE	TRUE	TRUE
Gastroesophageal reflux disease	Breast cancer(FinnGen)	rs12997558	A	G	A	G	0.0278184	0.00502214	3.03941e-08	-0.00502735	0.013591	0.711454	0.358751	0.356353	FALSE	FALSE	FALSE	2	41704580	602604	ebi-a-GCST90000514	|| id:ebi-a-GCST90000514	TRUE	TRUE	TRUE
Gastroesophageal reflux disease	Breast cancer(FinnGen)	rs13039956	C	G	C	G	-0.0334053	0.00621944	7.82546e-08	0.0164239	0.0179508	0.360223	0.183592	0.155664	FALSE	TRUE	FALSE	20	51100012	602604	ebi-a-GCST90000514	|| id:ebi-a-GCST90000514	TRUE	TRUE	TRUE
Gastroesophageal reflux disease	Breast cancer(FinnGen)	rs13103931	G	T	G	T	0.0353941	0.00710277	6.25619e-07	0.024903	0.0270857	0.357878	0.131497	0.0606044	FALSE	FALSE	FALSE	4	17892400	602604	ebi-a-GCST90000514	|| id:ebi-a-GCST90000514	TRUE	TRUE	TRUE
Gastroesophageal reflux disease	Breast cancer(FinnGen)	rs13107325	T	C	T	C	0.0701443	0.00918312	2.19938e-14	0.0686932	0.0551768	0.213144	0.074445	0.0137806	FALSE	FALSE	FALSE	4	103188709	602604	ebi-a-GCST90000514	|| id:ebi-a-GCST90000514	TRUE	TRUE	TRUE
Gastroesophageal reflux disease	Breast cancer(FinnGen)	rs13296354	C	A	C	A	-0.0342854	0.0070483	1.14834e-06	0.0217271	0.0200163	0.277715	0.134605	0.118035	FALSE	FALSE	FALSE	9	37603519	602604	ebi-a-GCST90000514	|| id:ebi-a-GCST90000514	TRUE	TRUE	TRUE
Gastroesophageal reflux disease	Breast cancer(FinnGen)	rs1334297	A	G	A	G	-0.0387984	0.00545512	1.1413e-12	0.00210179	0.0146734	0.886103	0.734249	0.729222	FALSE	FALSE	FALSE	13	58335375	602604	ebi-a-GCST90000514	|| id:ebi-a-GCST90000514	TRUE	TRUE	TRUE
Gastroesophageal reflux disease	Breast cancer(FinnGen)	rs13409451	G	A	G	A	-0.0277081	0.00493183	1.92943e-08	0.0196968	0.013797	0.153404	0.392403	0.334324	FALSE	FALSE	FALSE	2	144257639	602604	ebi-a-GCST90000514	|| id:ebi-a-GCST90000514	TRUE	TRUE	TRUE
Gastroesophageal reflux disease	Breast cancer(FinnGen)	rs13416655	C	T	C	T	0.0220577	0.00481872	4.70544e-06	0.0133403	0.0131335	0.309749	0.465298	0.439176	FALSE	FALSE	FALSE	2	107621925	602604	ebi-a-GCST90000514	|| id:ebi-a-GCST90000514	TRUE	TRUE	TRUE
Gastroesophageal reflux disease	Breast cancer(FinnGen)	rs1349265	G	A	G	A	-0.0243879	0.00523357	3.16373e-06	-0.00511494	0.0136609	0.708089	0.694589	0.651173	FALSE	FALSE	FALSE	3	24159387	602604	ebi-a-GCST90000514	|| id:ebi-a-GCST90000514	TRUE	TRUE	TRUE
Gastroesophageal reflux disease	Breast cancer(FinnGen)	rs1371274	C	A	C	A	0.0362848	0.00696281	1.87599e-07	0.0151516	0.017177	0.377732	0.137959	0.172323	FALSE	FALSE	FALSE	18	1837007	602604	ebi-a-GCST90000514	|| id:ebi-a-GCST90000514	TRUE	TRUE	TRUE
Gastroesophageal reflux disease	Breast cancer(FinnGen)	rs1376443	C	T	C	T	0.0226285	0.00488325	3.58839e-06	-0.0167831	0.0136303	0.218209	0.579397	0.650687	FALSE	FALSE	FALSE	2	99995804	602604	ebi-a-GCST90000514	|| id:ebi-a-GCST90000514	TRUE	TRUE	TRUE
Gastroesophageal reflux disease	Breast cancer(FinnGen)	rs1431196	G	A	G	A	0.0324197	0.00486448	2.65461e-11	0.0209689	0.0132219	0.112757	0.428432	0.414676	FALSE	FALSE	FALSE	18	50832102	602604	ebi-a-GCST90000514	|| id:ebi-a-GCST90000514	TRUE	TRUE	TRUE
Gastroesophageal reflux disease	Breast cancer(FinnGen)	rs1445533	C	T	C	T	0.0273048	0.00588144	3.44144e-06	-0.0128172	0.0150942	0.395797	0.213756	0.249092	FALSE	FALSE	FALSE	8	115485119	602604	ebi-a-GCST90000514	|| id:ebi-a-GCST90000514	TRUE	TRUE	TRUE
Gastroesophageal reflux disease	Breast cancer(FinnGen)	rs1452378	C	T	C	T	-0.0307313	0.00647503	2.07348e-06	-0.00555926	0.0167906	0.740573	0.832274	0.815387	FALSE	FALSE	FALSE	15	74100132	602604	ebi-a-GCST90000514	|| id:ebi-a-GCST90000514	TRUE	TRUE	TRUE
Gastroesophageal reflux disease	Breast cancer(FinnGen)	rs1458062	A	G	A	G	-0.0237089	0.00481582	8.51746e-07	-0.0110223	0.0133108	0.407628	0.508371	0.598052	FALSE	FALSE	FALSE	3	56016020	602604	ebi-a-GCST90000514	|| id:ebi-a-GCST90000514	TRUE	TRUE	TRUE
Gastroesophageal reflux disease	Breast cancer(FinnGen)	rs1475546	C	T	C	T	-0.0234753	0.0048272	1.15547e-06	-0.00669853	0.013056	0.607907	0.5359	0.496243	FALSE	FALSE	FALSE	9	120533422	602604	ebi-a-GCST90000514	|| id:ebi-a-GCST90000514	TRUE	TRUE	TRUE
Gastroesophageal reflux disease	Breast cancer(FinnGen)	rs1478800	C	A	C	A	0.0288055	0.00545412	1.28192e-07	-0.0131221	0.015215	0.388444	0.733567	0.758415	FALSE	FALSE	FALSE	6	129436996	602604	ebi-a-GCST90000514	|| id:ebi-a-GCST90000514	TRUE	TRUE	TRUE
Gastroesophageal reflux disease	Breast cancer(FinnGen)	rs1479405	T	C	T	C	0.0314843	0.0051514	9.85213e-10	0.00119078	0.0142024	0.933181	0.3217	0.300006	FALSE	FALSE	FALSE	12	15387519	602604	ebi-a-GCST90000514	|| id:ebi-a-GCST90000514	TRUE	TRUE	TRUE
Gastroesophageal reflux disease	Breast cancer(FinnGen)	rs1483796	A	G	A	G	-0.0247188	0.00491605	4.95131e-07	0.0123204	0.0135706	0.363946	0.399183	0.367043	FALSE	FALSE	FALSE	7	49871114	602604	ebi-a-GCST90000514	|| id:ebi-a-GCST90000514	TRUE	TRUE	TRUE
Gastroesophageal reflux disease	Breast cancer(FinnGen)	rs1484375	G	A	G	A	-0.0285377	0.00579986	8.63615e-07	-0.0237097	0.0160375	0.139303	0.779	0.791988	FALSE	FALSE	FALSE	9	109067561	602604	ebi-a-GCST90000514	|| id:ebi-a-GCST90000514	TRUE	TRUE	TRUE
Gastroesophageal reflux disease	Breast cancer(FinnGen)	rs1490384	T	C	T	C	-0.0246115	0.00481065	3.12011e-07	0.0338251	0.0129576	0.00904232	0.497799	0.478086	FALSE	FALSE	FALSE	6	126851160	602604	ebi-a-GCST90000514	|| id:ebi-a-GCST90000514	TRUE	TRUE	TRUE
Gastroesophageal reflux disease	Breast cancer(FinnGen)	rs1492061	G	A	G	A	0.0307641	0.0059406	2.23532e-07	-0.00530344	0.0150666	0.724838	0.79335	0.750667	FALSE	FALSE	FALSE	1	69270472	602604	ebi-a-GCST90000514	|| id:ebi-a-GCST90000514	TRUE	TRUE	TRUE
Gastroesophageal reflux disease	Breast cancer(FinnGen)	rs1507153	A	C	A	C	0.0257234	0.00496353	2.18958e-07	-0.0114905	0.0133166	0.388207	0.377697	0.393617	FALSE	FALSE	FALSE	6	79484386	602604	ebi-a-GCST90000514	|| id:ebi-a-GCST90000514	TRUE	TRUE	TRUE
Gastroesophageal reflux disease	Breast cancer(FinnGen)	rs1510719	C	T	C	T	-0.0388844	0.00494701	3.83619e-15	0.0202381	0.0135472	0.135204	0.383439	0.360591	FALSE	FALSE	FALSE	4	140938116	602604	ebi-a-GCST90000514	|| id:ebi-a-GCST90000514	TRUE	TRUE	TRUE
Gastroesophageal reflux disease	Breast cancer(FinnGen)	rs1592757	C	G	C	G	0.0311051	0.00502465	5.9975e-10	-0.0222841	0.0136526	0.102632	0.355772	0.348279	FALSE	TRUE	FALSE	5	103889998	602604	ebi-a-GCST90000514	|| id:ebi-a-GCST90000514	TRUE	TRUE	TRUE
Gastroesophageal reflux disease	Breast cancer(FinnGen)	rs1596747	G	A	G	A	0.0310869	0.00480742	1.00344e-10	-0.0336832	0.013043	0.00980957	0.494136	0.499651	FALSE	FALSE	FALSE	2	193802478	602604	ebi-a-GCST90000514	|| id:ebi-a-GCST90000514	TRUE	TRUE	TRUE
Gastroesophageal reflux disease	Breast cancer(FinnGen)	rs16825008	G	A	G	A	0.0255649	0.00515268	6.99584e-07	0.00884073	0.0138778	0.524099	0.32205	0.335084	FALSE	FALSE	FALSE	2	212304841	602604	ebi-a-GCST90000514	|| id:ebi-a-GCST90000514	TRUE	TRUE	TRUE
Gastroesophageal reflux disease	Breast cancer(FinnGen)	rs16825917	T	C	T	C	-0.0285911	0.00609007	2.66993e-06	-0.000754748	0.015906	0.962154	0.193111	0.213179	FALSE	FALSE	FALSE	2	198805185	602604	ebi-a-GCST90000514	|| id:ebi-a-GCST90000514	TRUE	TRUE	TRUE
Gastroesophageal reflux disease	Breast cancer(FinnGen)	rs16880905	C	G	C	G	-0.0409908	0.00792645	2.32349e-07	-0.00110713	0.016923	0.947838	0.102813	0.185755	FALSE	TRUE	FALSE	6	50925210	602604	ebi-a-GCST90000514	|| id:ebi-a-GCST90000514	TRUE	TRUE	TRUE
Gastroesophageal reflux disease	Breast cancer(FinnGen)	rs1689410	G	A	G	A	0.0318369	0.00611662	1.94013e-07	-0.0373594	0.0181337	0.0393777	0.191473	0.151526	FALSE	FALSE	FALSE	12	89751641	602604	ebi-a-GCST90000514	|| id:ebi-a-GCST90000514	TRUE	TRUE	TRUE
Gastroesophageal reflux disease	Breast cancer(FinnGen)	rs1697233	A	T	A	T	-0.0236513	0.00506613	3.03389e-06	-0.0199125	0.0132701	0.133472	0.656736	0.595594	FALSE	TRUE	FALSE	12	67678739	602604	ebi-a-GCST90000514	|| id:ebi-a-GCST90000514	TRUE	TRUE	TRUE
Gastroesophageal reflux disease	Breast cancer(FinnGen)	rs17035669	G	C	G	C	0.0518192	0.0110336	2.64643e-06	0.0384542	0.0296854	0.195186	0.050218	0.0510411	FALSE	TRUE	FALSE	12	104910445	602604	ebi-a-GCST90000514	|| id:ebi-a-GCST90000514	TRUE	TRUE	TRUE
Gastroesophageal reflux disease	Breast cancer(FinnGen)	rs1716171	T	C	T	C	0.0383981	0.00590382	7.82528e-11	0.0108854	0.0160165	0.496736	0.790024	0.78918	FALSE	FALSE	FALSE	12	123716376	602604	ebi-a-GCST90000514	|| id:ebi-a-GCST90000514	TRUE	TRUE	TRUE
Gastroesophageal reflux disease	Breast cancer(FinnGen)	rs17224289	T	C	T	C	0.0365364	0.00740996	8.19276e-07	-0.0243201	0.0204226	0.233715	0.119591	0.114657	FALSE	FALSE	FALSE	8	74703133	602604	ebi-a-GCST90000514	|| id:ebi-a-GCST90000514	TRUE	TRUE	TRUE
Gastroesophageal reflux disease	Breast cancer(FinnGen)	rs17295394	T	G	T	G	-0.025181	0.00535816	2.60717e-06	0.0024737	0.0138647	0.858395	0.28181	0.329942	FALSE	FALSE	FALSE	3	131506937	602604	ebi-a-GCST90000514	|| id:ebi-a-GCST90000514	TRUE	TRUE	TRUE
Gastroesophageal reflux disease	Breast cancer(FinnGen)	rs17374337	G	T	G	T	-0.023057	0.00504571	4.88619e-06	0.00541683	0.0131018	0.679282	0.650713	0.533255	FALSE	FALSE	FALSE	3	123559835	602604	ebi-a-GCST90000514	|| id:ebi-a-GCST90000514	TRUE	TRUE	TRUE
Gastroesophageal reflux disease	Breast cancer(FinnGen)	rs17379561	T	A	T	A	0.0530714	0.00686573	1.07622e-14	-0.0117351	0.0155495	0.450432	0.144391	0.225549	FALSE	TRUE	FALSE	1	98340139	602604	ebi-a-GCST90000514	|| id:ebi-a-GCST90000514	TRUE	TRUE	TRUE
Gastroesophageal reflux disease	Breast cancer(FinnGen)	rs17391694	T	C	T	C	0.0356856	0.00692264	2.53752e-07	-0.0224885	0.0191871	0.241173	0.140078	0.132757	FALSE	FALSE	FALSE	1	78623626	602604	ebi-a-GCST90000514	|| id:ebi-a-GCST90000514	TRUE	TRUE	TRUE
Gastroesophageal reflux disease	Breast cancer(FinnGen)	rs17473118	A	G	A	G	0.0333892	0.00709663	2.53939e-06	0.00708305	0.0173616	0.683293	0.132081	0.172138	FALSE	FALSE	FALSE	3	43443534	602604	ebi-a-GCST90000514	|| id:ebi-a-GCST90000514	TRUE	TRUE	TRUE
Gastroesophageal reflux disease	Breast cancer(FinnGen)	rs1754360	A	C	A	C	0.0273681	0.00534249	3.01162e-07	0.0016747	0.0143124	0.906852	0.717719	0.708493	FALSE	FALSE	FALSE	1	174744963	602604	ebi-a-GCST90000514	|| id:ebi-a-GCST90000514	TRUE	TRUE	TRUE
Gastroesophageal reflux disease	Breast cancer(FinnGen)	rs17574571	A	G	A	G	-0.0605089	0.0123793	1.01915e-06	0.0102886	0.0514251	0.841426	0.039539	0.01551	FALSE	FALSE	FALSE	2	220319481	602604	ebi-a-GCST90000514	|| id:ebi-a-GCST90000514	TRUE	TRUE	TRUE
Gastroesophageal reflux disease	Breast cancer(FinnGen)	rs17622948	T	C	T	C	-0.0436806	0.00833279	1.58833e-07	0.00310651	0.0244203	0.898774	0.092921	0.0795095	FALSE	FALSE	FALSE	1	75614734	602604	ebi-a-GCST90000514	|| id:ebi-a-GCST90000514	TRUE	TRUE	TRUE
Gastroesophageal reflux disease	Breast cancer(FinnGen)	rs17625606	C	T	C	T	-0.0279567	0.00515963	6.01506e-08	0.00582426	0.0133276	0.662107	0.320947	0.397665	FALSE	FALSE	FALSE	4	23550676	602604	ebi-a-GCST90000514	|| id:ebi-a-GCST90000514	TRUE	TRUE	TRUE
Gastroesophageal reflux disease	Breast cancer(FinnGen)	rs17701934	C	T	C	T	-0.0264892	0.00484616	4.60235e-08	0.0222721	0.013592	0.101291	0.437104	0.363579	FALSE	FALSE	FALSE	14	89394474	602604	ebi-a-GCST90000514	|| id:ebi-a-GCST90000514	TRUE	TRUE	TRUE
Gastroesophageal reflux disease	Breast cancer(FinnGen)	rs17809565	G	A	G	A	-0.02653	0.00538052	8.19106e-07	-0.00939368	0.0142256	0.509037	0.277782	0.307125	FALSE	FALSE	FALSE	3	20738089	602604	ebi-a-GCST90000514	|| id:ebi-a-GCST90000514	TRUE	TRUE	TRUE
Gastroesophageal reflux disease	Breast cancer(FinnGen)	rs1788783	T	C	T	C	-0.0239575	0.00482028	6.69021e-07	-0.00308551	0.0130343	0.812873	0.497763	0.501983	FALSE	FALSE	FALSE	18	21161134	602604	ebi-a-GCST90000514	|| id:ebi-a-GCST90000514	TRUE	TRUE	TRUE
Gastroesophageal reflux disease	Breast cancer(FinnGen)	rs1836883	C	T	C	T	-0.0232594	0.00482543	1.43427e-06	-0.00907053	0.0131848	0.491481	0.460485	0.42503	FALSE	FALSE	FALSE	11	89265167	602604	ebi-a-GCST90000514	|| id:ebi-a-GCST90000514	TRUE	TRUE	TRUE
Gastroesophageal reflux disease	Breast cancer(FinnGen)	rs184654	G	C	G	C	0.032293	0.00655458	8.35969e-07	0.018151	0.0150387	0.227451	0.161504	0.252575	FALSE	TRUE	FALSE	11	72364405	602604	ebi-a-GCST90000514	|| id:ebi-a-GCST90000514	TRUE	TRUE	TRUE
Gastroesophageal reflux disease	Breast cancer(FinnGen)	rs1871756	A	G	A	G	0.0285747	0.00576519	7.18026e-07	-0.00415066	0.014739	0.778241	0.223496	0.269647	FALSE	FALSE	FALSE	11	116953645	602604	ebi-a-GCST90000514	|| id:ebi-a-GCST90000514	TRUE	TRUE	TRUE
Gastroesophageal reflux disease	Breast cancer(FinnGen)	rs1883842	G	T	G	T	0.0308332	0.00536826	9.26766e-09	-0.00790784	0.0166911	0.63566	0.279255	0.184933	FALSE	FALSE	FALSE	20	41223062	602604	ebi-a-GCST90000514	|| id:ebi-a-GCST90000514	TRUE	TRUE	TRUE
Gastroesophageal reflux disease	Breast cancer(FinnGen)	rs1886753	T	C	T	C	0.0242681	0.00493481	8.75508e-07	0.00620123	0.013162	0.637535	0.390325	0.426944	FALSE	FALSE	FALSE	6	40327096	602604	ebi-a-GCST90000514	|| id:ebi-a-GCST90000514	TRUE	TRUE	TRUE
Gastroesophageal reflux disease	Breast cancer(FinnGen)	rs1889561	G	A	G	A	-0.0226301	0.00486134	3.2381e-06	-0.00334173	0.0131238	0.799009	0.558541	0.440717	FALSE	FALSE	FALSE	6	119335865	602604	ebi-a-GCST90000514	|| id:ebi-a-GCST90000514	TRUE	TRUE	TRUE
Gastroesophageal reflux disease	Breast cancer(FinnGen)	rs1937450	G	T	G	T	0.0315845	0.00484484	7.06806e-11	0.011011	0.0131489	0.402366	0.537739	0.568948	FALSE	FALSE	FALSE	1	66478840	602604	ebi-a-GCST90000514	|| id:ebi-a-GCST90000514	TRUE	TRUE	TRUE
Gastroesophageal reflux disease	Breast cancer(FinnGen)	rs1942262	A	G	A	G	0.0315014	0.00528979	2.59872e-09	0.000366602	0.0153645	0.980964	0.291426	0.23813	FALSE	FALSE	FALSE	18	52873317	602604	ebi-a-GCST90000514	|| id:ebi-a-GCST90000514	TRUE	TRUE	TRUE
Gastroesophageal reflux disease	Breast cancer(FinnGen)	rs197374	T	C	T	C	0.0244678	0.00494899	7.65332e-07	-0.0155808	0.0130719	0.233292	0.379962	0.460166	FALSE	FALSE	FALSE	1	112289983	602604	ebi-a-GCST90000514	|| id:ebi-a-GCST90000514	TRUE	TRUE	TRUE
Gastroesophageal reflux disease	Breast cancer(FinnGen)	rs2016933	G	C	G	C	-0.0310253	0.00542057	1.04275e-08	0.0223133	0.0152403	0.143166	0.730053	0.759131	FALSE	TRUE	FALSE	3	65653157	602604	ebi-a-GCST90000514	|| id:ebi-a-GCST90000514	TRUE	TRUE	TRUE
Gastroesophageal reflux disease	Breast cancer(FinnGen)	rs2023847	G	T	G	T	-0.0238323	0.00513386	3.44747e-06	-0.0211154	0.0140692	0.1334	0.328066	0.312105	FALSE	FALSE	FALSE	7	82461293	602604	ebi-a-GCST90000514	|| id:ebi-a-GCST90000514	TRUE	TRUE	TRUE
Gastroesophageal reflux disease	Breast cancer(FinnGen)	rs2023878	T	C	T	C	-0.0362846	0.00611913	3.03501e-09	-0.0225812	0.0148372	0.128028	0.192377	0.260512	FALSE	FALSE	FALSE	19	18834124	602604	ebi-a-GCST90000514	|| id:ebi-a-GCST90000514	TRUE	TRUE	TRUE
Gastroesophageal reflux disease	Breast cancer(FinnGen)	rs2043539	A	G	A	G	0.0272058	0.00486485	2.24042e-08	0.000558245	0.0134533	0.966901	0.41866	0.367873	FALSE	FALSE	FALSE	7	12253880	602604	ebi-a-GCST90000514	|| id:ebi-a-GCST90000514	TRUE	TRUE	TRUE
Gastroesophageal reflux disease	Breast cancer(FinnGen)	rs205262	G	A	G	A	0.0348137	0.00542422	1.37899e-10	-0.0171862	0.0145223	0.236638	0.267217	0.281527	FALSE	FALSE	FALSE	6	34563164	602604	ebi-a-GCST90000514	|| id:ebi-a-GCST90000514	TRUE	TRUE	TRUE
Gastroesophageal reflux disease	Breast cancer(FinnGen)	rs2075703	G	A	G	A	-0.0283212	0.00556364	3.57298e-07	-0.000298208	0.0146702	0.983782	0.248662	0.272741	FALSE	FALSE	FALSE	2	166151876	602604	ebi-a-GCST90000514	|| id:ebi-a-GCST90000514	TRUE	TRUE	TRUE
Gastroesophageal reflux disease	Breast cancer(FinnGen)	rs2097532	T	C	T	C	-0.0229346	0.0050106	4.71194e-06	-0.00430453	0.0136384	0.752291	0.641132	0.649748	FALSE	FALSE	FALSE	1	20551745	602604	ebi-a-GCST90000514	|| id:ebi-a-GCST90000514	TRUE	TRUE	TRUE
Gastroesophageal reflux disease	Breast cancer(FinnGen)	rs2108959	G	C	G	C	-0.0245347	0.00514486	1.85345e-06	0.0188074	0.0133481	0.158839	0.330738	0.403058	FALSE	TRUE	FALSE	17	11487030	602604	ebi-a-GCST90000514	|| id:ebi-a-GCST90000514	TRUE	TRUE	TRUE
Gastroesophageal reflux disease	Breast cancer(FinnGen)	rs2154298	G	A	G	A	0.0267129	0.00526718	3.94539e-07	-0.0331214	0.0163088	0.0422659	0.295667	0.198241	FALSE	FALSE	FALSE	1	80791787	602604	ebi-a-GCST90000514	|| id:ebi-a-GCST90000514	TRUE	TRUE	TRUE
Gastroesophageal reflux disease	Breast cancer(FinnGen)	rs215614	A	G	A	G	-0.0328541	0.00497715	4.08413e-11	0.0173905	0.0144567	0.229002	0.629725	0.717633	FALSE	FALSE	FALSE	7	32347335	602604	ebi-a-GCST90000514	|| id:ebi-a-GCST90000514	TRUE	TRUE	TRUE
Gastroesophageal reflux disease	Breast cancer(FinnGen)	rs2164300	T	C	T	C	-0.0264751	0.00482677	4.13352e-08	-0.0071682	0.0130651	0.583242	0.523279	0.469424	FALSE	FALSE	FALSE	4	67813017	602604	ebi-a-GCST90000514	|| id:ebi-a-GCST90000514	TRUE	TRUE	TRUE
Gastroesophageal reflux disease	Breast cancer(FinnGen)	rs2183588	G	A	G	A	0.028848	0.00506363	1.21868e-08	-0.00087809	0.0132337	0.947097	0.649445	0.583455	FALSE	FALSE	FALSE	21	42626882	602604	ebi-a-GCST90000514	|| id:ebi-a-GCST90000514	TRUE	TRUE	TRUE
Gastroesophageal reflux disease	Breast cancer(FinnGen)	rs2186782	A	G	A	G	-0.0231985	0.00498133	3.2073e-06	0.000703312	0.0150123	0.962634	0.372638	0.253679	FALSE	FALSE	FALSE	11	95649543	602604	ebi-a-GCST90000514	|| id:ebi-a-GCST90000514	TRUE	TRUE	TRUE
Gastroesophageal reflux disease	Breast cancer(FinnGen)	rs2225302	T	A	T	A	0.0238874	0.00506547	2.40857e-06	0.00547386	0.0132867	0.680353	0.657843	0.601385	FALSE	TRUE	FALSE	20	14868353	602604	ebi-a-GCST90000514	|| id:ebi-a-GCST90000514	TRUE	TRUE	TRUE
Gastroesophageal reflux disease	Breast cancer(FinnGen)	rs2240326	A	G	A	G	-0.0471681	0.00481335	1.13214e-22	0.00747569	0.0130668	0.567244	0.473775	0.540888	FALSE	FALSE	FALSE	3	50128386	602604	ebi-a-GCST90000514	|| id:ebi-a-GCST90000514	TRUE	TRUE	TRUE
Gastroesophageal reflux disease	Breast cancer(FinnGen)	rs2272727	G	A	G	A	0.0517167	0.00991703	1.83874e-07	0.00411976	0.0289785	0.886949	0.063158	0.0536743	FALSE	FALSE	FALSE	8	61769195	602604	ebi-a-GCST90000514	|| id:ebi-a-GCST90000514	TRUE	TRUE	TRUE
Gastroesophageal reflux disease	Breast cancer(FinnGen)	rs2333326	A	G	A	G	0.0337121	0.00705966	1.79436e-06	0.0355622	0.0190091	0.0613734	0.134091	0.137312	FALSE	FALSE	FALSE	4	176845204	602604	ebi-a-GCST90000514	|| id:ebi-a-GCST90000514	TRUE	TRUE	TRUE
Gastroesophageal reflux disease	Breast cancer(FinnGen)	rs2344357	T	C	T	C	0.0227897	0.00491334	3.51229e-06	0.00373026	0.0130292	0.774647	0.401576	0.495991	FALSE	FALSE	FALSE	13	86465475	602604	ebi-a-GCST90000514	|| id:ebi-a-GCST90000514	TRUE	TRUE	TRUE
Gastroesophageal reflux disease	Breast cancer(FinnGen)	rs2360994	C	T	C	T	0.0315032	0.00665183	2.17957e-06	0.0309341	0.0159663	0.052689	0.15566	0.212559	FALSE	FALSE	FALSE	14	76791166	602604	ebi-a-GCST90000514	|| id:ebi-a-GCST90000514	TRUE	TRUE	TRUE
Gastroesophageal reflux disease	Breast cancer(FinnGen)	rs2396133	G	A	G	A	0.0293547	0.00481787	1.10889e-09	-0.0134386	0.0130875	0.304502	0.475329	0.456786	FALSE	FALSE	FALSE	7	109197067	602604	ebi-a-GCST90000514	|| id:ebi-a-GCST90000514	TRUE	TRUE	TRUE
Gastroesophageal reflux disease	Breast cancer(FinnGen)	rs2396766	A	G	A	G	0.0322057	0.00481878	2.33507e-11	-0.00803105	0.0130481	0.538226	0.47308	0.455875	FALSE	FALSE	FALSE	7	114318071	602604	ebi-a-GCST90000514	|| id:ebi-a-GCST90000514	TRUE	TRUE	TRUE
Gastroesophageal reflux disease	Breast cancer(FinnGen)	rs240995	C	T	C	T	-0.0304294	0.00627769	1.25196e-06	-0.00489194	0.0144277	0.734561	0.82085	0.712655	FALSE	FALSE	FALSE	6	111676513	602604	ebi-a-GCST90000514	|| id:ebi-a-GCST90000514	TRUE	TRUE	TRUE
Gastroesophageal reflux disease	Breast cancer(FinnGen)	rs2418925	T	C	T	C	0.0222949	0.00481269	3.61235e-06	-0.000182948	0.0131744	0.98892	0.50947	0.566668	FALSE	FALSE	FALSE	3	153751912	602604	ebi-a-GCST90000514	|| id:ebi-a-GCST90000514	TRUE	TRUE	TRUE
Gastroesophageal reflux disease	Breast cancer(FinnGen)	rs242093	A	G	A	G	0.0252392	0.00488876	2.43433e-07	-0.00999734	0.0133019	0.452309	0.570022	0.591415	FALSE	FALSE	FALSE	14	69481343	602604	ebi-a-GCST90000514	|| id:ebi-a-GCST90000514	TRUE	TRUE	TRUE
Gastroesophageal reflux disease	Breast cancer(FinnGen)	rs247975	C	T	C	T	0.0262273	0.00482007	5.29054e-08	-0.00302718	0.0131474	0.817898	0.530561	0.567596	FALSE	FALSE	FALSE	3	173107443	602604	ebi-a-GCST90000514	|| id:ebi-a-GCST90000514	TRUE	TRUE	TRUE
Gastroesophageal reflux disease	Breast cancer(FinnGen)	rs2543622	C	A	C	A	-0.0340676	0.00633077	7.39639e-08	-0.00596316	0.0181761	0.742853	0.821168	0.846309	FALSE	FALSE	FALSE	8	30863604	602604	ebi-a-GCST90000514	|| id:ebi-a-GCST90000514	TRUE	TRUE	TRUE
Gastroesophageal reflux disease	Breast cancer(FinnGen)	rs2587363	A	G	A	G	-0.0242793	0.00485316	5.65093e-07	0.0133293	0.0131197	0.309642	0.56785	0.565542	FALSE	FALSE	FALSE	13	53915933	602604	ebi-a-GCST90000514	|| id:ebi-a-GCST90000514	TRUE	TRUE	TRUE
Gastroesophageal reflux disease	Breast cancer(FinnGen)	rs2616192	T	G	T	G	0.0255632	0.00514145	6.62735e-07	0.0276928	0.0133816	0.0385026	0.672491	0.612076	FALSE	FALSE	FALSE	8	20668624	602604	ebi-a-GCST90000514	|| id:ebi-a-GCST90000514	TRUE	TRUE	TRUE
Gastroesophageal reflux disease	Breast cancer(FinnGen)	rs2650705	G	A	G	A	0.0313619	0.00652901	1.55941e-06	0.0155522	0.0203817	0.445436	0.838095	0.885941	FALSE	FALSE	FALSE	10	63239803	602604	ebi-a-GCST90000514	|| id:ebi-a-GCST90000514	TRUE	TRUE	TRUE
Gastroesophageal reflux disease	Breast cancer(FinnGen)	rs2734839	T	C	T	C	-0.0283478	0.00492778	8.78537e-09	-0.00527336	0.0130624	0.686428	0.606693	0.52205	FALSE	FALSE	FALSE	11	113286490	602604	ebi-a-GCST90000514	|| id:ebi-a-GCST90000514	TRUE	TRUE	TRUE
Gastroesophageal reflux disease	Breast cancer(FinnGen)	rs2782641	A	G	A	G	0.0270882	0.00494583	4.32643e-08	-0.0125337	0.0133434	0.347568	0.612669	0.603899	FALSE	FALSE	FALSE	1	44013355	602604	ebi-a-GCST90000514	|| id:ebi-a-GCST90000514	TRUE	TRUE	TRUE
Gastroesophageal reflux disease	Breast cancer(FinnGen)	rs2786765	T	C	T	C	0.0243991	0.00483178	4.42446e-07	-0.0176465	0.0133687	0.186838	0.553198	0.605524	FALSE	FALSE	FALSE	1	168741270	602604	ebi-a-GCST90000514	|| id:ebi-a-GCST90000514	TRUE	TRUE	TRUE
Gastroesophageal reflux disease	Breast cancer(FinnGen)	rs2815749	G	A	G	A	0.0388767	0.0060216	1.07359e-10	0.0388811	0.018632	0.0369071	0.800974	0.85963	FALSE	FALSE	FALSE	1	72814783	602604	ebi-a-GCST90000514	|| id:ebi-a-GCST90000514	TRUE	TRUE	TRUE
Gastroesophageal reflux disease	Breast cancer(FinnGen)	rs2824420	C	T	C	T	-0.0269328	0.00573559	2.65662e-06	0.018422	0.0161068	0.252731	0.228382	0.207897	FALSE	FALSE	FALSE	21	19026337	602604	ebi-a-GCST90000514	|| id:ebi-a-GCST90000514	TRUE	TRUE	TRUE
Gastroesophageal reflux disease	Breast cancer(FinnGen)	rs2834005	C	T	C	T	0.0296997	0.0051734	9.42041e-09	0.0259508	0.0146447	0.0763889	0.315	0.271551	FALSE	FALSE	FALSE	21	34291708	602604	ebi-a-GCST90000514	|| id:ebi-a-GCST90000514	TRUE	TRUE	TRUE
Gastroesophageal reflux disease	Breast cancer(FinnGen)	rs2838771	C	G	C	G	-0.0280984	0.00506571	2.90964e-08	-0.0142804	0.0143378	0.319253	0.646721	0.708393	FALSE	TRUE	FALSE	21	46501576	602604	ebi-a-GCST90000514	|| id:ebi-a-GCST90000514	TRUE	TRUE	TRUE
Gastroesophageal reflux disease	Breast cancer(FinnGen)	rs2850367	A	T	A	T	0.0282351	0.00527149	8.49963e-08	-0.014612	0.0134447	0.277114	0.294816	0.391012	FALSE	TRUE	FALSE	4	102231463	602604	ebi-a-GCST90000514	|| id:ebi-a-GCST90000514	TRUE	TRUE	TRUE
Gastroesophageal reflux disease	Breast cancer(FinnGen)	rs2859263	T	C	T	C	0.0246679	0.00483488	3.35954e-07	0.0131592	0.0134099	0.326444	0.547666	0.601482	FALSE	FALSE	FALSE	12	121072799	602604	ebi-a-GCST90000514	|| id:ebi-a-GCST90000514	TRUE	TRUE	TRUE
Gastroesophageal reflux disease	Breast cancer(FinnGen)	rs288181	T	C	T	C	-0.0243826	0.00512398	1.95011e-06	0.00328827	0.0134796	0.807274	0.330325	0.37355	FALSE	FALSE	FALSE	5	107349285	602604	ebi-a-GCST90000514	|| id:ebi-a-GCST90000514	TRUE	TRUE	TRUE
Gastroesophageal reflux disease	Breast cancer(FinnGen)	rs2963028	G	C	G	C	0.0251183	0.00489094	2.81119e-07	0.0157511	0.0132054	0.232956	0.587437	0.583808	FALSE	TRUE	FALSE	5	108753139	602604	ebi-a-GCST90000514	|| id:ebi-a-GCST90000514	TRUE	TRUE	TRUE
Gastroesophageal reflux disease	Breast cancer(FinnGen)	rs3003615	A	G	A	G	-0.0231354	0.00487578	2.0855e-06	-0.00549603	0.0131194	0.675271	0.548748	0.494402	FALSE	FALSE	FALSE	9	130997892	602604	ebi-a-GCST90000514	|| id:ebi-a-GCST90000514	TRUE	TRUE	TRUE
Gastroesophageal reflux disease	Breast cancer(FinnGen)	rs3122032	C	T	C	T	-0.023193	0.0050177	3.79612e-06	-0.00783967	0.0137558	0.568732	0.641824	0.662182	FALSE	FALSE	FALSE	1	25040383	602604	ebi-a-GCST90000514	|| id:ebi-a-GCST90000514	TRUE	TRUE	TRUE
Gastroesophageal reflux disease	Breast cancer(FinnGen)	rs3172494	T	G	T	G	-0.0453526	0.00782224	6.71491e-09	-0.0133013	0.0159964	0.40568	0.107031	0.215914	FALSE	FALSE	FALSE	3	48731487	602604	ebi-a-GCST90000514	|| id:ebi-a-GCST90000514	TRUE	TRUE	TRUE
Gastroesophageal reflux disease	Breast cancer(FinnGen)	rs324769	T	C	T	C	-0.0267699	0.00483328	3.04775e-08	-0.0331205	0.0133809	0.0133159	0.449179	0.612386	FALSE	FALSE	FALSE	12	83969240	602604	ebi-a-GCST90000514	|| id:ebi-a-GCST90000514	TRUE	TRUE	TRUE
Gastroesophageal reflux disease	Breast cancer(FinnGen)	rs329122	A	G	A	G	-0.0289529	0.00488358	3.05485e-09	-0.00440233	0.0131649	0.738079	0.419631	0.421257	FALSE	FALSE	FALSE	5	133864599	602604	ebi-a-GCST90000514	|| id:ebi-a-GCST90000514	TRUE	TRUE	TRUE
Gastroesophageal reflux disease	Breast cancer(FinnGen)	rs341521	A	G	A	G	0.0243278	0.0052749	3.98823e-06	-0.00542521	0.0148863	0.715527	0.701959	0.746108	FALSE	FALSE	FALSE	13	60399045	602604	ebi-a-GCST90000514	|| id:ebi-a-GCST90000514	TRUE	TRUE	TRUE
Gastroesophageal reflux disease	Breast cancer(FinnGen)	rs3749313	G	A	G	A	0.0245689	0.00516674	1.98235e-06	0.00867481	0.0133569	0.516041	0.323755	0.393058	FALSE	FALSE	FALSE	3	18568261	602604	ebi-a-GCST90000514	|| id:ebi-a-GCST90000514	TRUE	TRUE	TRUE
Gastroesophageal reflux disease	Breast cancer(FinnGen)	rs3766823	A	G	A	G	0.0393599	0.00638545	7.09316e-10	-0.00772856	0.0158124	0.625009	0.171467	0.219189	FALSE	FALSE	FALSE	1	32197257	602604	ebi-a-GCST90000514	|| id:ebi-a-GCST90000514	TRUE	TRUE	TRUE
Gastroesophageal reflux disease	Breast cancer(FinnGen)	rs3793577	G	A	G	A	0.0270309	0.00484976	2.49436e-08	0.00256896	0.013106	0.844599	0.538279	0.510191	FALSE	FALSE	FALSE	9	23737627	602604	ebi-a-GCST90000514	|| id:ebi-a-GCST90000514	TRUE	TRUE	TRUE
Gastroesophageal reflux disease	Breast cancer(FinnGen)	rs3828917	T	G	T	G	0.0671113	0.0120054	2.26945e-08	-0.0402497	0.0521753	0.440451	0.041826	0.0156155	FALSE	FALSE	FALSE	6	31465917	602604	ebi-a-GCST90000514	|| id:ebi-a-GCST90000514	TRUE	TRUE	TRUE
Gastroesophageal reflux disease	Breast cancer(FinnGen)	rs3863241	T	C	T	C	0.0324982	0.00481521	1.48799e-11	-0.00489653	0.0132186	0.711063	0.52696	0.584193	FALSE	FALSE	FALSE	8	73890335	602604	ebi-a-GCST90000514	|| id:ebi-a-GCST90000514	TRUE	TRUE	TRUE
Gastroesophageal reflux disease	Breast cancer(FinnGen)	rs389883	T	G	T	G	0.0235283	0.00512955	4.50039e-06	-0.00948664	0.0144865	0.512557	0.674405	0.718973	FALSE	FALSE	FALSE	6	31947460	602604	ebi-a-GCST90000514	|| id:ebi-a-GCST90000514	TRUE	TRUE	TRUE
Gastroesophageal reflux disease	Breast cancer(FinnGen)	rs3914722	A	G	A	G	0.036734	0.00767913	1.72167e-06	-0.0347498	0.0208611	0.0957591	0.11028	0.108468	FALSE	FALSE	FALSE	2	50991039	602604	ebi-a-GCST90000514	|| id:ebi-a-GCST90000514	TRUE	TRUE	TRUE
Gastroesophageal reflux disease	Breast cancer(FinnGen)	rs42302	G	A	G	A	0.027521	0.00508136	6.09256e-08	0.00025364	0.0133581	0.984851	0.661085	0.611146	FALSE	FALSE	FALSE	5	74965554	602604	ebi-a-GCST90000514	|| id:ebi-a-GCST90000514	TRUE	TRUE	TRUE
Gastroesophageal reflux disease	Breast cancer(FinnGen)	rs4257994	A	G	A	G	-0.0229096	0.00490818	3.04705e-06	0.00550521	0.0138423	0.690846	0.402733	0.332532	FALSE	FALSE	FALSE	8	60847657	602604	ebi-a-GCST90000514	|| id:ebi-a-GCST90000514	TRUE	TRUE	TRUE
Gastroesophageal reflux disease	Breast cancer(FinnGen)	rs4300861	T	C	T	C	0.0307132	0.00494886	5.431e-10	-0.00435433	0.0131511	0.740568	0.38208	0.439275	FALSE	FALSE	FALSE	2	22549441	602604	ebi-a-GCST90000514	|| id:ebi-a-GCST90000514	TRUE	TRUE	TRUE
Gastroesophageal reflux disease	Breast cancer(FinnGen)	rs4382592	G	T	G	T	-0.0302679	0.00525091	8.19917e-09	0.00750187	0.0146221	0.607917	0.699524	0.724874	FALSE	FALSE	FALSE	9	134870755	602604	ebi-a-GCST90000514	|| id:ebi-a-GCST90000514	TRUE	TRUE	TRUE
Gastroesophageal reflux disease	Breast cancer(FinnGen)	rs4461735	G	A	G	A	-0.0346245	0.00564815	8.77526e-10	-0.0137311	0.0175413	0.433754	0.237974	0.162301	FALSE	FALSE	FALSE	6	16946758	602604	ebi-a-GCST90000514	|| id:ebi-a-GCST90000514	TRUE	TRUE	TRUE
Gastroesophageal reflux disease	Breast cancer(FinnGen)	rs464509	G	A	G	A	0.0363429	0.00742768	9.93574e-07	0.0155691	0.017064	0.361562	0.120042	0.182687	FALSE	FALSE	FALSE	21	27588835	602604	ebi-a-GCST90000514	|| id:ebi-a-GCST90000514	TRUE	TRUE	TRUE
Gastroesophageal reflux disease	Breast cancer(FinnGen)	rs4671358	A	T	A	T	0.023223	0.00490302	2.17475e-06	-0.00585273	0.0144781	0.68603	0.593159	0.718302	FALSE	TRUE	FALSE	2	60164634	602604	ebi-a-GCST90000514	|| id:ebi-a-GCST90000514	TRUE	TRUE	TRUE
Gastroesophageal reflux disease	Breast cancer(FinnGen)	rs4681852	T	A	T	A	0.0330532	0.00660821	5.67858e-07	0.0326047	0.017429	0.0613847	0.156652	0.165311	FALSE	TRUE	FALSE	3	58409173	602604	ebi-a-GCST90000514	|| id:ebi-a-GCST90000514	TRUE	TRUE	TRUE
Gastroesophageal reflux disease	Breast cancer(FinnGen)	rs4713692	T	C	T	C	-0.0276128	0.00498634	3.06507e-08	0.00432886	0.0133496	0.745734	0.367808	0.386984	FALSE	FALSE	FALSE	6	33807638	602604	ebi-a-GCST90000514	|| id:ebi-a-GCST90000514	TRUE	TRUE	TRUE
Gastroesophageal reflux disease	Breast cancer(FinnGen)	rs4714290	C	T	C	T	-0.0260909	0.00533229	9.93116e-07	0.00113153	0.0137556	0.934441	0.285694	0.339636	FALSE	FALSE	FALSE	6	40003502	602604	ebi-a-GCST90000514	|| id:ebi-a-GCST90000514	TRUE	TRUE	TRUE
Gastroesophageal reflux disease	Breast cancer(FinnGen)	rs4755720	T	C	T	C	-0.0236158	0.0049331	1.69114e-06	0.00637632	0.0134422	0.63525	0.607199	0.623789	FALSE	FALSE	FALSE	11	43628749	602604	ebi-a-GCST90000514	|| id:ebi-a-GCST90000514	TRUE	TRUE	TRUE
Gastroesophageal reflux disease	Breast cancer(FinnGen)	rs4837952	A	G	A	G	-0.0222292	0.00481986	3.98814e-06	-0.00846934	0.0131547	0.519687	0.465781	0.433506	FALSE	FALSE	FALSE	9	119619937	602604	ebi-a-GCST90000514	|| id:ebi-a-GCST90000514	TRUE	TRUE	TRUE
Gastroesophageal reflux disease	Breast cancer(FinnGen)	rs4851239	T	C	T	C	-0.0328536	0.00495136	3.23892e-11	0.00998447	0.0136517	0.464553	0.379581	0.346876	FALSE	FALSE	FALSE	2	100489966	602604	ebi-a-GCST90000514	|| id:ebi-a-GCST90000514	TRUE	TRUE	TRUE
Gastroesophageal reflux disease	Breast cancer(FinnGen)	rs4890357	T	C	T	C	-0.0306964	0.0061648	6.38175e-07	0.00483794	0.0185446	0.794184	0.187223	0.142837	FALSE	FALSE	FALSE	18	39304176	602604	ebi-a-GCST90000514	|| id:ebi-a-GCST90000514	TRUE	TRUE	TRUE
Gastroesophageal reflux disease	Breast cancer(FinnGen)	rs4999609	G	A	G	A	-0.0237086	0.00491045	1.37775e-06	0.0137998	0.0132899	0.299098	0.588587	0.594893	FALSE	FALSE	FALSE	17	78917730	602604	ebi-a-GCST90000514	|| id:ebi-a-GCST90000514	TRUE	TRUE	TRUE
Gastroesophageal reflux disease	Breast cancer(FinnGen)	rs511048	G	A	G	A	0.0302761	0.00640415	2.27222e-06	0.0149178	0.0175411	0.395076	0.170572	0.167059	FALSE	FALSE	FALSE	16	63056804	602604	ebi-a-GCST90000514	|| id:ebi-a-GCST90000514	TRUE	TRUE	TRUE
Gastroesophageal reflux disease	Breast cancer(FinnGen)	rs524874	G	A	G	A	-0.0254339	0.00481996	1.31474e-07	-0.00613077	0.0132459	0.643478	0.520058	0.420522	FALSE	FALSE	FALSE	11	88712383	602604	ebi-a-GCST90000514	|| id:ebi-a-GCST90000514	TRUE	TRUE	TRUE
Gastroesophageal reflux disease	Breast cancer(FinnGen)	rs538740	C	T	C	T	0.0280672	0.00583413	1.50283e-06	-0.016533	0.0168536	0.326603	0.217937	0.183262	FALSE	FALSE	FALSE	3	118157095	602604	ebi-a-GCST90000514	|| id:ebi-a-GCST90000514	TRUE	TRUE	TRUE
Gastroesophageal reflux disease	Breast cancer(FinnGen)	rs569356	G	A	G	A	-0.037919	0.00690971	4.07005e-08	-0.0368931	0.0193028	0.055968	0.140835	0.130053	FALSE	FALSE	FALSE	1	29136686	602604	ebi-a-GCST90000514	|| id:ebi-a-GCST90000514	TRUE	TRUE	TRUE
Gastroesophageal reflux disease	Breast cancer(FinnGen)	rs6011155	C	T	C	T	-0.0236132	0.00498384	2.15884e-06	0.0127921	0.0137354	0.351686	0.373507	0.344706	FALSE	FALSE	FALSE	20	62450664	602604	ebi-a-GCST90000514	|| id:ebi-a-GCST90000514	TRUE	TRUE	TRUE
Gastroesophageal reflux disease	Breast cancer(FinnGen)	rs6030819	T	A	T	A	-0.032105	0.00611893	1.54736e-07	-0.00167737	0.0174931	0.92361	0.805939	0.830203	FALSE	TRUE	FALSE	20	42016041	602604	ebi-a-GCST90000514	|| id:ebi-a-GCST90000514	TRUE	TRUE	TRUE
Gastroesophageal reflux disease	Breast cancer(FinnGen)	rs603165	T	C	T	C	0.0230699	0.0048133	1.64343e-06	0.0257518	0.0131192	0.0496569	0.474138	0.548931	FALSE	FALSE	FALSE	15	37675583	602604	ebi-a-GCST90000514	|| id:ebi-a-GCST90000514	TRUE	TRUE	TRUE
Gastroesophageal reflux disease	Breast cancer(FinnGen)	rs613872	T	G	T	G	0.0322185	0.00634731	3.85594e-07	-0.00728781	0.0177105	0.680708	0.825775	0.840666	FALSE	FALSE	FALSE	18	53210302	602604	ebi-a-GCST90000514	|| id:ebi-a-GCST90000514	TRUE	TRUE	TRUE
Gastroesophageal reflux disease	Breast cancer(FinnGen)	rs631143	A	G	A	G	0.0235824	0.00510014	3.76643e-06	-0.0148815	0.0146097	0.308391	0.664985	0.726384	FALSE	FALSE	FALSE	1	241799538	602604	ebi-a-GCST90000514	|| id:ebi-a-GCST90000514	TRUE	TRUE	TRUE
Gastroesophageal reflux disease	Breast cancer(FinnGen)	rs6441814	A	G	A	G	-0.0284239	0.00482577	3.86145e-09	0.0106059	0.0133811	0.428007	0.470632	0.388846	FALSE	FALSE	FALSE	3	44049114	602604	ebi-a-GCST90000514	|| id:ebi-a-GCST90000514	TRUE	TRUE	TRUE
Gastroesophageal reflux disease	Breast cancer(FinnGen)	rs6486935	A	T	A	T	0.0294074	0.00555202	1.17918e-07	-0.00619692	0.0154345	0.688055	0.747659	0.768136	FALSE	TRUE	FALSE	12	19209501	602604	ebi-a-GCST90000514	|| id:ebi-a-GCST90000514	TRUE	TRUE	TRUE
Gastroesophageal reflux disease	Breast cancer(FinnGen)	rs6510697	G	A	G	A	-0.0269977	0.00515064	1.59173e-07	-0.0035455	0.0132729	0.789374	0.32823	0.40286	FALSE	FALSE	FALSE	19	2691314	602604	ebi-a-GCST90000514	|| id:ebi-a-GCST90000514	TRUE	TRUE	TRUE
Gastroesophageal reflux disease	Breast cancer(FinnGen)	rs6569382	T	C	T	C	0.0267702	0.00542207	7.92264e-07	-0.0143522	0.0138926	0.301568	0.731887	0.671815	FALSE	FALSE	FALSE	6	98709685	602604	ebi-a-GCST90000514	|| id:ebi-a-GCST90000514	TRUE	TRUE	TRUE
Gastroesophageal reflux disease	Breast cancer(FinnGen)	rs6711584	A	G	A	G	0.0322545	0.00483974	2.65583e-11	0.00293276	0.0130756	0.82253	0.452019	0.456872	FALSE	FALSE	FALSE	2	104421692	602604	ebi-a-GCST90000514	|| id:ebi-a-GCST90000514	TRUE	TRUE	TRUE
Gastroesophageal reflux disease	Breast cancer(FinnGen)	rs6722661	A	G	A	G	-0.0322543	0.00500354	1.14623e-10	-0.000151943	0.0136546	0.991122	0.364669	0.354835	FALSE	FALSE	FALSE	2	100806588	602604	ebi-a-GCST90000514	|| id:ebi-a-GCST90000514	TRUE	TRUE	TRUE
Gastroesophageal reflux disease	Breast cancer(FinnGen)	rs6744653	G	A	G	A	0.0326907	0.00638997	3.12184e-07	-0.0463508	0.0174146	0.00777678	0.829308	0.837177	FALSE	FALSE	FALSE	2	628524	602604	ebi-a-GCST90000514	|| id:ebi-a-GCST90000514	TRUE	TRUE	TRUE
Gastroesophageal reflux disease	Breast cancer(FinnGen)	rs6771469	C	T	C	T	-0.0260731	0.00490849	1.08523e-07	0.00629443	0.0130487	0.629535	0.403215	0.484927	FALSE	FALSE	FALSE	3	65173884	602604	ebi-a-GCST90000514	|| id:ebi-a-GCST90000514	TRUE	TRUE	TRUE
Gastroesophageal reflux disease	Breast cancer(FinnGen)	rs6780459	T	A	T	A	0.0305507	0.0055211	3.13993e-08	-0.0120829	0.0159713	0.449326	0.746622	0.788604	FALSE	TRUE	FALSE	3	104624105	602604	ebi-a-GCST90000514	|| id:ebi-a-GCST90000514	TRUE	TRUE	TRUE
Gastroesophageal reflux disease	Breast cancer(FinnGen)	rs6881636	A	G	A	G	-0.0239793	0.0048144	6.33417e-07	0.00287566	0.0130647	0.825786	0.47321	0.4812	FALSE	FALSE	FALSE	5	106542461	602604	ebi-a-GCST90000514	|| id:ebi-a-GCST90000514	TRUE	TRUE	TRUE
Gastroesophageal reflux disease	Breast cancer(FinnGen)	rs6902631	G	A	G	A	-0.0249064	0.00500128	6.35829e-07	0.00489315	0.0130758	0.708244	0.36556	0.445079	FALSE	FALSE	FALSE	6	165293940	602604	ebi-a-GCST90000514	|| id:ebi-a-GCST90000514	TRUE	TRUE	TRUE
Gastroesophageal reflux disease	Breast cancer(FinnGen)	rs6937950	A	G	A	G	-0.0286402	0.00613726	3.06225e-06	-0.0112759	0.0166494	0.498244	0.190154	0.189949	FALSE	FALSE	FALSE	6	97399927	602604	ebi-a-GCST90000514	|| id:ebi-a-GCST90000514	TRUE	TRUE	TRUE
Gastroesophageal reflux disease	Breast cancer(FinnGen)	rs6941837	C	T	C	T	0.0228633	0.00481286	2.0295e-06	-0.0296296	0.0131457	0.0242003	0.508474	0.460532	FALSE	FALSE	FALSE	6	43101670	602604	ebi-a-GCST90000514	|| id:ebi-a-GCST90000514	TRUE	TRUE	TRUE
Gastroesophageal reflux disease	Breast cancer(FinnGen)	rs6971417	T	G	T	G	-0.0281439	0.00604394	3.21544e-06	0.0253046	0.0181173	0.162501	0.802653	0.849282	FALSE	FALSE	FALSE	7	133166169	602604	ebi-a-GCST90000514	|| id:ebi-a-GCST90000514	TRUE	TRUE	TRUE
Gastroesophageal reflux disease	Breast cancer(FinnGen)	rs7032155	A	C	A	C	0.02775	0.00491358	1.62686e-08	-0.0007331	0.013448	0.956526	0.59185	0.626336	FALSE	FALSE	FALSE	9	122672771	602604	ebi-a-GCST90000514	|| id:ebi-a-GCST90000514	TRUE	TRUE	TRUE
Gastroesophageal reflux disease	Breast cancer(FinnGen)	rs7038072	C	T	C	T	-0.0225676	0.00493476	4.80352e-06	-0.0162767	0.0134687	0.226861	0.612753	0.629623	FALSE	FALSE	FALSE	9	25326440	602604	ebi-a-GCST90000514	|| id:ebi-a-GCST90000514	TRUE	TRUE	TRUE
Gastroesophageal reflux disease	Breast cancer(FinnGen)	rs7044402	G	A	G	A	-0.0336609	0.00648346	2.08252e-07	0.00138973	0.0180201	0.938527	0.833104	0.844633	FALSE	FALSE	FALSE	9	14157468	602604	ebi-a-GCST90000514	|| id:ebi-a-GCST90000514	TRUE	TRUE	TRUE
Gastroesophageal reflux disease	Breast cancer(FinnGen)	rs7094372	A	G	A	G	0.0232109	0.00486917	1.87073e-06	0.0105003	0.0130824	0.42219	0.564442	0.487438	FALSE	FALSE	FALSE	10	134091509	602604	ebi-a-GCST90000514	|| id:ebi-a-GCST90000514	TRUE	TRUE	TRUE
Gastroesophageal reflux disease	Breast cancer(FinnGen)	rs7104724	A	T	A	T	0.0416348	0.00751408	3.00912e-08	0.00342405	0.0201843	0.865294	0.116739	0.118348	FALSE	TRUE	FALSE	11	112837559	602604	ebi-a-GCST90000514	|| id:ebi-a-GCST90000514	TRUE	TRUE	TRUE
Gastroesophageal reflux disease	Breast cancer(FinnGen)	rs7125588	G	A	G	A	-0.0250238	0.00485053	2.48302e-07	0.0394622	0.0145904	0.00683723	0.443278	0.286739	FALSE	FALSE	FALSE	11	113436072	602604	ebi-a-GCST90000514	|| id:ebi-a-GCST90000514	TRUE	TRUE	TRUE
Gastroesophageal reflux disease	Breast cancer(FinnGen)	rs718348	T	A	T	A	0.027393	0.0053233	2.66293e-07	-0.0158305	0.0142147	0.265418	0.289041	0.302907	FALSE	TRUE	FALSE	8	68256888	602604	ebi-a-GCST90000514	|| id:ebi-a-GCST90000514	TRUE	TRUE	TRUE
Gastroesophageal reflux disease	Breast cancer(FinnGen)	rs7186573	C	T	C	T	0.0238271	0.00494496	1.44674e-06	0.00302947	0.0130381	0.816262	0.383053	0.45223	FALSE	FALSE	FALSE	16	28587389	602604	ebi-a-GCST90000514	|| id:ebi-a-GCST90000514	TRUE	TRUE	TRUE
Gastroesophageal reflux disease	Breast cancer(FinnGen)	rs7190158	A	G	A	G	0.0256837	0.00505165	3.69131e-07	-0.00338906	0.0139739	0.808371	0.350016	0.318695	FALSE	FALSE	FALSE	16	77150912	602604	ebi-a-GCST90000514	|| id:ebi-a-GCST90000514	TRUE	TRUE	TRUE
Gastroesophageal reflux disease	Breast cancer(FinnGen)	rs7206608	G	C	G	C	0.0291541	0.005145	1.45761e-08	0.0139176	0.0136062	0.306361	0.322927	0.354119	FALSE	TRUE	FALSE	16	82872628	602604	ebi-a-GCST90000514	|| id:ebi-a-GCST90000514	TRUE	TRUE	TRUE
Gastroesophageal reflux disease	Breast cancer(FinnGen)	rs7228782	A	T	A	T	0.0287082	0.00625033	4.36777e-06	-0.0191801	0.018109	0.289534	0.180773	0.152194	FALSE	TRUE	FALSE	18	42877832	602604	ebi-a-GCST90000514	|| id:ebi-a-GCST90000514	TRUE	TRUE	TRUE
Gastroesophageal reflux disease	Breast cancer(FinnGen)	rs7241572	A	G	A	G	0.0365511	0.00597464	9.49336e-10	-0.00904158	0.0159529	0.570874	0.209101	0.216848	FALSE	FALSE	FALSE	18	77580712	602604	ebi-a-GCST90000514	|| id:ebi-a-GCST90000514	TRUE	TRUE	TRUE
Gastroesophageal reflux disease	Breast cancer(FinnGen)	rs7324952	T	C	T	C	-0.0373824	0.00755791	7.57059e-07	0.0224667	0.0196555	0.253028	0.116177	0.12635	FALSE	FALSE	FALSE	13	91990799	602604	ebi-a-GCST90000514	|| id:ebi-a-GCST90000514	TRUE	TRUE	TRUE
Gastroesophageal reflux disease	Breast cancer(FinnGen)	rs7332653	A	C	A	C	-0.0236309	0.00513323	4.15422e-06	-0.0135578	0.0147939	0.359436	0.326252	0.266233	FALSE	FALSE	FALSE	13	97517119	602604	ebi-a-GCST90000514	|| id:ebi-a-GCST90000514	TRUE	TRUE	TRUE
Gastroesophageal reflux disease	Breast cancer(FinnGen)	rs741959	G	A	G	A	-0.0245348	0.00487982	4.96112e-07	0.00718999	0.0133754	0.590886	0.581102	0.617057	FALSE	FALSE	FALSE	1	47676233	602604	ebi-a-GCST90000514	|| id:ebi-a-GCST90000514	TRUE	TRUE	TRUE
Gastroesophageal reflux disease	Breast cancer(FinnGen)	rs7426688	T	C	T	C	-0.0262113	0.00564004	3.36217e-06	0.00765407	0.0183839	0.677158	0.239812	0.146701	FALSE	FALSE	FALSE	3	77240830	602604	ebi-a-GCST90000514	|| id:ebi-a-GCST90000514	TRUE	TRUE	TRUE
Gastroesophageal reflux disease	Breast cancer(FinnGen)	rs748832	G	A	G	A	0.0234056	0.0049979	2.82579e-06	0.0209993	0.0135249	0.120509	0.364117	0.364871	FALSE	FALSE	FALSE	3	16851202	602604	ebi-a-GCST90000514	|| id:ebi-a-GCST90000514	TRUE	TRUE	TRUE
Gastroesophageal reflux disease	Breast cancer(FinnGen)	rs7527682	G	A	G	A	-0.026684	0.00482174	3.12831e-08	0.0134254	0.0134405	0.317854	0.53725	0.623553	FALSE	FALSE	FALSE	1	189172684	602604	ebi-a-GCST90000514	|| id:ebi-a-GCST90000514	TRUE	TRUE	TRUE
Gastroesophageal reflux disease	Breast cancer(FinnGen)	rs7541875	G	A	G	A	0.0273972	0.00484976	1.61213e-08	-0.00910179	0.0133819	0.496405	0.426069	0.383826	FALSE	FALSE	FALSE	1	190957589	602604	ebi-a-GCST90000514	|| id:ebi-a-GCST90000514	TRUE	TRUE	TRUE
Gastroesophageal reflux disease	Breast cancer(FinnGen)	rs7581524	T	C	T	C	0.0263899	0.00538921	9.7407e-07	0.00235842	0.015584	0.87971	0.276081	0.229804	FALSE	FALSE	FALSE	2	113234316	602604	ebi-a-GCST90000514	|| id:ebi-a-GCST90000514	TRUE	TRUE	TRUE
Gastroesophageal reflux disease	Breast cancer(FinnGen)	rs7600261	T	C	T	C	0.0338034	0.00522051	9.47327e-11	0.0160039	0.0141185	0.256986	0.306391	0.304888	FALSE	FALSE	FALSE	2	212622818	602604	ebi-a-GCST90000514	|| id:ebi-a-GCST90000514	TRUE	TRUE	TRUE
Gastroesophageal reflux disease	Breast cancer(FinnGen)	rs7612999	A	G	A	G	0.0305231	0.00559546	4.89824e-08	-0.00368264	0.0153971	0.810967	0.245338	0.233267	FALSE	FALSE	FALSE	3	35678337	602604	ebi-a-GCST90000514	|| id:ebi-a-GCST90000514	TRUE	TRUE	TRUE
Gastroesophageal reflux disease	Breast cancer(FinnGen)	rs7616110	T	C	T	C	0.0298274	0.00630939	2.27337e-06	-0.0356736	0.0153841	0.0204023	0.176765	0.232514	FALSE	FALSE	FALSE	3	26735083	602604	ebi-a-GCST90000514	|| id:ebi-a-GCST90000514	TRUE	TRUE	TRUE
Gastroesophageal reflux disease	Breast cancer(FinnGen)	rs761777	G	A	G	A	0.0345341	0.00554469	4.71455e-10	-0.0128109	0.0145782	0.379525	0.254034	0.274452	FALSE	FALSE	FALSE	10	134938075	602604	ebi-a-GCST90000514	|| id:ebi-a-GCST90000514	TRUE	TRUE	TRUE
Gastroesophageal reflux disease	Breast cancer(FinnGen)	rs7633157	G	A	G	A	-0.0258958	0.00517533	5.62393e-07	0.0106431	0.0135253	0.43134	0.315114	0.364103	FALSE	FALSE	FALSE	3	117529266	602604	ebi-a-GCST90000514	|| id:ebi-a-GCST90000514	TRUE	TRUE	TRUE
Gastroesophageal reflux disease	Breast cancer(FinnGen)	rs7639752	A	G	A	G	0.0235086	0.00481379	1.04169e-06	0.00588958	0.0130633	0.6521	0.49475	0.456035	FALSE	FALSE	FALSE	3	195973244	602604	ebi-a-GCST90000514	|| id:ebi-a-GCST90000514	TRUE	TRUE	TRUE
Gastroesophageal reflux disease	Breast cancer(FinnGen)	rs7653315	A	G	A	G	0.0226713	0.00492965	4.24571e-06	0.00279895	0.0134988	0.835738	0.392585	0.365344	FALSE	FALSE	FALSE	3	131964467	602604	ebi-a-GCST90000514	|| id:ebi-a-GCST90000514	TRUE	TRUE	TRUE
Gastroesophageal reflux disease	Breast cancer(FinnGen)	rs7675588	A	C	A	C	-0.0335228	0.00595438	1.80264e-08	0.0111959	0.0175064	0.522479	0.794635	0.833628	FALSE	FALSE	FALSE	4	80734978	602604	ebi-a-GCST90000514	|| id:ebi-a-GCST90000514	TRUE	TRUE	TRUE
Gastroesophageal reflux disease	Breast cancer(FinnGen)	rs7680820	G	A	G	A	0.0257971	0.00546378	2.34142e-06	0.016628	0.0146279	0.25565	0.268699	0.276134	FALSE	FALSE	FALSE	4	67082181	602604	ebi-a-GCST90000514	|| id:ebi-a-GCST90000514	TRUE	TRUE	TRUE
Gastroesophageal reflux disease	Breast cancer(FinnGen)	rs7685686	G	A	G	A	-0.0279222	0.00489191	1.14427e-08	-0.0125081	0.0131036	0.3398	0.422353	0.524025	FALSE	FALSE	FALSE	4	3207142	602604	ebi-a-GCST90000514	|| id:ebi-a-GCST90000514	TRUE	TRUE	TRUE
Gastroesophageal reflux disease	Breast cancer(FinnGen)	rs773109	A	G	A	G	-0.0380572	0.00510213	8.71365e-14	-0.0391956	0.0142221	0.00585208	0.335269	0.302855	FALSE	FALSE	FALSE	12	56374695	602604	ebi-a-GCST90000514	|| id:ebi-a-GCST90000514	TRUE	TRUE	TRUE
Gastroesophageal reflux disease	Breast cancer(FinnGen)	rs7740684	G	A	G	A	0.0228004	0.00491797	3.54985e-06	0.00382903	0.0138797	0.782647	0.398026	0.333404	FALSE	FALSE	FALSE	6	142973335	602604	ebi-a-GCST90000514	|| id:ebi-a-GCST90000514	TRUE	TRUE	TRUE
Gastroesophageal reflux disease	Breast cancer(FinnGen)	rs7758630	A	T	A	T	-0.0227578	0.00490585	3.50235e-06	-0.00249969	0.0134868	0.85296	0.407278	0.370481	FALSE	TRUE	FALSE	6	101387304	602604	ebi-a-GCST90000514	|| id:ebi-a-GCST90000514	TRUE	TRUE	TRUE
Gastroesophageal reflux disease	Breast cancer(FinnGen)	rs7813372	G	T	G	T	0.0248242	0.00541422	4.53994e-06	0.00286544	0.0150064	0.848567	0.727771	0.746738	FALSE	FALSE	FALSE	8	112741133	602604	ebi-a-GCST90000514	|| id:ebi-a-GCST90000514	TRUE	TRUE	TRUE
Gastroesophageal reflux disease	Breast cancer(FinnGen)	rs7837430	T	C	T	C	0.026062	0.00543258	1.60779e-06	0.0119375	0.0166442	0.473242	0.266952	0.188627	FALSE	FALSE	FALSE	8	130061829	602604	ebi-a-GCST90000514	|| id:ebi-a-GCST90000514	TRUE	TRUE	TRUE
Gastroesophageal reflux disease	Breast cancer(FinnGen)	rs7854693	C	T	C	T	0.0264878	0.00518857	3.30742e-07	-0.00105355	0.0133458	0.937078	0.311547	0.389801	FALSE	FALSE	FALSE	9	103083594	602604	ebi-a-GCST90000514	|| id:ebi-a-GCST90000514	TRUE	TRUE	TRUE
Gastroesophageal reflux disease	Breast cancer(FinnGen)	rs7942368	T	C	T	C	-0.0339683	0.00591917	9.54135e-09	0.00849303	0.0159667	0.594781	0.214659	0.207839	FALSE	FALSE	FALSE	11	76465362	602604	ebi-a-GCST90000514	|| id:ebi-a-GCST90000514	TRUE	TRUE	TRUE
Gastroesophageal reflux disease	Breast cancer(FinnGen)	rs8034783	T	C	T	C	0.0390428	0.00800036	1.06016e-06	-0.025786	0.0213275	0.226643	0.101076	0.104611	FALSE	FALSE	FALSE	15	47763726	602604	ebi-a-GCST90000514	|| id:ebi-a-GCST90000514	TRUE	TRUE	TRUE
Gastroesophageal reflux disease	Breast cancer(FinnGen)	rs8078510	A	G	A	G	-0.0292824	0.00543187	7.01245e-08	0.0189826	0.0150138	0.206109	0.272538	0.250909	FALSE	FALSE	FALSE	17	47045862	602604	ebi-a-GCST90000514	|| id:ebi-a-GCST90000514	TRUE	TRUE	TRUE
Gastroesophageal reflux disease	Breast cancer(FinnGen)	rs8096225	C	A	C	A	0.0272103	0.00521875	1.84859e-07	0.00361402	0.0151006	0.810851	0.692914	0.757007	FALSE	FALSE	FALSE	18	36921851	602604	ebi-a-GCST90000514	|| id:ebi-a-GCST90000514	TRUE	TRUE	TRUE
Gastroesophageal reflux disease	Breast cancer(FinnGen)	rs844596	A	G	A	G	-0.0246056	0.00515845	1.84264e-06	0.00523333	0.0139195	0.706939	0.681009	0.673035	FALSE	FALSE	FALSE	6	147967368	602604	ebi-a-GCST90000514	|| id:ebi-a-GCST90000514	TRUE	TRUE	TRUE
Gastroesophageal reflux disease	Breast cancer(FinnGen)	rs861575	C	T	C	T	0.0276168	0.00489031	1.63046e-08	-0.00222907	0.013076	0.864641	0.424146	0.474153	FALSE	FALSE	FALSE	1	184725099	602604	ebi-a-GCST90000514	|| id:ebi-a-GCST90000514	TRUE	TRUE	TRUE
Gastroesophageal reflux disease	Breast cancer(FinnGen)	rs903678	A	G	A	G	0.0277378	0.00508463	4.89091e-08	-0.0142969	0.0143254	0.318275	0.339412	0.294671	FALSE	FALSE	FALSE	1	201809918	602604	ebi-a-GCST90000514	|| id:ebi-a-GCST90000514	TRUE	TRUE	TRUE
Gastroesophageal reflux disease	Breast cancer(FinnGen)	rs903959	A	T	A	T	0.0291631	0.00491608	2.9893e-09	-0.0253404	0.0134207	0.0590052	0.399262	0.378221	FALSE	TRUE	FALSE	8	142630782	602604	ebi-a-GCST90000514	|| id:ebi-a-GCST90000514	TRUE	TRUE	TRUE
Gastroesophageal reflux disease	Breast cancer(FinnGen)	rs9177	G	A	G	A	0.0247618	0.00486713	3.6271e-07	-0.00152196	0.0132668	0.908668	0.489899	0.435279	FALSE	FALSE	FALSE	7	1787236	602604	ebi-a-GCST90000514	|| id:ebi-a-GCST90000514	TRUE	TRUE	TRUE
Gastroesophageal reflux disease	Breast cancer(FinnGen)	rs919593	C	G	C	G	-0.0248733	0.00540109	4.11993e-06	0.00853886	0.015139	0.572733	0.273344	0.241902	FALSE	TRUE	FALSE	15	86926129	602604	ebi-a-GCST90000514	|| id:ebi-a-GCST90000514	TRUE	TRUE	TRUE
Gastroesophageal reflux disease	Breast cancer(FinnGen)	rs9345737	G	A	G	A	-0.0252666	0.00484427	1.8305e-07	-0.0120772	0.0132643	0.362555	0.43945	0.406501	FALSE	FALSE	FALSE	6	66676938	602604	ebi-a-GCST90000514	|| id:ebi-a-GCST90000514	TRUE	TRUE	TRUE
Gastroesophageal reflux disease	Breast cancer(FinnGen)	rs9358901	T	G	T	G	-0.032661	0.00521159	3.68078e-10	0.0161637	0.0138452	0.243024	0.693255	0.674508	FALSE	FALSE	FALSE	6	26024436	602604	ebi-a-GCST90000514	|| id:ebi-a-GCST90000514	TRUE	TRUE	TRUE
Gastroesophageal reflux disease	Breast cancer(FinnGen)	rs9372625	A	G	A	G	-0.037727	0.0049537	2.61818e-14	-0.0108698	0.014069	0.439755	0.383042	0.318194	FALSE	FALSE	FALSE	6	98344031	602604	ebi-a-GCST90000514	|| id:ebi-a-GCST90000514	TRUE	TRUE	TRUE
Gastroesophageal reflux disease	Breast cancer(FinnGen)	rs9373363	G	A	G	A	-0.0326836	0.00555966	4.13457e-09	0.0148859	0.0138318	0.281834	0.253631	0.333163	FALSE	FALSE	FALSE	6	143150043	602604	ebi-a-GCST90000514	|| id:ebi-a-GCST90000514	TRUE	TRUE	TRUE
Gastroesophageal reflux disease	Breast cancer(FinnGen)	rs9377684	G	A	G	A	-0.0281798	0.00603197	2.98648e-06	0.00038152	0.0174534	0.98256	0.198124	0.164879	FALSE	FALSE	FALSE	6	105445364	602604	ebi-a-GCST90000514	|| id:ebi-a-GCST90000514	TRUE	TRUE	TRUE
Gastroesophageal reflux disease	Breast cancer(FinnGen)	rs942065	A	G	A	G	0.0307384	0.00500925	8.44559e-10	-0.0276195	0.0134641	0.0402337	0.634045	0.626744	FALSE	FALSE	FALSE	14	94032065	602604	ebi-a-GCST90000514	|| id:ebi-a-GCST90000514	TRUE	TRUE	TRUE
Gastroesophageal reflux disease	Breast cancer(FinnGen)	rs947791	A	G	A	G	0.0294264	0.00583296	4.53879e-07	0.0195523	0.0228718	0.392627	0.218283	0.089591	FALSE	FALSE	FALSE	11	65302893	602604	ebi-a-GCST90000514	|| id:ebi-a-GCST90000514	TRUE	TRUE	TRUE
Gastroesophageal reflux disease	Breast cancer(FinnGen)	rs9521258	G	A	G	A	-0.0535484	0.010999	1.12448e-06	-0.0208991	0.0261052	0.42338	0.051017	0.0676355	FALSE	FALSE	FALSE	13	109899395	602604	ebi-a-GCST90000514	|| id:ebi-a-GCST90000514	TRUE	TRUE	TRUE
Gastroesophageal reflux disease	Breast cancer(FinnGen)	rs9540720	G	A	G	A	0.0266991	0.00481874	3.0128e-08	-0.0213339	0.0131129	0.103749	0.47886	0.535071	FALSE	FALSE	FALSE	13	66922705	602604	ebi-a-GCST90000514	|| id:ebi-a-GCST90000514	TRUE	TRUE	TRUE
Gastroesophageal reflux disease	Breast cancer(FinnGen)	rs9542729	G	C	G	C	-0.0363194	0.00599914	1.41205e-09	-0.0173727	0.014626	0.234913	0.20244	0.271688	FALSE	TRUE	FALSE	13	31833578	602604	ebi-a-GCST90000514	|| id:ebi-a-GCST90000514	TRUE	TRUE	TRUE
Gastroesophageal reflux disease	Breast cancer(FinnGen)	rs9615905	T	C	T	C	0.0275657	0.0048378	1.21233e-08	-0.0245367	0.0131373	0.0618016	0.458193	0.436798	FALSE	FALSE	FALSE	22	48875699	602604	ebi-a-GCST90000514	|| id:ebi-a-GCST90000514	TRUE	TRUE	TRUE
Gastroesophageal reflux disease	Breast cancer(FinnGen)	rs9636202	A	G	A	G	-0.035044	0.00547191	1.51022e-10	0.0110699	0.0157168	0.481226	0.26663	0.220597	FALSE	FALSE	FALSE	19	18449238	602604	ebi-a-GCST90000514	|| id:ebi-a-GCST90000514	TRUE	TRUE	TRUE
Gastroesophageal reflux disease	Breast cancer(FinnGen)	rs9940128	A	G	A	G	0.0332513	0.00486305	8.05749e-12	-0.0695853	0.0131806	1.29631e-07	0.421755	0.427102	FALSE	FALSE	FALSE	16	53800754	602604	ebi-a-GCST90000514	|| id:ebi-a-GCST90000514	TRUE	TRUE	TRUE
Gastroesophageal reflux disease	Bladder(UK Biobank)	rs10010963	T	C	T	C	-0.0269803	0.00494665	4.91779e-08	0.115334	0.100014	0.248835	0.616433	0.616818	FALSE	FALSE	FALSE	4	159839313	602604	ebi-a-GCST90000514	|| id:ebi-a-GCST90000514	TRUE	TRUE	TRUE
Gastroesophageal reflux disease	Bladder(UK Biobank)	rs10071982	G	A	G	A	0.0260992	0.00490075	1.00647e-07	0.146457	0.100165	0.143697	0.577875	0.575741	FALSE	FALSE	FALSE	5	62703251	602604	ebi-a-GCST90000514	|| id:ebi-a-GCST90000514	TRUE	TRUE	TRUE
Gastroesophageal reflux disease	Bladder(UK Biobank)	rs1011407	G	A	G	A	-0.0420618	0.00735917	1.09343e-08	-0.29483	0.14905	0.0479226	0.121628	0.120381	FALSE	FALSE	FALSE	2	60665768	602604	ebi-a-GCST90000514	|| id:ebi-a-GCST90000514	TRUE	TRUE	TRUE
Gastroesophageal reflux disease	Bladder(UK Biobank)	rs10133111	A	G	A	G	0.0417875	0.00650789	1.35338e-10	-0.051089	0.131015	0.696575	0.162996	0.163054	FALSE	FALSE	FALSE	14	103377321	602604	ebi-a-GCST90000514	|| id:ebi-a-GCST90000514	TRUE	TRUE	TRUE
Gastroesophageal reflux disease	Bladder(UK Biobank)	rs10156445	G	A	G	A	0.0248501	0.00498902	6.32689e-07	0.0349091	0.100856	0.729246	0.630443	0.630919	FALSE	FALSE	FALSE	9	128617244	602604	ebi-a-GCST90000514	|| id:ebi-a-GCST90000514	TRUE	TRUE	TRUE
Gastroesophageal reflux disease	Bladder(UK Biobank)	rs10172113	C	T	C	T	-0.0260117	0.00527769	8.28114e-07	0.220303	0.1072	0.039873	0.706491	0.707777	FALSE	FALSE	FALSE	2	226618383	602604	ebi-a-GCST90000514	|| id:ebi-a-GCST90000514	TRUE	TRUE	TRUE
Gastroesophageal reflux disease	Bladder(UK Biobank)	rs1021363	G	A	G	A	-0.031217	0.00502204	5.09976e-10	-0.0910013	0.101703	0.370907	0.641992	0.643354	FALSE	FALSE	FALSE	10	106610839	602604	ebi-a-GCST90000514	|| id:ebi-a-GCST90000514	TRUE	TRUE	TRUE
Gastroesophageal reflux disease	Bladder(UK Biobank)	rs10242223	G	A	G	A	-0.028221	0.00513068	3.78835e-08	0.0693471	0.104357	0.50636	0.669798	0.672094	FALSE	FALSE	FALSE	7	3521573	602604	ebi-a-GCST90000514	|| id:ebi-a-GCST90000514	TRUE	TRUE	TRUE
Gastroesophageal reflux disease	Bladder(UK Biobank)	rs10251438	A	C	A	C	-0.0245314	0.0048288	3.76973e-07	0.206313	0.0987515	0.0366884	0.495297	0.495044	FALSE	FALSE	FALSE	7	137006969	602604	ebi-a-GCST90000514	|| id:ebi-a-GCST90000514	TRUE	TRUE	TRUE
Gastroesophageal reflux disease	Bladder(UK Biobank)	rs10269582	C	T	C	T	0.0234037	0.00484333	1.3507e-06	0.0320644	0.0976655	0.742678	0.435257	0.433855	FALSE	FALSE	FALSE	7	21640361	602604	ebi-a-GCST90000514	|| id:ebi-a-GCST90000514	TRUE	TRUE	TRUE
Gastroesophageal reflux disease	Bladder(UK Biobank)	rs10496632	C	G	C	G	-0.0286107	0.00540404	1.1947e-07	0.014579	0.109032	0.89363	0.271783	0.272377	FALSE	TRUE	FALSE	2	125014321	602604	ebi-a-GCST90000514	|| id:ebi-a-GCST90000514	TRUE	TRUE	TRUE
Gastroesophageal reflux disease	Bladder(UK Biobank)	rs10496880	C	T	C	T	0.0472361	0.00957621	8.11204e-07	-0.500154	0.195463	0.0105029	0.067305	0.06658	FALSE	FALSE	FALSE	2	142237435	602604	ebi-a-GCST90000514	|| id:ebi-a-GCST90000514	TRUE	TRUE	TRUE
Gastroesophageal reflux disease	Bladder(UK Biobank)	rs1077945	G	T	G	T	0.0299964	0.00574254	1.75542e-07	0.0739241	0.116445	0.525534	0.226018	0.225434	FALSE	FALSE	FALSE	2	53193333	602604	ebi-a-GCST90000514	|| id:ebi-a-GCST90000514	TRUE	TRUE	TRUE
Gastroesophageal reflux disease	Bladder(UK Biobank)	rs10780329	C	T	C	T	-0.0226048	0.00483611	2.95162e-06	0.122243	0.0977762	0.211216	0.550771	0.552164	FALSE	FALSE	FALSE	9	82443098	602604	ebi-a-GCST90000514	|| id:ebi-a-GCST90000514	TRUE	TRUE	TRUE
Gastroesophageal reflux disease	Bladder(UK Biobank)	rs10837002	G	C	G	C	0.0276491	0.00503665	4.02893e-08	-0.115194	0.101549	0.256641	0.35122	0.351328	FALSE	TRUE	FALSE	11	38565727	602604	ebi-a-GCST90000514	|| id:ebi-a-GCST90000514	TRUE	TRUE	TRUE
Gastroesophageal reflux disease	Bladder(UK Biobank)	rs10857811	G	T	G	T	0.0224683	0.00488543	4.24414e-06	0.114937	0.0987377	0.244399	0.584636	0.586075	FALSE	FALSE	FALSE	1	110617688	602604	ebi-a-GCST90000514	|| id:ebi-a-GCST90000514	TRUE	TRUE	TRUE
Gastroesophageal reflux disease	Bladder(UK Biobank)	rs10863754	C	T	C	T	-0.0242135	0.00494112	9.56423e-07	0.0539889	0.0999051	0.58892	0.38277	0.38167	FALSE	FALSE	FALSE	1	209248014	602604	ebi-a-GCST90000514	|| id:ebi-a-GCST90000514	TRUE	TRUE	TRUE
Gastroesophageal reflux disease	Bladder(UK Biobank)	rs10912044	C	T	C	T	0.0258146	0.00525086	8.82165e-07	0.0242984	0.105878	0.818484	0.700998	0.701876	FALSE	FALSE	FALSE	1	187268766	602604	ebi-a-GCST90000514	|| id:ebi-a-GCST90000514	TRUE	TRUE	TRUE
Gastroesophageal reflux disease	Bladder(UK Biobank)	rs10951781	A	G	A	G	0.0296575	0.00634462	2.94768e-06	0.0810636	0.127897	0.5262	0.173816	0.1717	FALSE	FALSE	FALSE	7	45018263	602604	ebi-a-GCST90000514	|| id:ebi-a-GCST90000514	TRUE	TRUE	TRUE
Gastroesophageal reflux disease	Bladder(UK Biobank)	rs10995473	C	T	C	T	0.0271923	0.00545859	6.30725e-07	-0.126258	0.110936	0.255069	0.266642	0.264406	FALSE	FALSE	FALSE	10	52804642	602604	ebi-a-GCST90000514	|| id:ebi-a-GCST90000514	TRUE	TRUE	TRUE
Gastroesophageal reflux disease	Bladder(UK Biobank)	rs11011942	T	C	T	C	-0.0281172	0.00578336	1.16362e-06	0.0689155	0.11682	0.555238	0.224881	0.224892	FALSE	FALSE	FALSE	10	20587022	602604	ebi-a-GCST90000514	|| id:ebi-a-GCST90000514	TRUE	TRUE	TRUE
Gastroesophageal reflux disease	Bladder(UK Biobank)	rs11162752	A	G	A	G	-0.022736	0.00488437	3.24213e-06	0.169478	0.0987508	0.0861224	0.583118	0.583266	FALSE	FALSE	FALSE	1	80060337	602604	ebi-a-GCST90000514	|| id:ebi-a-GCST90000514	TRUE	TRUE	TRUE
Gastroesophageal reflux disease	Bladder(UK Biobank)	rs11174461	A	G	A	G	0.0358723	0.00743368	1.39544e-06	0.128387	0.149919	0.391791	0.118664	0.119032	FALSE	FALSE	FALSE	12	62797683	602604	ebi-a-GCST90000514	|| id:ebi-a-GCST90000514	TRUE	TRUE	TRUE
Gastroesophageal reflux disease	Bladder(UK Biobank)	rs11245450	A	G	A	G	-0.023865	0.00489969	1.11191e-06	-0.12626	0.100166	0.207486	0.422296	0.41975	FALSE	FALSE	FALSE	10	126658075	602604	ebi-a-GCST90000514	|| id:ebi-a-GCST90000514	TRUE	TRUE	TRUE
Gastroesophageal reflux disease	Bladder(UK Biobank)	rs11525780	C	T	C	T	-0.0229509	0.00493855	3.36302e-06	0.0371225	0.0997274	0.709714	0.385104	0.384001	FALSE	FALSE	FALSE	7	26341007	602604	ebi-a-GCST90000514	|| id:ebi-a-GCST90000514	TRUE	TRUE	TRUE
Gastroesophageal reflux disease	Bladder(UK Biobank)	rs11645288	A	G	A	G	0.0339295	0.00610795	2.77664e-08	-0.192537	0.12291	0.117232	0.191325	0.192769	FALSE	FALSE	FALSE	16	51172677	602604	ebi-a-GCST90000514	|| id:ebi-a-GCST90000514	TRUE	TRUE	TRUE
Gastroesophageal reflux disease	Bladder(UK Biobank)	rs11669516	A	G	A	G	0.0334278	0.0061918	6.71197e-08	-0.100887	0.124788	0.418822	0.185426	0.18527	FALSE	FALSE	FALSE	19	19532682	602604	ebi-a-GCST90000514	|| id:ebi-a-GCST90000514	TRUE	TRUE	TRUE
Gastroesophageal reflux disease	Bladder(UK Biobank)	rs11672660	T	C	T	C	-0.0309768	0.00608668	3.59418e-07	0.185547	0.122503	0.129865	0.193529	0.194287	FALSE	FALSE	FALSE	19	46180184	602604	ebi-a-GCST90000514	|| id:ebi-a-GCST90000514	TRUE	TRUE	TRUE
Gastroesophageal reflux disease	Bladder(UK Biobank)	rs11720523	A	C	A	C	-0.024205	0.00485541	6.19085e-07	-0.092268	0.0981234	0.34705	0.431975	0.43085	FALSE	FALSE	FALSE	3	71545170	602604	ebi-a-GCST90000514	|| id:ebi-a-GCST90000514	TRUE	TRUE	TRUE
Gastroesophageal reflux disease	Bladder(UK Biobank)	rs11751928	T	C	T	C	0.0334972	0.00658043	3.57256e-07	0.172855	0.132401	0.191708	0.158659	0.158995	FALSE	FALSE	FALSE	6	28335378	602604	ebi-a-GCST90000514	|| id:ebi-a-GCST90000514	TRUE	TRUE	TRUE
Gastroesophageal reflux disease	Bladder(UK Biobank)	rs11762636	A	C	A	C	-0.0514827	0.00625598	1.88235e-16	-0.227266	0.126747	0.0729623	0.180282	0.181479	FALSE	FALSE	FALSE	7	2061111	602604	ebi-a-GCST90000514	|| id:ebi-a-GCST90000514	TRUE	TRUE	TRUE
Gastroesophageal reflux disease	Bladder(UK Biobank)	rs11790280	C	T	C	T	0.0236427	0.00495933	1.86694e-06	0.0628582	0.100619	0.532159	0.380101	0.379255	FALSE	FALSE	FALSE	9	14651283	602604	ebi-a-GCST90000514	|| id:ebi-a-GCST90000514	TRUE	TRUE	TRUE
Gastroesophageal reflux disease	Bladder(UK Biobank)	rs11852175	G	T	G	T	-0.0239567	0.00484537	7.64364e-07	-0.11045	0.097875	0.259119	0.437589	0.437108	FALSE	FALSE	FALSE	14	46851069	602604	ebi-a-GCST90000514	|| id:ebi-a-GCST90000514	TRUE	TRUE	TRUE
Gastroesophageal reflux disease	Bladder(UK Biobank)	rs11856579	A	G	A	G	-0.0259592	0.00543947	1.82062e-06	0.195679	0.109909	0.0750148	0.268145	0.267067	FALSE	FALSE	FALSE	15	78012688	602604	ebi-a-GCST90000514	|| id:ebi-a-GCST90000514	TRUE	TRUE	TRUE
Gastroesophageal reflux disease	Bladder(UK Biobank)	rs11864054	A	G	A	G	0.0241699	0.00496754	1.14133e-06	0.0103145	0.10073	0.918441	0.613137	0.614344	FALSE	FALSE	FALSE	16	30846134	602604	ebi-a-GCST90000514	|| id:ebi-a-GCST90000514	TRUE	TRUE	TRUE
Gastroesophageal reflux disease	Bladder(UK Biobank)	rs11953061	T	C	T	C	0.0281599	0.00508694	3.09949e-08	-0.165189	0.103332	0.109903	0.338908	0.337398	FALSE	FALSE	FALSE	5	120144025	602604	ebi-a-GCST90000514	|| id:ebi-a-GCST90000514	TRUE	TRUE	TRUE
Gastroesophageal reflux disease	Bladder(UK Biobank)	rs12107971	C	G	C	G	-0.0270756	0.00505273	8.38687e-08	0.0872435	0.102456	0.39448	0.348099	0.348633	FALSE	TRUE	FALSE	3	175935873	602604	ebi-a-GCST90000514	|| id:ebi-a-GCST90000514	TRUE	TRUE	TRUE
Gastroesophageal reflux disease	Bladder(UK Biobank)	rs12204714	T	C	T	C	-0.028817	0.00499422	7.9241e-09	0.0170462	0.100934	0.865887	0.632223	0.633694	FALSE	FALSE	FALSE	6	152235339	602604	ebi-a-GCST90000514	|| id:ebi-a-GCST90000514	TRUE	TRUE	TRUE
Gastroesophageal reflux disease	Bladder(UK Biobank)	rs12283653	G	A	G	A	0.0230203	0.0049394	3.1537e-06	-0.150509	0.100414	0.133902	0.392183	0.391679	FALSE	FALSE	FALSE	11	46231998	602604	ebi-a-GCST90000514	|| id:ebi-a-GCST90000514	TRUE	TRUE	TRUE
Gastroesophageal reflux disease	Bladder(UK Biobank)	rs12357321	A	G	A	G	0.0317159	0.00523077	1.33325e-09	0.211462	0.106609	0.0473086	0.311087	0.310485	FALSE	FALSE	FALSE	10	21790476	602604	ebi-a-GCST90000514	|| id:ebi-a-GCST90000514	TRUE	TRUE	TRUE
Gastroesophageal reflux disease	Bladder(UK Biobank)	rs12453010	T	C	T	C	0.0296967	0.00493315	1.74606e-09	0.113701	0.100056	0.255799	0.394803	0.392426	FALSE	FALSE	FALSE	17	50316131	602604	ebi-a-GCST90000514	|| id:ebi-a-GCST90000514	TRUE	TRUE	TRUE
Gastroesophageal reflux disease	Bladder(UK Biobank)	rs12506575	C	A	C	A	-0.0284034	0.00599176	2.13295e-06	-0.129648	0.121589	0.286298	0.201059	0.200588	FALSE	FALSE	FALSE	4	104091605	602604	ebi-a-GCST90000514	|| id:ebi-a-GCST90000514	TRUE	TRUE	TRUE
Gastroesophageal reflux disease	Bladder(UK Biobank)	rs12521983	C	G	C	G	-0.0278013	0.00606615	4.58321e-06	-0.0485843	0.123616	0.6943	0.19709	0.194511	FALSE	TRUE	FALSE	5	82884917	602604	ebi-a-GCST90000514	|| id:ebi-a-GCST90000514	TRUE	TRUE	TRUE
Gastroesophageal reflux disease	Bladder(UK Biobank)	rs12522305	A	G	A	G	-0.0292779	0.00635603	4.09864e-06	0.0655174	0.128706	0.610719	0.173958	0.173781	FALSE	FALSE	FALSE	5	45146361	602604	ebi-a-GCST90000514	|| id:ebi-a-GCST90000514	TRUE	TRUE	TRUE
Gastroesophageal reflux disease	Bladder(UK Biobank)	rs12598916	G	C	G	C	-0.0332614	0.00539171	6.8729e-10	0.00172412	0.10914	0.987396	0.274798	0.273758	FALSE	TRUE	FALSE	16	60658751	602604	ebi-a-GCST90000514	|| id:ebi-a-GCST90000514	TRUE	TRUE	TRUE
Gastroesophageal reflux disease	Bladder(UK Biobank)	rs12620828	G	A	G	A	-0.0299211	0.0055527	7.10199e-08	-0.211542	0.112008	0.0589408	0.749533	0.747973	FALSE	FALSE	FALSE	2	67806472	602604	ebi-a-GCST90000514	|| id:ebi-a-GCST90000514	TRUE	TRUE	TRUE
Gastroesophageal reflux disease	Bladder(UK Biobank)	rs12695186	A	G	A	G	0.0227527	0.00481646	2.31318e-06	0.123445	0.0973288	0.204679	0.527999	0.526501	FALSE	FALSE	FALSE	3	108467819	602604	ebi-a-GCST90000514	|| id:ebi-a-GCST90000514	TRUE	TRUE	TRUE
Gastroesophageal reflux disease	Bladder(UK Biobank)	rs12807357	T	C	T	C	0.0252214	0.00517229	1.08123e-06	0.0680351	0.104811	0.516259	0.316407	0.315032	FALSE	FALSE	FALSE	11	57656902	602604	ebi-a-GCST90000514	|| id:ebi-a-GCST90000514	TRUE	TRUE	TRUE
Gastroesophageal reflux disease	Bladder(UK Biobank)	rs12908034	C	T	C	T	0.0500719	0.00926947	6.59736e-08	-0.219795	0.185839	0.236921	0.072824	0.0733725	FALSE	FALSE	FALSE	15	66790599	602604	ebi-a-GCST90000514	|| id:ebi-a-GCST90000514	TRUE	TRUE	TRUE
Gastroesophageal reflux disease	Bladder(UK Biobank)	rs12967855	G	A	G	A	-0.0365451	0.00513354	1.08793e-12	0.0555555	0.103788	0.592457	0.670435	0.670713	FALSE	FALSE	FALSE	18	35138245	602604	ebi-a-GCST90000514	|| id:ebi-a-GCST90000514	TRUE	TRUE	TRUE
Gastroesophageal reflux disease	Bladder(UK Biobank)	rs12997558	A	G	A	G	0.0278184	0.00502214	3.03941e-08	0.093581	0.101846	0.358176	0.358751	0.357554	FALSE	FALSE	FALSE	2	41704580	602604	ebi-a-GCST90000514	|| id:ebi-a-GCST90000514	TRUE	TRUE	TRUE
Gastroesophageal reflux disease	Bladder(UK Biobank)	rs13039956	C	G	C	G	-0.0334053	0.00621944	7.82546e-08	-0.154805	0.125185	0.216231	0.183592	0.182801	FALSE	TRUE	FALSE	20	51100012	602604	ebi-a-GCST90000514	|| id:ebi-a-GCST90000514	TRUE	TRUE	TRUE
Gastroesophageal reflux disease	Bladder(UK Biobank)	rs13103931	G	T	G	T	0.0353941	0.00710277	6.25619e-07	0.0101376	0.143032	0.943496	0.131497	0.132686	FALSE	FALSE	FALSE	4	17892400	602604	ebi-a-GCST90000514	|| id:ebi-a-GCST90000514	TRUE	TRUE	TRUE
[truncated: 31,707 more rows]

## Sheet: Tables S3
Supplementary Table 3: Mendelian Randomization Analysis of GERD Association with Pan-Cancer Risk
[truncated: 211 more rows]

[truncated: 7 more sheets: Tables S4, Tables S5, Tables S6, Tables S7, Tables S8, Tables S9, Tables S10]
